# Supplementary material for: High-Density Genetic Variation Map Reveals Key Candidate Loci and Genes Associated With Important Agronomic Traits in Peanut
Source: Front Genet. 2022 Mar 25;13:845602. doi: 10.3389/fgene.2022.845602 (PMC8990815; doi:10.3389/fgene.2022.845602)
Supplement: Supplementary file 1 [file Table2.XLSX]

## Sheet: Sheet1
ID	Region	Accession Name	Group	Taxonomy	Institution
SAAS_001	China, Shandong	Luhua 14	G1-1	irregular type	Shandong Peanut Research Institute
SAAS_002	China, Shandong	Luhua 11	G1-1	irregular type	Laiyang Agricultural College
SAAS_003	China, Shandong	Huayu 22	G1-1	irregular type	Shandong Peanut Research Institute
SAAS_004	China, Shandong	Huayu 23	G4	irregular type	Shandong Peanut Research Institute
SAAS_005	China, Shandong	Haihua 1	G1-2	var. vulgaris	Heigu Technical Team of Gaojiao Township, Haiyang County, Shandong Province
SAAS_006	China, Henan	Yuhua 14	G6	var. vulgaris	Cotton and Oil Crops Research Institute, Henan Academy of Agricultural Sciences
SAAS_007	China, Henan	Yuhua 15	G6	irregular type	Cotton and Oil Crops Research Institute, Henan Academy of Agricultural Sciences
SAAS_008	China, Fujian	Quanhua10	G6	var. vulgaris	Quanzhou Institute of Agricultural Sciences
SAAS_009	China, Fujian	Quanhua 327	G6	var. vulgaris	Quanzhou Institute of Agricultural Sciences
SAAS_010	China, Fujian	Quanhua 646	G1-2	var. vulgaris	Quanzhou Institute of Agricultural Sciences
SAAS_011	Laboratory preservation	Minhua 10	G6	unknown	unknown
SAAS_012	China, Guangdong	Yueyou 92	G6	var. vulgaris	Economic Crops Research Institute of Guangdong Academy of Agricultural Sciences
SAAS_013	China, Guangdong	Yueyou 116	G6	var. vulgaris	Economic Crops Research Institute of Guangdong Academy of Agricultural Sciences
SAAS_014	China, Guangdong	Yueyou 256	G6	var. vulgaris	Economic Crops Research Institute of Guangdong Academy of Agricultural Sciences
SAAS_015	China, Guangdong	Yueyou 551	G1-1	var. vulgaris	Economic Crops Research Institute of Guangdong Academy of Agricultural Sciences
SAAS_016	China, Guangxi	Heyou 4	G6	var. vulgaris	Hepu County Institute of Agricultural Sciences
SAAS_017	China, Hunan	Furonghuasheng	G6	var. vulgaris	Crop Research Institute of Hunan Academy of Agricultural Sciences
SAAS_018	China, Guangdong	Baisha 1016	G6	var. vulgaris	Baisha Farm, Chenghai County, Guangdong Province
SAAS_019	Laboratory preservation	FN003	G6	unknown	unknown
SAAS_020	Laboratory preservation	FN005	G7	unknown	unknown
SAAS_021	Laboratory preservation	FN006	G4	unknown	unknown
SAAS_022	Laboratory preservation	FT005	G6	unknown	unknown
SAAS_023	Laboratory preservation	FZ003	G6	unknown	unknown
SAAS_024	China, Guangdong	shanyou 523	G6	var. vulgaris	Shantou Institute of Agricultural Sciences
SAAS_025	Laboratory preservation	Fushunsilihong	G7	unknown	unknown
SAAS_026	Laboratory preservation	Qiongshanhuasheng	G6	unknown	unknown
SAAS_027	China	XRB	G4	unknown	unknown
SAAS_028	China, Guangdong	Yingdejidouzai	G2-2	var. hirsuta	unknown
SAAS_029	China, Sichuan	Jintangshenwozi	G2-1	var. hirsuta	Farm varieties in Jintang County, Sichuan Province
SAAS_030	China	Xihuagoudou	G2-2	var. hypogaea	unknown
SAAS_031	China	Badou	G5	var. hypogaea	unknown
SAAS_032	China	Zhuzaidou	G2-2	var. hypogaea	unknown
SAAS_033	China	Yingdezhusidou	G2-2	var. hypogaea	unknown
SAAS_034	Laboratory preservation	Dongbeisilihong	G7	unknown	unknown
SAAS_035	China, Guangdong	Bairizai	G6	var. vulgaris	Farm varieties in Meixian County, Guangdong Province
SAAS_036	China, Guangdong	Goubidou	G6	var. vulgaris	Guangdong Ding'an County Farmhouse Varieties
SAAS_037	China, Guangdong	Dingzixili	G6	var. vulgaris	Farm varieties in Maoming County, Guangdong Province
SAAS_038	China, Hubei	Zhonghua 5	G5	var. vulgaris	Institute of Oil Crops, Chinese Academy of Agricultural Sciences
SAAS_039	China, Hubei	Zhonghua 6	G2-2	var. vulgaris	Institute of Oil Crops, Chinese Academy of Agricultural Sciences
SAAS_040	China, Hubei	Zhonghua 8	G5	var. vulgaris	Institute of Oil Crops, Chinese Academy of Agricultural Sciences
SAAS_041	China, Hubei	Zhonghua 9	G1-2	var. vulgaris	Institute of Oil Crops, Chinese Academy of Agricultural Sciences
SAAS_042	China, Hubei	Zhonghua 10	G5	var. vulgaris	Institute of Oil Crops, Chinese Academy of Agricultural Sciences
SAAS_043	China	Huayu 32	G1-2	irregular type	Shandong Peanut Research Institute
SAAS_044	Laboratory preservation	Mutant-purple	G3	unknown	unknown
SAAS_045	Laboratory preservation	GX032	G1-2	unknown	unknown
SAAS_046	America	sunoleic95R	G4	unknown	unknown
SAAS_047	China, Shandong	Jihua 2	G6	unknown	Biotechnology Research Center of Shandong Academy of Agricultural Sciences
SAAS_048	China	Yuanza 9102	G6	var. vulgaris	Economic Crops Research Institute of Henan Academy of Agricultural Sciences
SAAS_049	Laboratory preservation	Xingchenghuasheng	G2-2	unknown	unknown
SAAS_050	Laboratory preservation	10A/4-1	G6	unknown	unknown
SAAS_051	Laboratory preservation	7A/7-1111	G1-2	unknown	unknown
SAAS_052	Laboratory preservation	Y200/3	G6	unknown	unknown
SAAS_053	China, Guangdong	Zhongkaihua 12	G6	var. vulgaris	Zhongkai University of Agriculture Engineering
SAAS_054	China, Guangdong	Zhongkaihua 10	G6	var. vulgaris	Zhongkai University of Agriculture Engineering
SAAS_055	China, Guangdong	Zhongkaihua 1	G6	var. vulgaris	Zhongkai University of Agriculture Engineering
SAAS_056	Laboratory preservation	Yueyou 20	G6	unknown	unknown
SAAS_057	China, Shandong	Huayu 36	G1-2	irregular type	Shandong Peanut Research Institute
SAAS_058	China, Shandong	Weihua 10	G1-1	irregular type	Weifang Academy of Agricultural Sciences
SAAS_059	China, Shandong	Weihua 12	G1-1	unknown	Weifang Academy of Agricultural Sciences
SAAS_060	China, Shandong	Weihua 16	G1-1	irregular type	Weifang Academy of Agricultural Sciences
SAAS_061	Laboratory preservation	GX037	G1-1	unknown	unknown
SAAS_062	Laboratory preservation	GX040	G1-2	unknown	unknown
SAAS_063	Laboratory preservation	402-11	G1-1	unknown	unknown
SAAS_064	Laboratory preservation	Kainong 17-15	G1-1	unknown	unknown
SAAS_065	China, Shandong	Shanhua 13	G1-1	irregular type	Shandong Agricultural University
SAAS_066	China, Shandong	Jihua 1	G1-1	unknown	Biotechnology Research Center of Shandong Academy of Agricultural Sciences
SAAS_067	China, Hebei	Jihua 11	G4	unknown	Hebei Academy of Agriculture and Forestry Academy of Grain and Oil Crops Research Institute
SAAS_068	China, Hebei	Jihua 13	G1-1	unknown	Hebei Academy of Agriculture and Forestry Academy of Grain and Oil Crops Research Institute
SAAS_069	China, Shandong	Rihua 1	G1-2	unknown	Rizhao Donggang Peanut Research Institute
SAAS_070	Laboratory preservation	Rihua 4	G1-1	unknown	unknown
SAAS_071	Laboratory preservation	Baizhenzhu	G6	unknown	unknown
SAAS_072	Laboratory preservation	RihuaCDG	G1-1	unknown	unknown
SAAS_073	Laboratory preservation	Rihuaguazi	G2-1	unknown	unknown
SAAS_074	Laboratory preservation	Chizhenzhu	G1-1	unknown	unknown
SAAS_075	Laboratory preservation	RizhaoZDW	G1-1	unknown	unknown
SAAS_076	China	Heizhenzhu	G1-2	var. vulgaris	Baoding Yiyuan Ecological Agriculture Technology Development Co., Ltd.
SAAS_077	Laboratory preservation	DF12	G6	unknown	unknown
SAAS_078	China, Hebei	Yuhua 6	G1-1	unknown	Economic Crops Research Institute of Henan Academy of Agricultural Sciences
SAAS_079	America	IN-1	G4	unknown	unknown
SAAS_080	China, Fujian	Minhua 6	G6	var. vulgaris	College of Crop Science, Fujian Agriculture and Forestry University
SAAS_081	China, Shandong	Huayu 52	G1-1	irregular type	Shandong Peanut Research Institute
SAAS_082	China, Henan	Kainong 61	G1-1	var. hypogaea	Kaifeng Agricultural and Forestry Research Institute
SAAS_083	Laboratory preservation	Kainong 71	G1-1	var. hypogaea	Kaifeng Agricultural and Forestry Research Institute
SAAS_084	China, Henan	Kainong 176	G1-2	var. hypogaea	Kaifeng Agricultural and Forestry Research Institute
SAAS_085	Laboratory preservation	0317-15	G1-1	unknown	unknown
SAAS_086	Laboratory preservation	0317-61	G1-1	unknown	unknown
SAAS_087	China, Shandong	Jihua 3	G1-1	var. vulgaris	Biotechnology Research Center of Shandong Academy of Agricultural Sciences
SAAS_088	China, Liaoning	Silihong	G7	var. fastigiata	Farm varieties in Liaoning Province
SAAS_089	Laboratory preservation	J4	G1-2	unknown	unknown
SAAS_090	Laboratory preservation	J62	G5	unknown	unknown
SAAS_091	China, Shandong	Huayu 40	G1-2	irregular type	Shandong Peanut Research Institute
SAAS_092	China	Huayu 33	G1-1	irregular type	Shandong Peanut Research Institute
SAAS_093	Laboratory preservation	Puhuadahei 60	G1-2	unknown	unknown
SAAS_094	America	IN-2	G4	unknown	unknown
SAAS_095	America	USA-1	G4	unknown	unknown
SAAS_096	America	USA-2	G2-1	unknown	unknown
SAAS_097	America	USA-3	G4	unknown	unknown
SAAS_098	China, Guangxi	Guihuahei 1	G6	var. vulgaris	Institute of Economic Crops, Academy of Agricultural Sciences, Guangxi Zhuang Autonomous Region
SAAS_099	China, Guangxi	Guihua 36	G1-1	var. vulgaris	Institute of Economic Crops, Academy of Agricultural Sciences, Guangxi Zhuang Autonomous Region
SAAS_100	China, Guangxi	Guihua 37	G6	var. vulgaris	Institute of Economic Crops, Academy of Agricultural Sciences, Guangxi Zhuang Autonomous Region
SAAS_101	China, Guangxi	Guihuahong 95	G6	var. fastigiata	Economic Crops Research Institute of Guangxi Academy of Agricultural Sciences
SAAS_102	China, Guangxi	Guihuahong 166	G6	var. vulgaris	Economic Crops Research Institute of Guangxi Academy of Agricultural Sciences
SAAS_103	China, Guangxi	Guihua 17	G6	var. vulgaris	Economic Crops Research Institute of Guangxi Academy of Agricultural Sciences
SAAS_104	China, Guangxi	Guihua 22	G6	var. vulgaris	Economic Crops Research Institute of Guangxi Academy of Agricultural Sciences
SAAS_105	Indonesia	Yinni 1	G6	unknown	unknown
SAAS_106	Indonesia	Yinni 2	G6	unknown	unknown
SAAS_107	China, Hebei	Chengdexiaohuasheng	G6	var. vulgaris	Farm varieties in Chengde City, Hebei Province
SAAS_108	China, Hebei	Lulongxiaohuasheng	G7	var. vulgaris	Farm varieties in Lulong County, Hebei
SAAS_109	China, Hebei	Funingduoli	G7	var. vulgaris	Farm varieties in Funing County, Hebei Province
SAAS_110	Laboratory preservation	Funingxiaozili	G6	unknown	unknown
SAAS_111	China, Hebei	Qinhuangdaoliyang	G1-2	var. hypogaea	Farm varieties in Qinhuangdao City, Hebei Province
SAAS_112	China	Jiyou 4	G1-2	unknown	Xingtai Agricultural Research Institute
SAAS_113	China, Hebei	Jihua 2	G1-2	var. hypogaea	Hebei Academy of Agriculture and Forestry Academy of Grain and Oil Crops Research Institute
SAAS_114	China, Hebei	Jihua 4	G1-2	var. hypogaea	Hebei Academy of Agriculture and Forestry Academy of Grain and Oil Crops Research Institute
SAAS_115	China, Henan	Kainong 15	G7	var. fastigiata	Kaifeng Agricultural and Forestry Research Institute
SAAS_116	Laboratory preservation	Kainongbaihuasheng	G1-2	unknown	unknown
SAAS_117	China, Henan	Kaixuan 016	G4	unknown	Kaifeng Agricultural and Forestry Research Institute
SAAS_118	China, Henan	Kainongheihuasheng	G4	unknown	Kaifeng Agricultural and Forestry Research Institute
SAAS_119	China, Henan	Puyang 837	G1-2	var. hypogaea	Puyang Agricultural Research Institute
SAAS_120	China, Henan	Puhua 28	G1-2	var. hypogaea	Puyang Academy of Agricultural Sciences
SAAS_121	China, Liaoning	Jinxi 1	G6	var. vulgaris	Jinzhou Academy of Agricultural Sciences
SAAS_122	Laboratory preservation	Jinxi 3	G1-2	unknown	unknown
SAAS_123	Laboratory preservation	Jinxi 5	G6	unknown	unknown
SAAS_124	China, Liaoning	Fuhua 4	G1-1	var. vulgaris	Liaoning Institute of Sandy Land Improvement and Utilization
SAAS_125	China, Liaoning	Fuhua 5	G5	var. vulgaris	Liaoning Institute of Sandy Land Improvement and Utilization
SAAS_126	China, Liaoning	Fuhua 7	G1-2	var. vulgaris	Liaoning Institute of Sandy Land Improvement and Utilization
SAAS_127	China, Sichuan	Nanchonghunxuan 1	G2-1	var. hirsuta	Nanchong Institute of Agricultural Sciences
SAAS_128	China, Sichuan	Tianfu 3	G1-1	irregular type	Nanchong Institute of Agricultural Sciences
SAAS_129	China, Sichuan	Luojiangjiwo	G2-1	var. hirsuta	Farm varieties in Deyang County, Sichuan Province
SAAS_130	China, Sichuan	Tianfu 8	G1-1	unknown	Farm varieties in Deyang County, Sichuan Province
SAAS_131	China, Sichuan	Tianfu 15	G1-1	unknown	Farm varieties in Deyang County, Sichuan Province
SAAS_132	China, Guangdong	Tianfu 11	G6	var. vulgaris	Crop Research Institute of Guangdong Academy of Agricultural Sciences
SAAS_133	Laboratory preservation	MULH14	G5	unknown	unknown
SAAS_134	China, Shandong	Wendengdalidun	G2-2	var. hypogaea	Shandong Wendeng Local Varieties
SAAS_135	China, Shandong	Penglaiyiwohou	G2-2	var. hypogaea	Farm varieties in Pengcai County, Shandong Province
SAAS_136	China, Jiangsu	Xuzhou 68-4	G1-2	irregular type	Xuzhou Institute of Agricultural Sciences, Xuhuai District, Jiangsu
SAAS_137	China, Shandong	Weihua 9	G5	var. vulgaris	Weifang Academy of Agricultural Sciences
SAAS_138	China, Shandong	Weihua 8	G5	var. hypogaea	Weifang Academy of Agricultural Sciences
SAAS_139	China, Shandong	Haihua 1	G1-1	var. vulgaris	Heigu Technical Team of Gaojiao Township, Haiyang County, Shandong Province
SAAS_140	China, Shandong	Huayu 23	G1-1	irregular type	Shandong Peanut Research Institute
SAAS_141	China, Fujian	Fuhua 5	G6	var. vulgaris	Liaoning Institute of Sandy Land Improvement and Utilization
SAAS_142	China, Fujian	Fuhua 7	G6	var. vulgaris	Liaoning Institute of Sandy Land Improvement and Utilization
SAAS_143	China, Fujian	Fuhua 8	G1-2	unknown	Liaoning Institute of Sandy Land Improvement and Utilization
SAAS_144	China, Fujian	Quanhua 27	G6	var. vulgaris	Quanzhou Institute of Agricultural Sciences
SAAS_145	China, Fujian	Quanhonghua 1	G6	var. vulgaris	Quanzhou Institute of Agricultural Sciences
SAAS_146	China, Fujian	Zhongliuqiu	G6	var. vulgaris	Farm varieties in Hui'an County, Fujian Province
SAAS_147	China, Shandong	Fuhuasheng	G6	var. vulgaris	Liangjia Village, Fushan Douyu Township, Yantai City, Shandong Province
SAAS_148	China, Shandong	Weihua 11	G1-1	irregular type	Weifang Academy of Agricultural Sciences
SAAS_149	China, Shandong	Wei 1365	G1-1	unknown	unknown
SAAS_150	China, Guangdong	Zhenzhuhong 1	G6	var. vulgaris	Crop Research Institute of Guangdong Academy of Agricultural Sciences
SAAS_151	China, Shandong	Fenghua 1	G1-2	irregular type	Shandong Agricultural University
SAAS_152	Cote D'Ivoire	PI196622	G7	unknown	unknown
SAAS_153	China, Jiangxi	PI158854	G2-2	unknown	unknown
SAAS_154	Mexico	PI355271	G2-2	unknown	unknown
SAAS_155	Argentina	PI356004	G7	unknown	unknown
SAAS_156	Burkina Faso	PI496401	G2-1	unknown	unknown
SAAS_157	Zambia	PI268586	G6	unknown	unknown
SAAS_158	Bolivia	PI274193	G2-1	unknown	unknown
SAAS_159	South Africa	PI298854	G2-2	unknown	unknown
SAAS_160	Peru	PI502120	G6	unknown	unknown
SAAS_161	China, Sichuan	Tianfu 10	G1-2	unknown	Nanchong Institute of Agricultural Sciences
SAAS_162	China, Shandong	Shanhua 15	G1-2	irregular type	Shandong Agricultural University
SAAS_163	China, Guangdong	Shitouqi	G6	var. vulgaris	Farm varieties in Chenghai County, Guangdong Province
SAAS_164	China, Henan	Yuhua 1	G1-2	irregular type	Crop Research Institute of Henan Academy of Agricultural Sciences
SAAS_165	China, Henan	Yuhua 2	G1-2	var. hypogaea	Puyang Agricultural Research Institute
SAAS_166	China, Henan	Yuhua 3	G1-2	var. hypogaea	Kaifeng Agricultural and Forestry Research Institute
SAAS_167	China, Henan	Yuhua 7	G1-1	unknown	Economic Crops Research Institute of Henan Academy of Agricultural Sciences
SAAS_168	China, Henan	Yuhua 8	G1-2	irregular type	Economic Crops Research Institute of Henan Academy of Agricultural Sciences
SAAS_169	China, Yunnan	Qicaihuasheng	G5	unknown	unknown
SAAS_170	China, Hebei	Jihuatian 2	G1-2	var. hypogaea	Hebei Academy of Agriculture and Forestry Academy of Grain and Oil Crops Research Institute
SAAS_171	China, Sichuan	Tianfu 7	G1-1	unknown	Nanchong Institute of Agricultural Sciences
SAAS_172	China, Sichuan	Tianfu 18	G1-2	var. vulgaris	Nanchong Institute of Agricultural Sciences
SAAS_177	China, Jiangsu	Xuxi 1	G1-2	irregular type	Xuzhou Institute of Agricultural Sciences, Xuhuai District, Jiangsu
SAAS_238	Laboratory preservation	Puhuaxiaohei 50	G1-2	unknown	unknown
SAAS_239	America	Tifrunner-J4	G4	unknown	unknown
SAAS_240	America	Runner886	G4	unknown	unknown
SAAS_267	China, Xinjiang	Tuokexunxiaohuasheng	G4	var. hirsuta	Local Varieties in Toksun County, Xinjiang
SAAS_268	Laboratory preservation	10A/4-6	G6	unknown	unknown
