# Supplementary material for: High-Density Genetic Variation Map Reveals Key Candidate Loci and Genes Associated With Important Agronomic Traits in Peanut
Source: Front Genet. 2022 Mar 25;13:845602. doi: 10.3389/fgene.2022.845602 (PMC8990815; doi:10.3389/fgene.2022.845602)
Supplement: Supplementary file 2 [file Table3.XLSX]

## Sheet: Sheet1
probeset_id	Arahy. chromosome	physical position	Ordered Alleles	Flank	SAAS_001	SAAS_002	SAAS_003	SAAS_004	SAAS_005	SAAS_006	SAAS_007	SAAS_008	SAAS_009	SAAS_010	SAAS_011	SAAS_012	SAAS_013	SAAS_014	SAAS_015	SAAS_016	SAAS_017	SAAS_018	SAAS_019	SAAS_020	SAAS_021	SAAS_022	SAAS_023	SAAS_024	SAAS_025	SAAS_026	SAAS_027	SAAS_028	SAAS_029	SAAS_030	SAAS_031	SAAS_032	SAAS_033	SAAS_034	SAAS_035	SAAS_036	SAAS_037	SAAS_038	SAAS_039	SAAS_040	SAAS_041	SAAS_042	SAAS_043	SAAS_044	SAAS_045
AX-147209428	scaffold	9154456	T // C	TAGCTGTTGACATGTCAATTGCTAAGGGAGAGTCC[C/T]TTGGAAAGCCCTACATCATTCATCAAATCATTCTC	TT	TT	CC	CC	TT	CC	CC	CC	TT	TT	CC	CC	CC	CC	TT	CC	TT	CC	CC	CC	CC	CC	---	CC	CC	TT	CC	TT	TT	TT	---	TT	TT	CC	CC	---	TT	CC	TT	---	TT	---	CC	CC	TT
AX-147213473	scaffold	14941431	A // C	TAGAGACTTTAATTACCTACGTACCTTAAGTTGGC[A/C]TTTCCTGGTTAATGAATAGCCCGTTTCAGCAAGTG	AA	AA	CC	CC	CC	CC	CC	CC	CC	CC	CC	CC	CC	CC	CC	CC	AA	CC	AA	AA	CC	CC	CC	CC	AA	AA	CC	AA	AA	CC	CC	CC	CC	AA	AA	AA	AA	CC	CC	CC	CC	CC	CC	AA	AA
AX-147214591	scaffold	82582447	A // G	TTCAGTCCCAGTCTTCATCACTGAGTTGATCATCA[A/G]TGTCATCCTTAGGGGGTCTAACAACCAATACAACC	AA	AA	AA	AA	AA	GG	GG	GG	GG	AA	GG	GG	GG	GG	AA	GG	GG	GG	GG	GG	AA	GG	GG	GG	AA	GG	AA	AA	AA	AA	AA	AA	AA	AA	GG	GG	GG	AA	AA	AA	AA	AA	AA	AA	AA
AX-147214594	scaffold	82582613	T // C	ATCATCCGCAATCACCTCCGTGTTCTCTCTATCAG[C/T]CACCACCAAAATTGGCTCCTCCTTATAATACTTAT	TT	TT	TT	TT	TT	CC	CC	CC	CC	TT	CC	CC	CC	CC	TT	CC	CC	CC	CC	CC	TT	---	CC	CC	TT	CC	TT	TT	TT	TT	TT	TT	TT	TT	CC	CC	TC	TT	TT	TT	TT	TT	TT	TT	TT
AX-147216998	scaffold	64446661	T // C	ATTATTTTAGACTCCTGTAACTGATCTTCTAGATT[C/T]TTTTCTACATCCCATACTTGCATCTCAAATCCTTT	CC	CC	CC	CC	CC	TT	TT	TT	TT	CC	TT	TT	TT	TT	CC	TT	TT	TT	TT	TT	TC	TT	TT	TT	TT	TT	CC	TT	CC	CC	TT	CC	CC	TT	TT	TT	TT	CC	CC	CC	TT	CC	CC	TT	CC
AX-147220271	scaffold	87735933	A // G	AATTCCGACCATACCTGCTCCTCGTCAACATTTAC[A/G]GTTAAATAGGCCGTACAAGAAGCGCCTCCATTGCA	AA	AA	GG	GG	GG	GG	GG	GG	GG	GG	GG	GG	GG	GG	GG	GG	AA	GG	AA	AA	GG	GG	GG	GG	AA	AA	GG	AA	AA	GG	GG	GG	GG	AA	AA	AA	AA	GG	GG	GG	GG	GG	GG	AA	AA
AX-147221048	scaffold	117954283	T // C	GAACGCTGCATTGAATTATTACCTTGTTTTAAGTA[C/T]TTGTCTATCTAAATTTACGTTCATAGTCTACATAA	TT	CC	TT	TC	CC	TT	TT	TT	TT	CC	TT	TT	TT	TT	CC	TT	TT	TT	TT	TT	CC	TT	TT	TT	TT	TT	CC	CC	CC	CC	TT	CC	CC	TT	TT	TT	TT	TT	CC	TT	TT	TT	CC	TT	CC
AX-147221266	scaffold	120693692	A // C	ATGTAGAGAAAATTATAACCTCTTCCAATAATATC[A/C]CCATTTTCGACTTTGCAAGGAATCTGATAGAGAGT	AA	CC	CC	CC	CC	AA	CC	---	CC	CC	CC	AA	AA	AA	CC	AA	AA	AA	AA	AA	CC	AA	CC	CC	CC	AA	CC	CC	CC	CC	AA	CC	CC	CC	AA	AA	AA	AA	CC	AA	CC	AA	CC	CC	---
AX-147221271	scaffold	120701562	T // C	TCACTAAATAATGCGTCTAAGTCAACAAAGTAAGC[C/T]ACAGTGCCTTTTTCTACGAAGACGCATGCGTTGGT	TT	TT	TT	TT	TT	TT	CC	TT	CC	TT	TT	TT	TT	TT	TT	TT	TT	TT	TT	TT	TT	TT	CC	CC	TT	---	TT	TT	TT	TT	---	TT	TT	TT	TT	TT	TT	TT	TT	TT	CC	TT	TT	CC	TT
AX-147221272	scaffold	120701591	A // C	GTAAGCTACAGTGCCTTTTTCTACGAAGACGCATG[A/C]GTTGGTGGAAGTGGGAGAATGGTGAAAATGCATTT	CC	CC	AC	AC	AC	CC	AC	CC	AC	AC	CC	CC	CC	CC	AC	CC	CC	CC	CC	CC	CC	CC	AC	AC	CC	CC	AC	CC	AC	AC	AA	AC	AC	CC	CC	CC	CC	AA	AC	AA	AC	AA	CC	AC	AC
AX-147221275	scaffold	120714254	T // C	CCATGGACATGAAGACATTTTGTAGATTGTCCCTT[C/T]GAAGCCCTGAGTTTGTTGATTGGCGTTCTTTCACA	TT	TT	TT	TT	TT	TT	CC	TT	CC	TT	TT	TT	TT	TT	TT	TT	TT	TT	TT	TT	TT	TT	CC	CC	TT	TT	TT	TT	TT	TT	TT	TT	TT	TT	TT	TT	TT	TT	TT	TT	CC	TT	TT	CC	TT
AX-147221285	scaffold	120830957	T // C	TCTCTCCTAATTCTCTTTCCTTGTTTGACATCATT[C/T]TGATTCTGAAGGCCTACAGAAAAGATTACCATTGC	CC	---	TT	TT	TT	CC	CC	CC	CC	TT	CC	CC	CC	CC	TT	CC	CC	CC	CC	CC	TT	CC	CC	CC	CC	CC	TT	CC	TT	CC	CC	---	CC	CC	CC	CC	CC	TT	TT	CC	---	TT	CC	CC	TT
AX-147221286	scaffold	120840857	T // C	TCCAAGATGAATGCAATTTATATTCTTTCATCACC[C/T]ATATCTCAGTGTTAAAGCTATCATTATTGTAATAA	TT	TT	TT	TT	TT	TT	---	TT	---	TT	TT	TT	TT	TT	TT	TT	TT	TT	TT	TT	TT	TT	---	CC	TT	TT	TT	TT	TT	TT	TT	TT	TT	TT	TT	TT	TT	TT	TT	TT	---	TT	TT	---	TT
AX-147221306	scaffold	120928202	A // G	GGAAATTATTCTGCAAGAAGGTGTTTAAGGAAAGG[A/G]AGTGTCCTTTTGTTTTAGAACATATGGGTAGATTA	AA	AA	AA	AA	AA	AA	GG	AA	GG	AA	AA	AA	AA	AA	AA	AA	AA	AA	AA	AA	AA	AA	GG	GG	AA	AA	AA	AA	AA	AA	---	AA	AA	AA	AA	AA	AA	AA	AA	AA	GG	AA	AA	GG	AA
AX-147221363	scaffold	121205425	A // G	TCTTCCTCGACATCTCTAGACCATAGAGACCATTC[A/G]ATTTGCACAGCAGTTATGGGATGAACAGCATGTGC	AG	GG	GG	GG	GG	AG	AA	AG	AA	GG	AG	AG	AG	AG	GG	AG	AG	AG	AG	AG	AG	AG	AA	AA	AG	AG	GG	GG	GG	GG	AG	GG	GG	AG	AG	AG	AG	AG	GG	AG	AA	AG	GG	AG	GG
AX-147221364	scaffold	121205892	A // G	AAAGAAATAGGTCTAACAGTGAGTTCGATTGGCAC[A/G]CGAGTATCAACTCTATGCTGGAAATAGAGATCAAT	AG	AA	AA	AA	AA	AG	GG	AG	GG	AA	AG	AG	AG	AG	AA	AG	AG	AG	AG	AG	AG	AG	GG	GG	AG	AG	AA	AA	AA	AA	AG	AA	AA	AG	AG	AG	AG	AG	AA	AG	GG	AG	AA	AG	AA
AX-147221370	scaffold	121228385	A // G	TTGATTAAACAGCTTTCCAAGAAGAAAGTAGTGGA[A/G]TATCAGAGTTCTTCCATGTAGGTATAAGACCATCT	AG	AA	AA	AA	AA	AG	GG	AG	GG	AA	AG	AG	AG	AG	AA	AG	AG	AG	AG	AG	AG	AG	GG	GG	AG	AG	AA	AA	AA	AA	AG	AA	AA	AG	AG	AG	AG	AG	AA	AG	GG	AG	AA	AG	AA
AX-147221373	scaffold	121229677	T // G	AGCACAATACAGGGCTAAGTAAGTTTTTTGTTGAT[G/T]CAAACATTGTGATTTAAACCTACCAAATTACATAA	TT	TT	TT	TT	TT	TT	GG	TT	GG	TT	TT	TT	TT	TT	TT	TT	TT	TT	TT	TT	TT	TT	GG	GG	TT	TT	TT	TT	TT	TT	TT	TT	TT	TT	TT	TT	TT	TT	TT	TT	GG	TT	TT	TT	TT
AX-147221928	scaffold	14423820	A // C	ATTGAATCAAGAAAAAGGTAATTGTAAAATAGTAG[A/C]ATTTATAAGGATAATAAACACAGGTATAAATGATC	CC	CC	CC	CC	CC	AA	AA	AA	AA	CC	AA	AA	AA	AA	CC	AA	AA	AA	AA	AA	CC	AA	AA	AA	AA	AA	CC	AA	CC	CC	AA	CC	CC	AA	AA	AA	AA	CC	CC	CC	AA	CC	CC	AA	CC
AX-147222270	scaffold	25030847	T // C	AACCAATGCAAATAAGTTATGACATGTCATTTAAC[C/T]TGATGGTTGGTATCTCTTTCTTGTATCTTCTTTAT	TT	TT	TT	TT	TT	TT	TT	TT	TT	TT	TT	TT	TT	TT	TT	TT	TT	TT	TT	TT	TT	TT	TT	TT	TT	TT	TT	TT	TT	TC	TT	TC	TC	TT	TT	TT	TT	TT	TC	TT	TT	TT	TT	TT	TT
AX-147222274	scaffold	25097842	T // C	AAAGATGAAGCAATAAATGTATTGTCGCTATGGAA[C/T]TATGCAACGCTGAAAGAATAGATTATAATATTACA	TT	TT	TT	TT	---	TT	TT	TT	TT	TT	TT	TT	TT	TT	TT	TT	TT	TT	TT	TT	TT	TT	TT	TT	TT	TT	TT	TT	TT	CC	---	CC	CC	TT	TT	TT	TT	TT	CC	---	TT	TT	TT	TT	TT
AX-147223853	scaffold	106742489	A // C	GTGACTAGTGTGAGAGGTACAATAAAAGTGGACAA[A/C]TGAGTGAAGGAGTGTACATTTTTACAAGTGTGGTG	AA	AA	AA	AA	AA	AA	AA	AA	---	AA	AA	CC	AA	CC	AA	AA	CC	CC	AA	CC	AA	AA	CC	AA	CC	CC	AA	CC	AA	AA	AC	AA	AA	CC	AA	AA	---	AA	AA	AA	---	AA	AA	AA	AA
AX-147225216	scaffold	19566316	A // G	CGGCGCGTCGGAGAAGTAATAGGAAGAGAAATGGT[A/G]GCGGCTATGGCCATGGCTGAACGCGGATTGCTTCC	AA	AA	AA	AA	AA	AG	AA	AG	AA	AA	AA	AG	AA	AA	AA	AA	AG	AA	AG	AG	AA	AA	AA	AA	AG	AG	AA	AA	AA	AA	AA	AA	AA	AG	AG	AG	AG	AA	AA	AA	AA	AA	AA	AG	AA
AX-147225567	scaffold	79840191	T // G	AGCTAGAAACAAAGCTTAAATCCTTGCAAGAGGTT[G/T]CAAATGTTCCATGGGTCATCTTGAATTGTGATTGC	GG	GG	GG	GG	GG	TT	TT	TT	GG	---	TT	TT	---	TT	GG	TT	TT	TT	TT	TT	TG	TT	TT	TT	TT	TT	GG	TT	GG	GG	TG	GG	GG	TT	TT	TT	TT	GG	GG	GG	TT	GG	---	TT	GG
AX-147225568	scaffold	79840222	A // G	GGTTTCAAATGTTCCATGGGTCATCTTGAATTGTG[A/G]TTGCTTTTATGTCCCTTTTACTGATTGATCCTTTT	GG	GG	GG	GG	GG	AA	AA	AA	GG	GG	AA	AA	AA	AA	GG	AA	AA	AA	AA	AA	AG	AA	AA	AA	AA	AA	GG	AA	GG	GG	AA	GG	GG	AA	AA	AA	AA	GG	GG	GG	AA	GG	GG	AA	GG
AX-147225570	scaffold	79840386	T // C	CTGAATTCTTTGGCTTTATTAAAATCTAATAGGGT[C/T]AGCCATTATGTAGACTCCTCTGCTTTTCATGTTTT	CC	CC	CC	CC	CC	TT	TT	TT	CC	CC	TT	TT	TT	TT	CC	TT	TT	TT	TT	TT	---	TT	TT	TT	TT	TT	CC	TT	CC	CC	TT	CC	CC	TT	TT	TT	TT	CC	CC	CC	TT	CC	CC	TT	CC
AX-147225573	scaffold	79841223	T // C	AGTAACCGTTTTTAAGTAGCCATGAGTAGAACATC[C/T]GAGAGTCAAATTGAACTGTAAAAATAAGTCCATCC	TT	TT	TT	TT	TT	CC	CC	CC	TT	TT	CC	CC	CC	CC	TT	CC	CC	CC	CC	CC	CC	CC	CC	CC	CC	CC	TT	CC	TT	TT	CC	TT	TT	CC	CC	CC	CC	TT	TT	TT	CC	TT	TT	CC	TT
AX-147225598	scaffold	79855060	T // C	AAAAGCTATTTTTATGATTCAACTTTGTGACCTCC[C/T]AGCTTTTACATCAAGACTGACTCTATTTGTGAAAC	CC	CC	CC	CC	CC	TT	TT	TT	CC	CC	TT	TT	TT	TT	CC	TT	TT	TT	TT	TT	TT	TT	TT	TT	TT	TT	CC	TT	CC	CC	TT	CC	CC	TT	TT	TT	TT	CC	CC	CC	TT	CC	CC	TT	CC
AX-147225601	scaffold	79855535	T // C	GCTGATCGTGCAAAGTCAAAATCGCGTTTGTTCAC[C/T]GAAGAAGAGTTCAAATCATTGCAACTTCAGGTTTG	TT	TT	TT	TT	TT	CC	CC	CC	TT	TT	CC	CC	CC	CC	TT	CC	CC	CC	CC	CC	TC	CC	CC	CC	CC	CC	TT	CC	TT	TT	---	TT	---	CC	CC	CC	CC	TT	TT	---	CC	TT	TT	CC	TT
AX-147225602	scaffold	79855569	T // C	CCGAAGAAGAGTTCAAATCATTGCAACTTCAGGTT[C/T]GGAATCCTTCTTTCATGATCTACATTACTTGTGAT	CC	CC	CC	CC	CC	TT	TT	TT	CC	CC	TT	TT	TT	TT	CC	TT	TT	TT	TT	TT	TT	TT	TT	TT	TT	TT	CC	TT	CC	CC	TT	CC	CC	TT	TT	TT	TT	CC	CC	CC	TT	CC	CC	TT	CC
AX-147225603	scaffold	79855864	T // C	CATGAAGTACTTTTGGTCATAAAATCACAATTAAT[C/T]ATAAGGAGATAGTGAAAATAAGAGTAGAAGGTATT	TT	TT	TT	TT	TT	CC	CC	CC	TT	TT	CC	CC	CC	CC	TT	CC	CC	CC	CC	CC	CC	CC	CC	CC	CC	CC	TT	CC	TT	TT	CC	TT	TT	CC	CC	CC	CC	TT	TT	TT	CC	TT	TT	CC	TT
AX-147226740	scaffold	110926997	T // C	CGAAGGCTTCGGCAGAGAGCATCGTGGCGGAGATG[C/T]TGTCTATTAAGAGAGATGGAAAACCCAAATCGCTC	CC	CC	CC	CC	TT	TT	TT	TT	TT	TT	TT	TT	TT	TT	TT	CC	CC	TT	TT	TT	CC	TT	TT	TT	TT	CC	CC	TT	CC	CC	TT	CC	CC	TT	CC	CC	CC	TT	CC	TT	TT	TT	TT	TT	TT
AX-147226752	scaffold	110932611	A // G	CGGTTCAATTTCGCATTCCGGCGTGAATTTGGGTT[A/G]GAATATCCTGAAGAAGAAATAGAAAACCCCTATCC	GG	GG	GG	GG	AA	AA	AA	AA	AA	AA	AA	AA	AA	AA	AA	GG	GG	AA	AA	AA	GG	AA	AA	AA	AA	GG	GG	AA	GG	GG	AA	GG	GG	AA	GG	GG	GG	AA	GG	AA	AA	AA	AA	AA	AA
AX-147228029	scaffold	23136977	T // C	TGACAAAGATATTTGTGAGATTCCCCGATCATTAG[C/T]GTTAGATAGATGGACAAAGAAGGTGAAATCAGCAC	TT	CC	TT	TT	CC	CC	CC	CC	CC	CC	CC	CC	CC	TT	TT	CC	CC	CC	TT	---	TT	CC	CC	CC	TT	CC	TT	CC	CC	CC	---	CC	CC	TT	CC	CC	CC	CC	TT	CC	CC	CC	CC	CC	CC
AX-147228030	scaffold	23137918	T // C	TCGCCAGGCTCGTCTCCCGCCTCCGTCGCGAAACT[C/T]TATTCCACCATCGTCGGCACCATCTCTGTTCCACC	CC	TT	CC	CC	---	TT	TT	TT	TT	TT	TT	TT	TT	CC	CC	TT	TT	TT	CC	CC	CC	TT	TT	TT	CC	TT	CC	TT	TT	TT	---	TT	TT	CC	TT	TT	TT	TT	CC	TT	TT	TT	TT	TT	TT
AX-147228033	scaffold	23139657	A // G	CTTCTGACAACATATGCAGGCATTATATAGAATTG[A/G]AAAAGGTGAGCGTCCTTCTATGCCTAATTCTCTTT	GG	AA	GG	GG	AA	AA	AA	---	AA	AA	AA	AA	AA	GG	GG	AA	AA	AA	GG	GG	GG	AA	AA	AA	GG	AA	GG	AA	AA	AA	AG	AA	AA	GG	AA	AA	AA	AA	GG	AA	AA	AA	AA	AA	AA
AX-147228421	scaffold	53984667	T // C	GGTGCGAATAAGATTAAGGTTGAGAGATTCTAAAT[C/T]TGCGAATAAAGTAAAGTAGAGTTTTAATAAAATTT	CC	TT	CC	CC	TT	CC	CC	---	CC	TT	CC	CC	CC	CC	CC	TT	CC	CC	CC	CC	CC	CC	TT	CC	CC	CC	CC	TT	TT	---	CC	---	CC	CC	CC	CC	CC	CC	TT	CC	TT	CC	CC	TT	TT
AX-147231919	scaffold	48107835	A // G	TTTGGGTAAGTAATACATCATTTTAATATACGAAC[A/G]AACGTATATGCACATGCACGTATACGCGCACACAT	GG	GG	GG	GG	GG	GG	AA	GG	GG	GG	AA	GG	GG	GG	GG	GG	GG	GG	GG	GG	GG	GG	GG	GG	GG	GG	GG	GG	GG	GG	GG	GG	GG	GG	GG	GG	GG	GG	GG	GG	AG	GG	GG	AA	GG
AX-147232518	scaffold	6050907	A // G	ACTGGAATCACAATCACATTTTCATTCTCCTTCTT[A/G]CATTCAATGATCTCCGCGAGCTCTCTCAAGCACCA	GG	GG	GG	GG	GG	AA	AA	AA	AA	---	AA	AA	---	AA	GG	AA	AA	AA	AA	AA	GG	AA	AA	AA	AA	AA	GG	GG	GG	GG	GG	GG	GG	AA	AA	AA	AA	GG	GG	GG	---	GG	GG	GG	GG
AX-147234324	scaffold	113636594	T // C	AATAGGACAGGAGGAAGGTGTGGCTTCAATTTAAC[C/T]ATATTCACTTTCCAGTGTTACTGCACCGATCGAAT	CC	CC	CC	CC	CC	CC	CC	CC	CC	CC	CC	CC	CC	CC	CC	CC	TT	CC	TT	---	CC	CC	CC	CC	TT	CC	CC	CC	CC	CC	CC	CC	CC	TT	CC	TT	CC	CC	CC	CC	CC	CC	CC	CC	CC
AX-147234334	scaffold	113662975	A // C	TGTCAACTTGACACCCAAGGCAAATTCTATTGTGC[A/C]AAAAGTAAGCATTTACCAATATACACCGTTGAAAA	CC	CC	CC	CC	AA	AA	AA	AA	AA	AA	AA	AA	AA	AA	CC	AA	AA	AA	AA	AC	CC	AA	AA	AA	AC	AA	CC	CC	CC	CC	AA	CC	CC	---	AA	AA	---	AA	CC	AA	AA	AA	CC	AC	AA
AX-147240023	scaffold	1461906	A // G	CTTGGCATATCAGAAAATTCCAAAGTCTCCAGTGA[A/G]GGAAAAGTTGCAACATGCAAAGAATGATGATCATC	AA	AA	AA	GG	AA	AA	AA	AA	AA	AA	AA	AA	AA	AA	AA	AA	AA	AA	AA	AA	GG	AA	AA	AA	AA	AA	GG	AA	AA	GG	AA	GG	GG	AA	AA	AA	AA	AA	GG	AA	AA	AA	GG	AA	AA
AX-147246860	scaffold	5483928	A // G	CTCAAAAAAAACCCACCAATTTCAATCAATCCATT[A/G]GAAATTCTGATACAACTCAGCTCTAAATTCCGTAA	GG	GG	GG	GG	GG	AA	AA	AA	AA	GG	AA	AA	AA	---	GG	AA	AA	GG	AA	AA	GG	AA	AA	AA	AA	AA	GG	GG	GG	GG	GG	GG	GG	AA	AA	AA	AA	GG	GG	GG	GG	GG	GG	GG	GG
AX-147246861	scaffold	5485107	T // C	TAACTAATTCAAGTTCGTCGAGTGATAAGTTAAGT[C/T]AATTTATGAGTGTCAAAGAGTTTGAATTTCATCTT	TT	TT	TT	TT	TT	CC	CC	CC	CC	TT	CC	CC	CC	CC	TT	CC	CC	TT	CC	CC	TT	CC	CC	CC	CC	CC	TT	TT	TT	TT	TT	TT	TT	CC	CC	CC	TC	TT	TT	TT	TT	TT	TT	TT	TT
AX-147248798	scaffold	130877416	A // C	AAAATCAATCCATGAATTGGTTCTCAAGGAAAAGC[A/C]GTCAAAGTGATCATGGTCATCCATATCCTGCCAAG	CC	CC	CC	CC	CC	CC	AC	CC	AC	CC	CC	CC	CC	CC	CC	CC	CC	CC	CC	CC	AC	CC	AC	AC	CC	CC	CC	CC	CC	CC	---	CC	CC	CC	CC	CC	CC	CC	CC	CC	AC	CC	CC	AC	CC
AX-147248830	scaffold	131264463	T // C	AAGAACAAAAGATGGTAGGTTAAATTTCTATAATT[C/T]TGAAGAACCTCTTACAATATAGCACCATGTTCAAA	CC	CC	CC	CC	CC	CC	TT	CC	TT	CC	CC	CC	CC	CC	CC	CC	CC	CC	CC	CC	CC	CC	TT	TT	CC	CC	CC	CC	CC	CC	---	CC	CC	CC	CC	---	CC	CC	CC	---	TT	CC	CC	TT	CC
AX-147248859	scaffold	131518448	T // C	CTACACCTTGCATCTACCCAAAGTGCACTCCTGAA[C/T]TTGTAATCATCGTCAATATTTATTGCATAAAAGAA	TC	TT	TT	TT	TT	TC	CC	TC	CC	TT	TC	TC	TC	TC	TT	TC	TC	TC	TC	TC	TC	TC	CC	CC	TC	TC	TT	TT	TT	TT	---	TT	TT	TC	TC	TC	TC	TC	TT	TC	CC	TC	TT	TC	TT
AX-147249106	scaffold	7740877	T // C	TTCGCAACATCCAACCATGAAACCTGTTCCGGTGA[C/T]ATTTTCGACGGTTCCGGGTTGGCTTCATCATGTTG	TT	TT	TT	TT	TT	TT	CC	TT	CC	TT	TT	TT	TT	TT	TT	TT	TT	TT	TT	TT	TT	TT	CC	CC	TT	TT	TT	TT	TT	TT	TT	TT	TT	TT	TT	TT	TT	TT	TT	TT	---	TT	TT	---	TT
AX-147249693	scaffold	25495511	A // G	TTATTTTGATAGATTGTCTACCCGTAGAATGGCAA[A/G]AATGTTTAGATGGTAACTGCCATATCTTATTCCCT	AA	AA	AA	AA	AA	AA	AA	AA	AA	AA	AA	AA	AA	AA	AA	AA	AA	AA	AA	AA	AA	AA	AA	AA	AA	AA	AA	AA	AA	GG	AA	GG	GG	AA	AA	AA	AA	AA	GG	AA	AA	AA	AA	AA	AA
AX-147254215	scaffold	135435536	A // G	TGACCTCGTCTTTGAATGTTAACTATGTTAATCTT[A/G]TTCAGTTTTTCCTCAATTTTAGTCTCACGACGTTT	AA	AA	AA	GG	AA	AA	AA	AA	AA	AA	AA	AA	AA	AA	AA	AA	AA	AA	AA	AA	GG	AA	AA	AA	AA	AA	GG	AA	AA	GG	AA	AA	AA	AA	AA	AA	AA	AA	GG	AA	AA	AA	AA	AA	AA
AX-147254233	scaffold	135659669	A // G	CATGTATCCATCTCTCATATGCTGTTTCCTGTCTA[A/G]TTTCTCTTTCATTCTCTGTCTCTGCTTTCCTGACT	AA	AA	AA	AG	AA	AA	AA	AA	AA	AA	AA	AA	AA	AA	AA	AA	AA	AA	AA	AA	AG	AA	AA	AA	AA	AA	AG	AA	AA	AG	AA	AA	AA	AA	AA	AA	AA	AA	---	AA	AA	AA	AA	AA	AA
AX-147254729	scaffold	5225029	T // C	CTTTTAAAACATCAGTTGCTAATTCTGGTGGACAT[C/T]TCTCCTTTTGTTTGCATTTATCTATGCAGGAAATG	TT	TT	TT	TT	CC	CC	CC	CC	CC	CC	CC	CC	CC	CC	TT	CC	CC	CC	CC	CC	TT	CC	CC	TT	TT	CC	TT	TT	TT	TT	CC	TT	TT	TT	CC	CC	---	CC	TT	CC	CC	CC	TT	TT	CC
AX-147257671	scaffold	11695039	T // G	AGATAGCTTCGAAGAAATAATGTCAAGCATCCAAT[G/T]ATGAATTCACCAGTATCGAATGCGAGTTTCAATGT	TT	GG	GG	GG	GG	TT	TT	TT	TT	GG	TT	TT	TT	TT	GG	TT	TT	TT	TT	TT	GG	TT	TT	TT	TT	TT	GG	TT	GG	GG	TT	GG	GG	TT	TT	TT	TT	TT	GG	TT	TG	TT	TT	GG	GG
AX-147258202	scaffold	36578318	T // G	GGTGTGAGCATTGTCACAAGAAGGCTATTCAGGTA[G/T]ATTTGCAGTATAAGCTTTAAGTTTATGTTTCTGAT	GG	GG	GG	GG	GG	TT	TT	TT	GG	GG	TT	TT	TT	TT	GG	TT	TT	TT	TT	TT	TT	TT	TT	TT	TT	TT	GG	TT	GG	GG	TT	GG	GG	TT	TT	TT	TT	GG	GG	GG	TT	GG	GG	TT	GG
AX-147258685	scaffold	106275894	T // C	AAAAGTTGTCACAAAGATACTCCTTGTCTTTTGAT[C/T]ACATCTGTGTCATTTGTATTTTTAAGATTTTAAAA	CC	TT	CC	CC	TT	CC	CC	CC	CC	TT	CC	CC	CC	CC	CC	---	CC	CC	CC	CC	CC	CC	CC	CC	CC	CC	CC	TT	TT	---	CC	TT	CC	CC	CC	CC	CC	CC	TT	CC	TT	CC	TT	TT	TT
AX-147262354	scaffold	143694732	A // G	TCTGAGGTCATTTTAGCTGCAAGGATTGTGATGCA[A/G]GTACTTATTACATTACTTGGTGTTTGGCTAAAAAT	GG	GG	GG	GG	AA	AA	AA	AA	AA	AA	AA	AA	AA	AA	GG	AA	AA	AA	AA	AA	GG	AA	AA	AA	AA	AA	GG	GG	GG	GG	AA	GG	GG	AA	AA	AA	AA	AA	GG	AA	AA	AA	GG	AA	AA
AX-147262361	scaffold	143699154	T // C	GAGTTTGGTTGAAACACATCTAACTCTGAGATCTA[C/T]ATGGATTTGTTTTTCAATCATTAGTAAAGATTTGA	CC	CC	CC	CC	TT	TT	TT	TT	TT	TT	TT	TT	TT	TT	CC	TT	TT	TT	TT	TT	CC	TT	TT	TT	TT	TT	CC	CC	CC	CC	TT	CC	CC	TT	TT	TT	TT	TT	CC	TT	TT	TT	CC	TT	TT
AX-147262369	scaffold	143735842	T // C	TTGCATCTCAGCAGATAGAAACGAAAATGGGTCCC[C/T]AGTATCTGACTCGTCTTTTAATGGTAACTGAATAT	TT	TT	TT	TT	CC	CC	CC	CC	CC	CC	CC	CC	CC	CC	TT	CC	CC	CC	CC	CC	TT	CC	CC	CC	CC	CC	TT	TT	TT	TT	CC	TT	TT	CC	CC	CC	CC	CC	TT	CC	CC	CC	TT	CC	CC
AX-147262771	scaffold	227655	A // G	ATTAAGTTCATGAAATAATGCACAAAGAATGGCCT[A/G]TCAATGAAAAAAATATCACCATCTTTGACCGACTC	AA	AA	AA	GG	AA	AA	AA	AA	AA	AA	AA	AA	AA	AA	AA	AA	AA	AA	AA	AA	GG	AA	AA	AA	AA	AA	GG	AA	AA	GG	AA	AA	AA	AA	AA	AA	AA	AA	GG	AA	AA	AA	AA	AA	AA
AX-176791518	scaffold	11695077	T // C	GAATTCACCAGTATCGAATGCGAGTTTCAATGTCG[C/T]CAGAAACTTACTTGCGAAGAGAAAAAAGGAGAAGA	TT	CC	CC	CC	CC	TT	TT	TT	TT	CC	TT	TT	TT	TT	CC	TT	TT	TT	TT	TT	CC	TT	TT	TT	TT	TT	CC	TT	CC	CC	TT	CC	CC	TT	TT	TT	TT	TT	CC	TT	---	TT	TT	CC	CC
AX-176791580	scaffold	9155638	A // G	TCAGCAAATGAACCTCTTAAGAAACCAATTCGGTC[A/G]TTGCTTATCACTAAGCTTTCAATCCCTTTCACTGG	AA	AA	GG	GG	AA	GG	GG	GG	AA	AA	GG	GG	GG	GG	AA	GG	AA	GG	GG	GG	GG	GG	GG	GG	GG	AA	GG	AA	AA	AA	AA	AA	AA	GG	GG	GG	AA	GG	AA	---	AA	GG	GG	GG	AA
AX-176791613	scaffold	135868423	T // G	TATTTATTTTACTCTAAACTCTCTTTAAACTAAGA[G/T]GTCTAGTTTACATTCTTAACTTGGTCAAATAAAGT	GG	GG	GG	GG	GG	TT	TT	TT	TT	GG	TT	TT	TT	TT	GG	GG	TT	TT	TT	TT	GG	TT	TT	TT	TT	---	GG	TT	GG	GG	---	GG	GG	TT	TT	TT	TT	TT	GG	GG	GG	TT	TT	TT	GG
AX-176791660	scaffold	143735714	T // G	TTTTTCAACGGTGTATATTGGTAAATGCTTACTTT[G/T]TGCACAATAGAATTTGCCTTGGGTGTCAAGTTGAC	GG	GG	GG	GG	TT	TT	TT	TT	TT	TT	TT	TT	TT	TT	GG	TT	TT	TT	TT	TT	GG	TT	TT	TT	---	TT	GG	GG	GG	GG	---	GG	GG	TT	TT	TT	TT	TT	GG	TT	TT	TT	GG	TT	TT
AX-176791734	scaffold	144977813	T // C	CTTGTTTTGGCATTCGTGATGATCTTTTATCGTTT[C/T]AACCTTTGTGAACTATTTGCGTGTGCTGTTCATCT	CC	CC	CC	CC	TT	CC	CC	CC	CC	TT	CC	CC	CC	CC	CC	CC	CC	CC	CC	CC	CC	CC	CC	CC	CC	CC	CC	CC	CC	CC	CC	CC	CC	CC	CC	CC	CC	CC	CC	CC	TT	CC	CC	CC	CC
AX-176792055	scaffold	82582556	T // C	CCAACCCCTATGAACCATTAAACCATCGTGACCAT[C/T]AACCTTAGCCAAATAGAACCCATCATCCGCAATCA	TT	TT	TT	TT	TT	CC	CC	CC	CC	TT	CC	CC	CC	CC	TT	CC	CC	CC	CC	CC	TT	CC	CC	CC	TT	CC	TT	TT	TT	TT	TT	TT	TT	TT	---	CC	TT	TT	TT	TT	TT	TT	TT	TT	TT
AX-176792082	scaffold	130877719	T // C	GTCGAAAGGGGGAGACACCTCTCTTACTTGTAATG[C/T]ATCATTGCCGTCACTAAATAGTGCATCTAAGTAAA	TT	TT	TT	TT	TT	TT	CC	TT	CC	TT	TT	TT	TT	TT	TT	TT	TT	TT	TT	TT	CC	TT	CC	CC	TT	TT	TT	TT	TT	TT	TT	TT	TT	TT	TT	TT	TT	TT	TT	TT	CC	TT	TT	CC	TT
AX-176792190	scaffold	130952186	T // C	AAGGGCGAGTCTTGGATAGGAGCATGCACTCATTA[C/T]AGGTTGTTCCGGCCCAGGTATCCTTGAAAAAGTCC	TT	TT	TT	TT	TT	TT	TC	TT	TC	TT	TT	TT	TT	TT	TT	TT	TT	TT	TT	TC	TT	TT	TC	TC	TT	TT	TT	TT	TT	TT	TT	TT	TT	TT	TT	TT	TT	TT	TT	TT	TC	TT	TT	TC	TT
AX-176792274	scaffold	35183365	T // C	ATTCCGATATTAGCAACTTGTACATTTTCTCTGTC[C/T]TGAGATCTGAGGACTGTTTGTGCCACATAAATGAG	TT	TT	TT	TT	---	TT	TT	TT	TT	TT	TT	TT	TT	TT	TT	TT	TT	TT	TT	TT	TC	TT	TT	TT	TT	TT	TT	CC	CC	CC	TT	CC	CC	TT	TT	TT	TT	TT	CC	TT	TT	TT	TT	TT	TT
AX-176792278	scaffold	19638262	A // G	CAGCTCCGCAGAATACACAGTTCTCCATCTCTTTC[A/G]AGAGTATGCCACATTTGCTAAATTTTTCTCGTGTT	AA	AA	AA	AG	AA	AA	AA	AA	AA	AA	AA	AA	AA	GG	AA	AA	AA	AA	GG	GG	GG	AA	AA	AA	AA	AA	GG	AA	AA	AA	AA	AA	AA	AA	AA	AA	AA	AA	AA	AA	AA	AA	AA	AA	AA
AX-176792289	scaffold	14941451	A // C	GTACCTTAAGTTGGCATTTCCTGGTTAATGAATAG[A/C]CCGTTTCAGCAAGTGACAATGTTAAGCTTATGGTA	CC	CC	AA	AA	AA	AA	AA	AA	AA	AA	AA	AA	AA	AA	AA	AA	CC	AA	CC	CC	AA	AA	AA	AA	CC	CC	AA	CC	CC	AA	AA	AA	AA	CC	CC	CC	CC	AA	AA	AA	AA	AA	AA	CC	CC
AX-176792367	scaffold	44258518	A // G	AAATAAATTAAACTGCAAGGTGTATATATATAACG[A/G]GAGATTCATAAATTTAATATTTCAAATTTTTTGGT	AA	AA	AA	AA	AA	GG	GG	GG	GG	AA	GG	GG	GG	GG	AA	AA	GG	GG	GG	GG	AA	GG	GG	GG	GG	GG	AA	GG	AA	AA	GG	AA	AA	GG	GG	GG	GG	AA	AA	AA	GG	AA	GG	GG	AA
AX-176792434	scaffold	19638551	T // C	CAACTCTAGGATCTTCTCTTCCAACACCCTTAGAT[C/T]ACGCCTCCAATTTAAGCTCCATCTCCACCAAACTC	TT	TT	TT	---	TT	TT	TT	TT	TT	TT	TT	TT	TT	CC	TT	TT	TT	TT	CC	CC	CC	TT	TT	TT	TT	TT	CC	TT	TT	TT	TT	TT	TT	TT	TT	TT	TT	TT	TT	TT	TT	TT	TT	TT	TT
AX-176792463	scaffold	19215669	T // C	AAACAAGAATCTGCAAAGTCACCGTACCAGAGTAA[C/T]TGGGATCAGAGATAACTTTCTCAAACCAGACAGGT	CC	TT	CC	CC	TT	CC	TT	CC	CC	TT	CC	CC	CC	CC	CC	CC	CC	CC	CC	CC	CC	CC	CC	TT	CC	CC	CC	TT	TT	TT	CC	TT	TT	CC	CC	CC	TT	CC	TT	CC	TT	CC	TT	TT	TT
AX-176792608	scaffold	148837	T // C	GGAGACGTGGGAGTTGCTGGAGCGGTTACTATGTG[C/T]CAGGCCTCCGGTAGCTCCACCGCACGCGGTGCACA	CC	CC	CC	CC	CC	CC	TC	CC	CC	CC	TC	CC	CC	CC	CC	CC	CC	CC	CC	CC	CC	CC	CC	CC	CC	CC	CC	CC	CC	CC	CC	CC	CC	CC	CC	CC	CC	CC	CC	CC	CC	CC	CC	CC	CC
AX-176792640	scaffold	130877669	T // G	ACGAAGCCTCTGCAGGATCCAAGGACCTTAACATC[G/T]GCAGATCGTGTCATGTCGAAAGGGGGAGACACCTC	TT	TT	TT	TT	TT	TT	GG	TT	---	TT	TT	TT	TT	TT	TT	TT	TT	TT	TT	TT	GG	TT	---	---	TT	TT	TT	TT	TT	TT	TT	TT	TT	TT	TT	TT	TT	TT	TT	TT	GG	TT	TT	---	TT
AX-176792710	scaffold	19641649	A // G	CCCACCTCAACTAGCTCTATCATGTTTACAAGTTT[A/G]GCTAACACCCTACTTTTTTCCTCTTCTTTGAAGAT	AA	AA	AA	GG	AA	AA	AA	AA	AA	AA	AA	AA	AA	GG	AA	AA	AA	AA	GG	GG	GG	AA	AA	AA	AA	AA	GG	AA	AA	AA	AA	AA	AA	AA	AA	AA	AA	AA	AA	AA	AA	AA	AA	AA	AA
AX-176792723	scaffold	79852064	A // G	TTGCCGATGGATCCTCCTCTTCGGCGTCCTCTCTG[A/G]AACATCCTTCCCTTTACACACCTGCCCTTCTTCTT	GG	GG	GG	GG	GG	AA	AA	AA	GG	GG	AA	AA	AA	AA	GG	AA	AA	AA	AA	AA	AG	AA	AA	AA	AA	AA	GG	AA	GG	GG	AA	GG	GG	AA	AA	AA	AA	GG	GG	GG	AA	GG	GG	AA	GG
AX-176792875	scaffold	135300411	A // G	TGAAGGAACCCATTTACTCAATGCCGCATAGGAAA[A/G]AAGTTGGGGAGCCAAACATCACAATCATATATGCA	AA	AA	AA	AG	AA	AA	AA	AA	AA	AA	AA	AA	AA	AA	AA	AA	AA	AA	AA	AA	AG	AA	AA	AA	AA	AA	AG	AA	AA	AG	AA	AA	AA	AA	AA	AA	AA	AA	AG	AA	AA	AA	AA	AA	AA
AX-176792933	scaffold	112982843	A // T	GAAAGGGAAAGTGAGAGAGTACCCCAAAAAAAGAA[A/T]AAAAAAATCAGAAAACAGCGTTCGTAAGAAACCAT	AA	TT	AA	TT	TT	AA	---	AA	AA	TT	AA	AA	AA	AA	AA	AA	AA	AA	AA	AA	TT	AA	AA	AA	AA	AA	TT	TT	TT	TT	AA	TT	TT	AA	AA	---	AA	AA	TT	AA	AA	AA	AA	AA	AT
AX-176792945	scaffold	66677783	A // C	CTCTAAGAGGGACAAAACATGTTTTTAAACAAAAG[A/C]AGGGAAGATACATATAAAACTAAGTACATAATATA	AA	CC	AA	AA	CC	AA	AA	AA	AA	CC	AA	AA	AA	AA	AA	AA	AA	AA	AA	AA	CC	AA	AA	AA	AA	AA	AA	CC	CC	AA	AA	CC	CC	AA	AA	AA	AA	AA	CC	AA	CC	AA	CC	AA	CC
AX-176793031	scaffold	99670892	T // C	GGAATGCTTCCAAAGAACCTGTTGGCACTCAAGTC[C/T]AACACAAGAAGTTGAGTTAGATTTTCCAATAATGT	CC	TT	TT	CC	TT	CC	CC	CC	CC	TT	CC	CC	CC	CC	CC	CC	CC	TT	CC	CC	CC	CC	CC	CC	CC	CC	CC	TT	TT	TT	TT	TT	TT	CC	CC	CC	TC	TT	TT	TT	TT	TT	TT	TT	TT
AX-176793042	scaffold	24108956	T // G	ATCGCCTAAGTTAGAAGCTAGCCGAAACGAGCTAA[G/T]AACAGGGGCTCTATGACAGGGGCCGAGCTAGAGTG	GG	TT	TG	GG	TT	TT	TT	TT	TT	TT	TT	TT	TT	GG	GG	TT	TT	TT	GG	GG	GG	TT	TT	TT	GG	TT	GG	TT	TT	TT	TT	TT	TT	GG	TT	TT	TT	TT	GG	TT	TT	TT	TT	TT	TT
AX-176793088	scaffold	79843914	T // C	TTCTATTTTATCTAAATGACATGAGGAAAGGTAGG[C/T]CACTCTATTTCTGCTCAAATCTGGGTTATTCAATG	TT	TT	TT	TT	TT	CC	CC	CC	TT	---	CC	CC	CC	CC	---	CC	CC	CC	CC	CC	CC	CC	CC	CC	CC	CC	TT	CC	TT	TT	CC	TT	TT	CC	CC	CC	CC	TT	TT	---	CC	---	TT	CC	TT
AX-176793096	scaffold	57072371	T // C	AAGTTTCTGTCATTTACTTTCACTCTATTTTTCTT[C/T]TCTAGTTCTTTACATTCTTTGCCATTTAAATTCTT	CC	TT	TT	TT	TT	TT	TT	TT	TT	TT	TT	TT	TT	---	CC	TT	TT	TT	CC	TT	TT	---	TT	TT	TT	---	TT	TT	TT	TT	TT	TT	TT	TT	TT	TT	TT	TT	CC	TT	TT	TT	TT	TT	---
AX-176793102	scaffold	19231881	T // C	TCTGCTTCTGCTTTTGAATTAGTTCTGCTTTTGTT[C/T]ACTGATTACACAAAAAAATTGTGCTAACATATTAC	CC	TT	CC	CC	CC	CC	TT	CC	CC	TT	CC	CC	CC	CC	CC	CC	CC	CC	CC	CC	CC	CC	CC	TT	CC	CC	CC	TT	TT	---	CC	TT	TT	CC	CC	CC	CC	CC	TT	CC	TT	CC	TT	TT	TT
AX-176793138	scaffold	39772	T // G	TTTTTCAAAATTCTAATTTTTTCAAAGATCTTCAG[G/T]TTGACTTACAGTAGAATTGGTTCTCTATATTTTTT	TT	TT	TT	GG	TT	TT	TT	TT	TT	TT	TT	TT	TT	TT	TT	TT	TT	TT	TT	TT	GG	TT	TT	TT	---	TT	GG	GG	GG	GG	TT	GG	GG	GG	TT	TT	TT	TT	GG	TT	TT	TT	TT	GG	TT
AX-176793155	scaffold	16935292	T // C	GGGTTTATTTATTCGTTGCTTACAAGGCTCTTATT[C/T]TGTGAGACGAGAGAGGAAGAAAGGGCGCGATGAAA	TT	TT	TT	TT	TT	TT	CC	TT	CC	TT	TT	TT	TT	TT	TT	TT	TT	TT	TT	TT	TT	TT	CC	CC	TT	TT	TT	TT	TT	TT	TT	TT	TT	TT	TT	TT	TT	TT	TT	TT	TC	TT	TT	CC	TT
AX-176793162	scaffold	19643686	A // C	CACAATATTCCCCTCTCTCACGACACTCCACCCTG[A/C]TCTTGCCGTATCTCATCTCAAACTAAGTACTCCAA	CC	CC	CC	AC	CC	CC	CC	CC	CC	CC	CC	CC	CC	AA	CC	CC	CC	CC	AA	AA	AA	CC	CC	CC	CC	CC	AA	CC	CC	CC	CC	CC	CC	CC	CC	CC	CC	CC	CC	CC	CC	CC	CC	CC	CC
AX-176793194	scaffold	135300422	A // G	ATTTACTCAATGCCGCATAGGAAAAAAGTTGGGGC[A/G]CCAAACATCACAATCATATATGCATGTATGTAAGT	GG	GG	GG	AG	GG	GG	GG	GG	GG	GG	GG	GG	GG	GG	GG	GG	GG	GG	GG	GG	AA	GG	GG	GG	GG	GG	AA	GG	GG	AA	GG	GG	GG	GG	GG	GG	GG	GG	AA	GG	GG	GG	GG	GG	GG
AX-176793299	scaffold	120932845	T // C	CCTTTTAAAAAGACGAGCATTTTCCCGCATTTTTT[C/T]CCCCTCTTTTCGGTTCCTAGAAATAAAGCAACTTT	CC	CC	CC	CC	CC	CC	---	CC	---	CC	CC	CC	CC	CC	CC	CC	CC	CC	CC	CC	CC	CC	---	TC	CC	CC	CC	CC	CC	CC	CC	CC	CC	CC	CC	CC	CC	CC	CC	CC	---	CC	CC	---	CC
AX-176793415	scaffold	16935289	A // C	AATGGGTTTATTTATTCGTTGCTTACAAGGCTCTT[A/C]TTTTGTGAGACGAGAGAGGAAGAAAGGGCGCGATG	AA	AA	AA	AA	AA	AA	CC	AA	CC	AA	AA	AA	AA	AA	AA	AA	AA	AA	AA	AA	AA	AA	CC	CC	AA	AA	AA	AA	AA	AA	AA	AA	AA	AA	AA	AA	AA	AA	AA	AA	CC	AA	AA	CC	AA
AX-176793472	scaffold	82076273	T // C	CGTCCACCATGGTGGGGTGTAGACTTTCATGTCCC[C/T]GGTAACGACACCAACGTTCCGAGAATTACCTGAAA	TT	TT	TT	CC	TT	TT	TT	TT	TT	TT	TT	TT	TT	TT	TT	TT	TT	TT	TT	TT	CC	TT	TT	TT	TT	TT	CC	TT	CC	CC	TT	CC	CC	TT	TT	TT	TT	TT	CC	TT	TT	TT	TT	TT	TT
AX-176793623	scaffold	131185279	A // G	TTTTTACGGATGAAAGATTTTCTTTAGTTACGACA[A/G]AGTAGGGGTGATTAATTAGTTAAAATCTGTGTTTA	AG	GG	GG	GG	GG	AG	AA	AG	AA	GG	AG	AG	AG	AG	GG	AG	AG	AG	AG	AG	AG	AG	AA	AA	AG	AG	GG	GG	GG	GG	AG	GG	GG	AG	AG	---	AG	AG	GG	AG	AA	AG	GG	AA	GG
AX-176793640	scaffold	111048782	T // C	AAAAAAAGACTAAAATTCAACCCCTATTTTCTTAG[C/T]CACTTATTACCATCAAGTCACAACTCCAAGTTATC	CC	CC	CC	CC	TT	TT	TT	TT	TT	TT	TT	TT	TT	TT	TT	CC	CC	TT	TT	TT	CC	TT	TT	TT	TT	CC	CC	TT	CC	CC	TT	CC	CC	TT	CC	CC	CC	TT	CC	TT	TT	TT	TT	TT	TT
AX-176793757	scaffold	19097171	A // G	CACCTCTAAACAATTGAAATATGTGACAAGTGGTC[A/G]TCTAAACAAGTGTTATAAATGAGAATATCATCAAA	AA	GG	AA	AA	GG	AA	GG	AA	AA	GG	AA	AA	AA	AA	AA	AA	AA	AA	AA	AA	AA	AA	AA	GG	AA	AA	AA	GG	GG	GG	AA	GG	GG	AA	AA	AA	AA	AA	GG	AA	GG	AA	GG	GG	GG
AX-176793777	scaffold	1165843	T // G	AGTGCCAAGCCTTTGATGCGTATGTGAAGTATAAG[G/T]CACTCATTGGAAACAAAACAGGTTTAAAGATTAAA	TT	TT	TT	TT	TT	TT	TT	TT	TT	TT	---	TT	TT	TT	TT	GG	TT	TT	TT	GG	TT	TT	TT	TT	GG	TT	TT	GG	GG	GG	TT	GG	GG	GG	TT	TT	TT	TT	GG	TT	TT	TT	TT	GG	TT
AX-176793901	scaffold	1108570	T // C	CCGCCCCTTTTTTTTTCCCCACCCCTTTCCCCTTT[C/T]CTCTCCCTTTCTCTTCCATGCTTCCTTTCCCCTTC	CC	CC	CC	CC	CC	TT	TT	TT	TT	CC	TT	TT	TT	TT	CC	TT	TT	CC	TT	CC	TC	TT	TT	TT	CC	TT	CC	CC	CC	CC	TC	CC	CC	CC	TT	TT	TT	CC	CC	CC	CC	CC	TT	---	CC
AX-176793940	scaffold	135694758	T // G	TCATGTTCAAACCATAGCAGCCATCACTGTTCCTC[G/T]TGCATAGATATTTTTTTATTTTTTTGTATTTCATC	GG	GG	GG	TT	GG	GG	GG	GG	GG	GG	GG	GG	GG	GG	GG	GG	GG	GG	GG	GG	TT	GG	GG	GG	GG	GG	TT	GG	GG	TT	GG	GG	GG	GG	GG	GG	GG	GG	TT	GG	GG	GG	GG	GG	GG
AX-176793978	scaffold	96983285	T // C	CAAAACAAAAGTGGACCACTCCAATTCCCTTAAAG[C/T]GCCAATAAAGTTCGTAAGGAAAATATTATTTTTCA	TT	TT	TT	CC	CC	TT	TT	TT	TT	CC	TT	TT	TT	TT	CC	TT	TT	CC	TT	TT	CC	---	TT	TT	TT	TT	CC	TT	TT	CC	TT	CC	CC	TT	TT	TT	TT	CC	CC	CC	---	CC	TT	TT	TT
AX-176793983	scaffold	19638311	A // G	CATTTGCTAAATTTTTCTCGTGTTCAATTTTTCCT[A/G]TAAAACAAACCAAACCAGCATTTTTACACGCGGTG	AA	AA	AA	AG	AA	AA	AA	AA	AA	AA	AA	AA	AA	GG	AA	AA	AA	AA	GG	GG	GG	AA	AA	AA	AA	AA	GG	AA	AA	AA	AA	AA	AA	AA	AA	AA	AA	AA	AA	AA	AA	AA	AA	AA	AA
AX-176793999	scaffold	112857443	A // C	TTGTTAATATCTTCAATTGAATGATTCAAGAAGTC[A/C]AGAATGATATTGATATTATCAACGACTTGGGGATC	CC	CC	CC	CC	CC	AA	AA	AA	AA	CC	AA	AA	AA	AA	CC	AA	AA	AA	AA	AA	AA	AA	AA	AA	AA	AA	CC	AA	CC	CC	---	CC	CC	AA	AA	AA	AA	CC	CC	CC	AA	CC	CC	AA	CC
AX-176794031	scaffold	19208718	A // G	GCTCCGAGTAAAGGTTGATGAACTTAGACGGATTA[A/G]TGGGAGGTGTGCTCTAATTAATTCTATCCCTCTCA	GG	AA	GG	GG	AA	GG	AA	GG	GG	AA	GG	GG	GG	GG	GG	GG	GG	GG	GG	GG	GG	GG	GG	AA	GG	GG	GG	AA	AA	AA	GG	AA	AA	GG	GG	GG	---	GG	AA	GG	AA	GG	AA	AA	AA
AX-176794036	scaffold	274437	A // G	AAGCGAAATGCAATAAAAATAAAATTACTCAAAAC[A/G]CAAAACACTGCAAAAATGTCTTGAAATGAGAAATT	GG	GG	GG	GG	GG	GG	AA	GG	AA	GG	GG	GG	GG	GG	GG	GG	GG	GG	GG	GG	GG	GG	AA	AA	GG	GG	GG	GG	GG	GG	GG	GG	GG	GG	GG	GG	GG	GG	GG	GG	GG	GG	GG	GG	GG
AX-176794057	scaffold	120839277	T // C	GATAAATAATAAGAGACATAAGACTAGTATTAGTG[C/T]CCACAACATAGTTTACAATAAAGAATTTGTAACAA	CC	CC	CC	CC	CC	CC	TC	CC	TC	CC	CC	CC	CC	CC	CC	CC	CC	CC	CC	CC	---	---	TC	TC	---	CC	CC	CC	CC	CC	---	CC	CC	CC	CC	CC	CC	CC	CC	CC	TC	CC	CC	TC	CC
AX-176794108	scaffold	19639066	A // G	TGCCATCAGGTTTACCCTAAAAAAATCTCACTTGT[A/G]AAGAGACAATTTTTGTTGCCACCTTCTTTGGGAAT	GG	GG	GG	AG	GG	GG	GG	GG	GG	GG	GG	GG	GG	AA	GG	GG	GG	GG	AA	AA	AA	GG	GG	GG	GG	GG	AA	GG	GG	GG	GG	GG	GG	GG	GG	GG	GG	GG	GG	GG	GG	GG	GG	GG	GG
AX-176794143	scaffold	25370156	A // C	AGTCTTCTTCATACTGATCCTCACTATACTTGTAC[A/C]AGCATGTCTTTGTGGTGTGTCCTATTTTATCACAT	AA	AA	AA	AA	AA	AA	AA	AA	AA	AA	AA	AA	AA	AA	AA	AA	AA	AA	AA	AA	AA	AA	AA	AA	AA	AA	AA	AA	AA	CC	AA	CC	---	AA	AA	AA	AA	AA	CC	AA	AA	AA	AA	AA	AA
AX-176794178	scaffold	387434	A // G	GAGTTGTGTCCCTCAAGGGTAGCATGGCGTTTTCT[A/G]TATGTGTGTGAAAAAACGGGTTGTGGTGTTATGTG	GG	GG	GG	GG	GG	AA	AA	AA	AA	GG	AA	AA	AA	AA	GG	AA	GG	AA	AA	GG	GG	AA	AA	AA	GG	GG	GG	GG	GG	GG	AA	GG	GG	GG	AA	AA	GG	AA	GG	AA	GG	AA	GG	GG	GG
AX-176794232	scaffold	19257759	A // G	CTATTTTGGAAGTTAATACCCAAACTCTCGAGGTT[A/G]TTTGTCTCTGTCTTATAGCAAACTTGCTTGAAGGA	GG	AA	GG	GG	AA	GG	AA	GG	GG	AA	GG	GG	GG	GG	GG	GG	GG	GG	GG	GG	GG	---	GG	AA	GG	GG	---	AA	AA	AA	GG	AA	AA	GG	GG	GG	---	GG	AA	GG	AA	---	AA	AA	AA
AX-176794239	scaffold	25206380	T // C	TGAATTCAGATGAAAAAGGCAGTTATTTATATTTT[C/T]CCGTTAAGTCAAAAGTTTGTTAGAGATAGTGGCGC	TT	TT	TT	TT	TT	TT	TT	TT	TT	TT	TT	TT	TT	TT	TT	TT	TT	TT	TT	TT	TT	TT	TT	TT	TT	TT	TT	TT	TT	CC	TT	CC	CC	TT	TT	TT	TT	TT	CC	---	TT	TT	TT	TT	TT
AX-176794244	scaffold	5994600	T // C	ACCTTCATAATTTGTGGATATCAGGCTTTTAATTT[C/T]TTATTATTGGTCTTATCCCATATCAACATGCATCT	CC	CC	CC	CC	CC	TT	TT	TT	CC	CC	TT	TT	TT	TT	CC	TT	TT	TT	TT	TT	---	TT	TT	TT	TT	TT	CC	TT	CC	CC	TT	CC	CC	TT	TT	TT	TT	CC	CC	CC	TT	CC	CC	TT	CC
AX-176794343	scaffold	117879747	T // C	GTTCTAGTGTTTAGTTTGTGTTGGAGAGATATCAG[C/T]AGTTGCAAACAGTATAAATAATTAAATATAAAACA	CC	TT	CC	TT	TT	CC	CC	CC	CC	TT	CC	CC	CC	CC	TT	CC	CC	CC	CC	CC	TT	CC	CC	CC	CC	CC	TT	TT	TT	TT	CC	TT	TT	CC	CC	CC	CC	CC	TT	CC	TT	CC	TT	CC	TT
AX-176794352	scaffold	32772	T // G	AATGAGCATCGGAGGCAATCTATGCCGGATTAACA[G/T]GAGGAATAGCGGTGCACGTCCGCACTCGCCACACC	GG	GG	GG	GG	GG	GG	TT	GG	GG	GG	TT	GG	GG	GG	GG	GG	GG	GG	GG	GG	GG	GG	GG	GG	GG	GG	GG	GG	GG	GG	GG	GG	GG	GG	GG	GG	GG	GG	GG	TG	---	GG	GG	GG	GG
AX-176794375	scaffold	19642232	T // C	ACTTGTCTCTTGCACTTCTGTTTTATTATAAGCTT[C/T]AATTCCCATGTCTAAACTCAAATCACCGTTGGTGT	TT	TT	TT	---	TT	TT	TT	TT	TT	TT	TT	TT	TT	CC	TT	TT	TT	TT	CC	CC	CC	TT	TT	TT	TT	TT	CC	TT	TT	TT	TT	TT	TT	TT	TT	TT	TT	TT	TT	TT	TT	TT	TT	TT	TT
AX-176794397	scaffold	7816368	T // C	CGAATATTTAAAGTAATAAGTAGGCCTAAGCAAAT[C/T]AAAATCAATATAAATAATCTTTTCAACAACTAAAC	TT	TT	TT	TT	TT	TT	CC	TT	CC	TT	TT	TT	TT	TT	TT	TT	TT	TT	TT	TT	TT	TT	CC	CC	TT	TT	TT	TT	TT	TT	TT	TT	TT	TT	TT	---	TT	TT	TT	---	CC	TT	TT	CC	TT
AX-176794420	scaffold	19638797	T // C	ATTGCCTCTTGGCCTCTGTCAATGTTGGCAATAAG[C/T]GACCAAACACCCCCGTTGAAAAATCGGTTTTGATC	CC	CC	CC	TT	CC	TC	CC	CC	CC	CC	CC	CC	CC	TT	CC	CC	CC	CC	TT	TT	TT	CC	CC	CC	CC	CC	TT	CC	CC	CC	CC	CC	CC	CC	CC	CC	CC	CC	CC	CC	CC	CC	CC	CC	CC
AX-176794520	scaffold	97606180	A // C	TTAATATGTTTAAACATAAAAAGCAATCTTTCCAG[A/C]TCGATTCGAACCAAACCACATTTTTTCTGGTCGGT	CC	CC	CC	CC	CC	AC	CC	CC	CC	CC	AC	---	CC	AC	CC	---	AC	CC	AC	---	CC	---	---	---	AC	CC	CC	CC	CC	CC	CC	CC	CC	---	AC	CC	CC	CC	CC	CC	---	CC	CC	---	CC
AX-176794581	scaffold	15146786	A // G	ATATTGTCTCTTATGTCACCAATGTCAGAAACCAG[A/G]AAATGCATCCCAAAAAAATGAAATGCCCCAACAAC	GG	GG	GG	GG	GG	AA	GG	AA	GG	GG	AA	AA	GG	GG	GG	AA	AA	AA	AA	AA	GG	AA	GG	GG	AA	AA	GG	GG	AA	GG	AA	GG	GG	AA	AA	AA	AA	AA	GG	AA	AA	AA	GG	AA	GG
AX-176794604	scaffold	19638601	T // C	AAGCTCCATCTCCACCAAACTCGTCTCACATCCCA[C/T]ATTCACTAATAGTGCAGTCTTTTTGTGTGGATAAA	TT	TT	TT	CC	TT	TT	TT	TT	TT	TT	TT	TT	TT	CC	TT	TT	TT	TT	CC	CC	CC	TT	TT	TT	TT	TT	CC	TT	TT	TT	TT	TT	TT	TT	TT	TT	TT	TT	TT	TT	TT	TT	TT	TT	TT
AX-176794613	scaffold	79840042	A // G	TTTAATTTTTCTTTCAAAATGATCTTGTTAAATTT[A/G]TTTTCTTATGTGTTTGCTTTGATAATATTTGATTT	GG	GG	GG	GG	---	AA	AA	AA	GG	GG	AA	AA	AA	AA	GG	AA	AA	AA	AA	AA	AG	AA	AA	AA	AA	AA	GG	AA	GG	GG	---	GG	GG	AA	AA	AA	AA	GG	GG	GG	AA	GG	GG	AA	GG
AX-176794622	scaffold	14034529	A // G	GCACACGCTGCTGTTGGATGGCGTGAGGCTTCGAC[A/G]GACGGCGGCAGAGAGGACTGGGACTGAGAGAGGAG	GG	GG	GG	GG	AA	AA	AA	AA	AA	AA	AA	AA	AA	AA	AA	GG	GG	AA	AA	AA	GG	AA	AA	AA	AA	GG	GG	AA	GG	GG	AA	GG	GG	AA	GG	GG	GG	AA	GG	AA	AA	AA	AA	AA	AA
AX-176794634	scaffold	75163759	T // G	TTGCTTTTTCCTTGTTTGGTTTTGCAAACTGTGAT[G/T]GTTTCTTGCCATGTGTTTAGTAGTCTATCTATTGA	GG	GG	GG	GG	GG	TT	TT	---	GG	GG	TT	TT	TT	TT	GG	TT	TT	TT	TT	TT	---	TT	TT	TT	TT	TT	GG	TT	GG	GG	---	GG	GG	TT	TT	TT	TT	GG	GG	GG	TT	GG	GG	TT	GG
AX-176794658	scaffold	19640936	A // G	CATTCTATATCAATGAAAATCCTGTCAATTCTACT[A/G]CACGATCTTCCCTTAAACTATGTAAATTTCTTTCC	AA	AA	AA	AG	AA	AA	AA	AA	AA	AA	AA	AA	AA	GG	AA	AA	AA	AA	GG	GG	GG	AA	AA	AA	AA	AA	GG	AA	AA	AA	AA	AA	AA	AA	AA	AA	AA	AA	AA	AA	AA	AA	AA	AA	AA
AX-176794665	scaffold	19642386	A // G	TGTACACTATAAATTTCTCTACCAAACTCCCTAGA[A/G]TGTGTATTAAACAATAGATCACCTACCTTCAAAGT	GG	GG	GG	AG	GG	GG	GG	GG	GG	GG	GG	GG	GG	AA	GG	GG	GG	GG	AA	AA	AA	GG	GG	GG	GG	GG	AA	GG	GG	GG	GG	GG	GG	GG	GG	GG	GG	GG	GG	GG	GG	GG	GG	GG	GG
AX-176794673	scaffold	1120816	T // C	TCTGAGGAATGGGAACAAGATTGCAAACACTAGAA[C/T]TGACATCAGGAAAGGGTATGACAAGCCCCCAGAGA	CC	CC	CC	TT	CC	TT	CC	TT	TT	---	TT	TT	TT	TT	CC	TT	CC	TT	CC	CC	CC	TT	TT	TT	---	CC	TT	CC	CC	CC	TT	CC	CC	CC	TT	---	CC	TT	CC	TT	CC	TT	CC	CC	CC
AX-176794789	scaffold	112857438	A // C	CAACATTGTTAATATCTTCAATTGAATGATTCAAG[A/C]AGTCAAGAATGATATTGATATTATCAACGACTTGG	CC	CC	CC	CC	---	AA	AA	AA	AA	CC	AA	AA	AA	AA	CC	AA	AA	AA	AA	AA	AC	AA	AA	AA	AA	AA	CC	AA	CC	CC	---	CC	CC	AA	AA	AA	AA	CC	CC	CC	AA	CC	CC	AA	CC
AX-176794868	scaffold	79840003	T // C	GCTGACATGTCTTCCAAGCTTGCAGATGTAATAAT[C/T]TAGTTTAATTTTTCTTTCAAAATGATCTTGTTAAA	CC	CC	CC	CC	CC	TT	TT	TT	CC	CC	TT	TT	TT	TT	CC	TT	TT	TT	TT	TT	---	TT	TT	TT	TT	TT	CC	TT	CC	CC	---	CC	CC	TT	TT	TT	---	CC	CC	---	TT	CC	CC	TT	CC
AX-176794934	scaffold	117206	T // C	GGCTTGGTCAGGAAACAAAATGAAAATGTCTCCTC[C/T]GTCCTGAAGAGAAGGTTCTGGACTGGCAGTTTGAA	TT	TT	TT	TT	TT	CC	CC	CC	CC	TT	CC	CC	CC	CC	TT	CC	CC	CC	CC	CC	TT	CC	CC	CC	CC	CC	TT	CC	TT	TT	---	TT	TT	CC	CC	CC	CC	TT	TT	TT	CC	TT	TT	CC	TT
AX-176795001	scaffold	149549824	T // C	TTCTTATTCCTATTTCATTTCTGTATTGTTCCCGG[C/T]GCACCGCAGTTTCTAGATTTGTAGATGTAATTACA	TT	TT	TT	TT	TT	TT	TT	TT	TT	TT	TT	TT	TT	TT	TT	TT	TT	TT	TT	TT	TT	TT	TT	TT	TT	TT	TT	TT	TT	CC	TT	CC	---	TT	TT	TT	TT	TT	---	TT	TT	TT	TT	TT	TT
AX-176795007	scaffold	27363683	A // G	ATTATTCACTTTCGTGCAAGCTTATAAAAATTTTG[A/G]CAGAACCTCCCCTGAAACTCGGACTATATACCACC	AA	AA	AA	---	---	AA	AA	AA	AA	AA	AA	AA	AA	---	AA	AA	AA	AA	AG	AG	---	AA	AA	AA	AA	AA	AA	AA	AA	AA	AA	AA	AA	AA	AA	AA	AA	AA	AA	AA	AA	AA	AA	AA	AA
AX-176795041	scaffold	75415612	T // C	CAATATTCTTTATCCAATTTTAATTGGTCTTCTCC[C/T]TGCGTCCATGGTCAAAGGTAAAGCAATCTAACCCA	CC	CC	CC	CC	CC	TT	TT	TT	TT	CC	TT	TT	TT	TT	CC	TT	TT	---	TT	TT	CC	TT	TT	TT	TT	TT	CC	CC	CC	CC	CC	CC	CC	TT	TT	TT	TT	CC	CC	---	TT	CC	CC	TT	CC
AX-176795066	scaffold	29011219	A // G	AGCGTCGCGTCGCTGCCGCTGTCCGAGCTGTCTTC[A/G]TCGTCGCCGATTCCCTTCATTGCCACCGTCGTTGA	GG	AA	GG	GG	AA	GG	AA	GG	GG	AA	GG	GG	GG	GG	GG	GG	GG	GG	GG	GG	GG	GG	GG	AA	GG	GG	GG	AA	AA	AA	GG	AA	AA	GG	GG	GG	GG	GG	AA	GG	AA	GG	AA	AA	AA
AX-176795070	scaffold	16935105	A // G	CTCAACTGCTATTAAAAGCTTTAAATAGTAGAAAA[A/G]TTCAAAACGAGAAACAATAAATAAGTAGCAGTGGT	GG	GG	GG	GG	GG	GG	GG	GG	AG	GG	GG	GG	GG	GG	GG	GG	GG	GG	GG	GG	---	GG	---	AG	---	GG	GG	GG	GG	GG	GG	GG	GG	GG	GG	GG	GG	GG	GG	GG	---	GG	GG	AG	GG
AX-176795091	scaffold	29279264	A // G	ATCGTCTTGTGGATTGGACAATGTCCACAAATTGC[A/G]AATTATATACATATAGATATCGTGGATCTGTAAAT	AA	AA	AA	AA	GG	AA	AA	AA	AA	GG	AA	GG	AA	AA	AA	AA	AA	AA	AA	AA	GG	AA	AA	AA	AA	AA	AA	GG	AA	GG	AA	GG	GG	AA	AA	GG	AA	AA	GG	AA	AA	AA	GG	AA	GG
AX-176795094	scaffold	19638538	A // C	AGATGGACAACATCAACTCTAGGATCTTCTCTTCC[A/C]ACACCCTTAGATTACGCCTCCAATTTAAGCTCCAT	AA	AA	AA	CC	AA	---	AA	---	AA	AA	AA	AA	AA	CC	AA	AA	AA	AA	CC	CC	CC	AA	AA	AA	AA	AA	CC	AA	AA	AA	AA	AA	AA	AA	AA	AA	AA	AA	AA	AA	AA	AA	AA	AA	AA
AX-176795105	scaffold	73246538	T // C	GACTTCCTATCCAAGGATTAGGTAATTACTGATGC[C/T]AACTCTCAAATTTAGAAATTGAATTCTACAGTTAC	CC	CC	CC	CC	CC	TT	TT	TT	TT	CC	TT	TT	TT	TT	CC	TT	TT	TT	TT	TT	TT	TT	TT	TT	TT	TT	CC	TT	CC	CC	TT	CC	CC	TT	TT	TT	TT	CC	CC	CC	TT	CC	CC	TT	CC
AX-176795133	scaffold	149549638	A // G	ATTCATCCATTCCCAATCAATCAGAAAAAGAATCA[A/G]AATCAGGTCTCAGCTTCGAACCCTCTTTCCTTACT	AA	AA	AA	AA	AA	AA	AA	AA	AA	AA	AA	AA	AA	AA	AA	AA	AA	AA	AA	AA	AA	AA	AA	AA	AA	AA	AA	AA	AA	GG	AA	GG	GG	AA	AA	AA	AA	AA	GG	AA	AA	AA	AA	AA	AA
AX-176795247	scaffold	117934476	T // C	GCATTAGTTGCATCCATGCATTTAGAACCAAAGAC[C/T]TATGATGAGACTGTTTTGGATTCAAACTAGAAGAA	TT	CC	TT	CC	CC	TT	TT	TT	TT	CC	TT	TT	TT	TT	CC	TT	TT	TT	TT	TT	CC	TT	TT	TT	TT	TT	CC	CC	CC	CC	TT	CC	CC	TT	TT	TT	TT	TT	CC	TT	TT	TT	CC	TT	CC
AX-176795251	scaffold	24106467	A // G	GAGGCAGTCTCACACCAAACCGCATCGGGATCGAC[A/G]ACTAAAGCAGCAGATTCATTGGCAGCGTCCTTCCC	GG	AA	GG	GG	AA	AA	AA	AA	AA	AA	AA	AA	AA	GG	GG	AA	AA	AA	GG	GG	GG	AA	AA	AA	GG	AA	GG	AA	AA	AA	AA	AA	AA	GG	AA	AA	AA	AA	GG	AA	AA	AA	AA	AA	AA
AX-176795257	scaffold	143375	T // C	ACGGCTGTTAAAAATGTGGCTATCGGAATAAAAAA[C/T]ATGGCTAATTTAAAAAAGTATGGCTAAATAAAAAC	CC	CC	CC	CC	CC	CC	TC	CC	CC	CC	TC	CC	CC	CC	CC	CC	CC	CC	CC	CC	CC	CC	CC	CC	CC	CC	CC	CC	CC	CC	CC	CC	CC	CC	CC	CC	CC	CC	CC	CC	TC	CC	CC	TC	CC
AX-176795295	scaffold	509971	T // C	TGGGTGGTGTCTCACTGTAGGGATGGCCCAGCGGC[C/T]CGTCGTGAGGGTCGTGAGACCGGCACCCTATTACT	TT	TT	TT	TT	TT	CC	CC	CC	CC	TT	CC	CC	CC	CC	TT	CC	CC	CC	CC	CC	TT	CC	CC	CC	CC	CC	TT	TT	CC	TT	TC	TT	TT	CC	CC	CC	CC	TT	TT	---	TT	TT	TT	TT	TT
AX-176795303	scaffold	108946988	T // C	CTAAATTTCAGAATGAGGAGATGGAAAGGTTGGTC[C/T]AGGAGATGTTGCAGATAGGAGTTATAAGGGATAGT	CC	TT	CC	CC	TT	CC	CC	CC	CC	TT	CC	CC	CC	CC	CC	TT	CC	CC	CC	CC	CC	CC	CC	CC	CC	CC	CC	TT	TT	TT	CC	TT	CC	CC	CC	CC	TC	CC	TT	CC	TT	CC	TT	TT	TT
AX-176795366	scaffold	6392300	A // G	TTGTTTGATGTATGGGAAATCGATTTTATGAGACC[A/G]TTCCCTCCTTCATACTCAAACAACTATAATTTGAT	AA	AA	AA	AA	AA	GG	GG	GG	GG	AA	GG	GG	GG	GG	AA	GG	GG	GG	GG	GG	GG	GG	GG	GG	GG	GG	AA	GG	AA	AA	GG	AA	AA	GG	GG	GG	GG	AA	AA	AA	GG	AA	AA	GG	AA
AX-176795367	scaffold	9328408	T // C	GTGGTCCTGTTGAATTAGTAGAAGTCCAACGGCAA[C/T]TTGTTGCTCATACACCAATCTTTTCTCGACTAGAA	CC	TT	CC	CC	TT	TT	TT	TT	TT	TT	TT	TT	TT	CC	CC	TT	TT	TT	CC	CC	CC	TT	TT	TT	CC	TT	CC	TT	TT	TT	TT	TT	TT	CC	TT	TT	TT	TT	CC	TT	TT	TT	TT	TT	TT
AX-176795382	scaffold	19098183	T // C	TCGATTTGTGTAACCATCATAAAAAGTTCAACGGT[C/T]GAACTGCCAAGGTCTCTCTAATAATAAATGACAAG	CC	TT	CC	CC	---	CC	TT	CC	CC	TT	CC	CC	CC	CC	CC	CC	CC	CC	CC	CC	CC	CC	CC	TT	CC	CC	CC	TT	TT	TT	CC	TT	TT	CC	CC	CC	CC	CC	TT	CC	TT	CC	TT	TT	TT
AX-176795427	scaffold	135303214	A // G	CATGCATGTTTAGCTTTAGGCCACTAAAAAGAAGT[A/G]GAAGTATATATATATTTTTTTTAGTTGTCGCATTA	---	AA	AA	AA	AA	AA	---	---	---	---	AA	---	AA	GG	AA	GG	---	AA	---	AA	AA	---	AA	AA	AA	GG	AA	---	AA	AA	AA	AA	AA	GG	---	---	AA	---	AA	AA	AA	AA	---	AA	AA
AX-176795430	scaffold	35178054	A // G	TAGATGTGGAAAAGAATCAATTCCATCTTAAAGAA[A/G]AAAATAAAGATATCCTTGATCCTAAAGTATCATAT	AA	AA	AA	AA	AA	AA	AA	AA	AA	AA	AA	AA	AA	AA	AA	AA	AA	AA	AA	AA	---	AA	AA	AA	AA	AA	AA	AG	AG	---	AA	---	---	AA	AA	AA	AA	AA	---	AA	AA	AA	AA	AA	AA
AX-176795456	scaffold	79841554	A // G	AGGTGAAATTTGATTGTAATTCTGATGTTTCTGGG[A/G]ATTGGAATTGCTCAGATTTGAAAATTGGGTATTTA	GG	GG	GG	GG	GG	AA	AA	AA	GG	GG	AA	AA	AA	AA	GG	AA	AA	AA	AA	AA	AA	AA	AA	AA	AA	AA	GG	AA	GG	GG	---	GG	GG	AA	AA	AA	AA	GG	GG	GG	AA	GG	GG	AA	GG
AX-176795550	scaffold	38150434	A // G	ATTCCCAAGCTGGAAAGAAGTTTTTGAAATATTGT[A/G]TCTGTGAACTGGGTCCCATTATCCATTACAATGGA	AA	AA	AA	AA	AA	AA	AA	AA	AA	AA	AA	AA	AA	AA	AA	AA	AA	AA	AA	AA	AA	AA	AA	AA	AA	AA	AA	GG	GG	GG	AA	GG	GG	AA	AA	AA	AA	AA	GG	AA	AA	AA	AA	AA	AA
AX-176795602	scaffold	113469706	T // C	GAACGCAGCCAGGCACACCGCAAAGCAAACTTAAT[C/T]CTCATTCTTCTCCAGCGTTGCATTTCCGTCGGCTT	CC	TT	CC	CC	TT	CC	TT	CC	CC	TT	CC	CC	CC	CC	CC	CC	CC	CC	CC	CC	CC	CC	CC	TT	CC	CC	CC	TT	TT	TT	CC	TT	TT	CC	CC	CC	---	CC	TT	CC	TT	CC	TT	TT	TT
AX-176795699	scaffold	120928444	T // G	TTACCTCAAAGATTGAAGTCTTGTTTTCTTTTTTT[G/T]GGGGTGTTTCCCGAAGATTATAAAATTAATGTGAA	TT	TT	TT	TT	TT	TT	GG	TT	GG	TT	TT	TT	TT	TT	TT	TT	TT	TT	TT	---	TT	TT	GG	GG	TT	TT	TT	TT	TT	TT	TT	TT	TT	TT	TT	TT	TT	TT	TT	TT	GG	TT	TT	GG	TT
AX-176795707	scaffold	135439892	T // G	CTCAAACTCAAAGGTTGAATCCTAAAGCAATATAT[G/T]ATAGTGACAAGGCTCTTTCAGACCACAATTATGAG	TT	TT	TT	---	TT	TT	TT	TT	TT	TT	TT	TT	TT	TT	TT	TT	TT	TT	TT	TT	GG	TT	TT	TT	TT	TT	GG	TT	TT	GG	TT	TT	TT	TT	TT	TT	TT	TT	GG	TT	TT	TT	TT	TT	TT
AX-176795834	scaffold	111003462	T // C	TAACTTTCAAGCTACTATTTGCAATAAAATATTTG[C/T]AAACAAAATTATATCATGCTACCACACTAGAGGAA	CC	---	TT	TT	CC	CC	CC	CC	CC	CC	CC	CC	CC	CC	CC	TT	---	CC	CC	CC	---	CC	CC	CC	CC	TT	TT	CC	TT	TT	CC	TT	TT	CC	TT	TT	TT	CC	TT	CC	CC	CC	CC	CC	CC
AX-176795910	scaffold	120914547	T // C	TCCCTGTGGGAGCAACTATGAGTGCATACTAGTCT[C/T]ATTGAGTGGAAGACTCACATCAACATCTGTAGTAG	TT	TT	TT	TT	TT	TT	CC	TT	CC	TT	TT	TT	TT	TT	TT	TT	TT	TT	TT	TT	TT	TT	CC	CC	TT	TT	TT	TT	TT	TT	TT	TT	TT	TT	TT	TT	TT	TT	TT	TT	CC	TT	TT	CC	TT
AX-176795919	scaffold	549338	T // C	ACCGTATTTTTCATATTTTTTCTTTATTCTATTTT[C/T]CTTTGTCTTTTGTCACTTTTTTAATACTTTTTCAC	TT	TT	TT	TT	CC	CC	CC	CC	CC	CC	CC	CC	CC	CC	TT	CC	CC	CC	CC	CC	TT	CC	CC	CC	CC	CC	TT	TT	TT	TT	TT	TT	TT	CC	CC	CC	CC	TT	TT	---	CC	TT	TT	TT	TT
AX-176795947	scaffold	26189435	T // C	ATTAAAATGATGCCAAAAAGCATATAAAATATCCG[C/T]TCATCAGATTCCTTGTTGACTTACCACATGATCAA	TT	TT	TT	---	TT	TT	TT	TT	TT	TT	TT	TT	TT	---	TT	TT	TT	TT	CC	---	CC	TT	TT	TT	TT	TT	CC	TT	TT	TT	TT	TT	TT	TT	TT	TT	TT	TT	TT	TT	TT	TT	TT	TT	TT
AX-176796016	scaffold	66738573	A // G	CTTAATCTTCTTGTTTCTCTTGTTAATTGCTTTAT[A/G]TTTCCATTTTTACTTTCCTGAACTCTTGTTAGATT	GG	GG	AA	AA	GG	AA	AA	AA	AA	---	AA	AA	AA	AA	AA	AA	AA	AA	AA	AA	GG	AA	AA	AA	AA	AA	AA	GG	GG	AA	AA	GG	GG	AA	AA	AA	AA	AA	GG	GG	GG	AA	---	AA	GG
AX-176796101	scaffold	117867175	T // C	AGATTTATACACCAGTGAATGAGACTCCTATTACA[C/T]ATATAAGAGAATGACTGTAACTATAAATAAGCTCA	CC	TT	CC	TT	TT	CC	CC	CC	CC	TT	CC	CC	CC	CC	TT	CC	CC	CC	CC	CC	TT	CC	CC	CC	CC	CC	TT	TT	TT	TT	CC	TT	TT	CC	CC	CC	CC	CC	TT	CC	TT	CC	TT	CC	TT
AX-176796151	scaffold	23104918	A // G	TGTCCCATAGCCTTCACCAATTGATCCGCCATGTG[A/G]TCCCATCGCCACTGCCTTCCGAACCTCCTCAACCC	AA	GG	---	AA	GG	GG	GG	GG	GG	GG	GG	GG	GG	AA	---	GG	---	GG	AA	AA	AA	GG	GG	GG	AA	GG	AA	GG	GG	GG	GG	GG	GG	AA	GG	GG	GG	GG	---	GG	GG	GG	GG	GG	GG
AX-176796158	scaffold	131192304	A // C	CCCGTTACAGAACAACCGCTTAGATTTCAAATTAT[A/C]CCAGTCCAGTAATTTGGGAAGTGCAGCATCAAGAT	AA	AA	AA	AA	AA	AA	AC	AA	AC	AA	AA	AA	AA	AA	AA	AA	AA	AA	AA	AA	AA	AA	AC	AC	AA	AA	AA	AA	AA	AA	AA	AA	AA	AA	AA	AA	AA	AA	AA	AA	AC	AA	AA	AC	AA
AX-176796159	scaffold	79852051	T // G	GGTGACTCCGCCATTGCCGATGGATCCTCCTCTTC[G/T]GCGTCCTCTCTGAAACATCCTTCCCTTTACACACC	TT	TT	TT	TT	TT	GG	GG	GG	TT	TT	GG	GG	GG	GG	TT	GG	GG	GG	GG	GG	GG	GG	GG	GG	GG	GG	TT	GG	TT	TT	GG	TT	TT	GG	GG	GG	GG	TT	TT	TT	GG	---	TT	GG	TT
AX-176796165	scaffold	66677548	T // C	GGAAAACGTTAAATAGAAAAATGCATACCACTCGA[C/T]GTCGATAAGAGTAAACTGTAAGAGATAAGAGCGAA	TT	CC	TT	TT	CC	TT	TT	TT	TT	CC	TT	TT	TT	TT	TT	TT	TT	TT	TT	TT	CC	TT	TT	TT	TT	TT	TT	CC	CC	TT	TT	CC	CC	TT	TT	TT	TT	TT	CC	TT	CC	TT	CC	TT	CC
AX-176796200	scaffold	19640973	A // G	ACGATCTTCCCTTAAACTATGTAAATTTCTTTCCG[A/G]TTAAGTTCAGTTCTAAGAGAGACATATTCTCCGTC	AA	AA	AA	AG	AA	AA	AA	AA	AA	AA	AA	AA	AA	GG	AA	AA	AA	AA	GG	GG	GG	AA	AA	AA	AA	AA	GG	AA	AA	AA	AA	AA	AA	AA	AA	AA	AA	AA	AA	AA	AA	AA	AA	AA	AA
AX-176796235	scaffold	9328418	A // G	TGAATTAGTAGAAGTCCAACGGCAATTTGTTGCTC[A/G]TACACCAATCTTTTCTCGACTAGAACAAATGGATG	GG	AA	GG	GG	AA	AA	AA	AA	AA	AA	AA	AA	AA	GG	GG	AA	AA	AA	GG	GG	GG	AA	AA	AA	GG	AA	GG	AA	AA	AA	AA	AA	AA	GG	AA	AA	AA	AA	GG	AA	AA	AA	AA	AA	AA
AX-176796237	scaffold	52554172	T // C	AAAAGTGCAAAGTAAGAGTCTCTAAGTGTGGAAGG[C/T]CACCCCCAAGTACAAAATTCTACTCTATTTATACT	CC	CC	TT	TT	CC	TT	TT	TT	TT	CC	TT	TT	TT	TT	CC	TT	TT	TT	TT	TT	TT	TT	TT	TT	CC	TT	TT	CC	CC	CC	TT	CC	CC	CC	TT	TT	CC	TT	CC	TT	CC	TT	TT	CC	CC
AX-176796258	scaffold	26390810	T // C	AAGGTGGGCATAGGATAGGTTAGAACGTATGAGTA[C/T]ACTTGATGCTTAGTGACTTTGATAAGAATTGTGAC	TT	TT	TT	TT	TT	CC	TT	CC	CC	TT	CC	CC	TT	CC	TT	CC	CC	CC	CC	CC	TT	CC	CC	CC	CC	CC	TT	TT	TT	TT	TT	TT	TT	CC	CC	CC	CC	TT	TT	TT	CC	TT	TT	CC	TT
AX-176796294	scaffold	19640950	T // C	GAAAATCCTGTCAATTCTACTACACGATCTTCCCT[C/T]AAACTATGTAAATTTCTTTCCGATTAAGTTCAGTT	TT	TT	TT	TC	TT	TT	TT	TT	TT	TT	TT	TT	TT	CC	TT	TT	TT	TT	CC	CC	CC	TT	TT	TT	TT	TT	CC	TT	TT	TT	TT	TT	TT	TT	TT	TT	TT	TT	TT	TT	TT	TT	TT	TT	TT
AX-176796336	scaffold	131518134	T // C	TTGGTCGCGAGTGATGATTCTCTGTGGCACAATTC[C/T]CATGCATTTCACCCATTGCGTGAACACCCACTTAA	TT	TT	TT	TT	TT	TT	CC	TT	CC	TT	TT	TT	TT	TT	TT	TT	TT	TT	TT	TT	TT	TT	CC	CC	TT	TT	TT	TT	TT	TT	TT	TT	TT	TT	TT	TT	TT	TT	TT	TT	CC	TT	TT	TT	TT
AX-176796352	scaffold	130909555	T // C	TTACAACTAAGGTAGTTGAATTGTTAACTGATTTG[C/T]GCGCCTGTTTGATTTGATTAATCTTTTGATAGTCA	TT	TT	TT	TT	TT	TT	CC	TT	CC	TT	TT	TT	TT	TT	TT	TT	TT	TT	TT	TT	TT	TT	CC	CC	TT	TT	TT	TT	TT	TT	CC	TT	TT	TT	TT	TT	TT	TT	TT	---	CC	TT	TT	CC	TT
AX-176796369	scaffold	27362842	A // G	TAAACTAGGTGTACGGTTAGAGTCTTCAACGAAAT[A/G]TGACCACTTTCTAATCCATAACCCTCTCGCAAAGC	GG	GG	GG	AA	GG	GG	GG	GG	GG	GG	GG	GG	GG	AA	GG	GG	GG	GG	AA	AA	AA	GG	GG	GG	GG	GG	AA	GG	GG	GG	GG	GG	GG	GG	GG	GG	GG	GG	GG	GG	GG	GG	GG	GG	GG
AX-176796371	scaffold	684257	T // C	CTCCACCACCTCCAGCTCTAACACCCACACCACAA[C/T]CACTACCACCTCCTCCGATTAAAATTCCTCCTCCA	TT	CC	TT	TT	CC	TT	TT	TT	TT	CC	TT	TT	TT	TT	TT	TT	TT	TT	TT	TT	CC	TT	TT	TT	TT	TT	TT	CC	CC	CC	TT	CC	CC	TT	TT	TT	TT	TT	CC	TT	CC	TT	CC	CC	CC
AX-176796372	scaffold	19640240	A // G	TCTTGATCTCATCCTTAGATGGTAACCATTCCATT[A/G]TGGTCGATTCCTCCTTTTTTATTGTACTTACCATA	AA	AA	AA	AG	AA	AA	AA	AA	AA	AA	AA	AA	AA	GG	AA	AA	AA	AA	GG	GG	GG	AA	AA	AA	AA	AA	GG	AA	AA	AA	AA	AA	AA	AA	AA	AA	AA	AA	AA	AA	AA	AA	AA	AA	AA
AX-176796380	scaffold	529861	A // G	TTCATCATCTTCTTCACCTCTTCTTTCCTTATCGA[A/G]TAATATCCGGCGATGCGCCTAGGGCTAACGGCGTT	AA	GG	GG	GG	GG	AA	AA	AA	GG	GG	AA	AA	AA	AA	AA	AA	AA	GG	GG	GG	GG	AA	AA	AA	GG	GG	GG	GG	GG	GG	---	GG	GG	GG	AA	AA	GG	GG	GG	GG	GG	GG	GG	GG	GG
AX-176796409	scaffold	298206	T // C	ACCAAATCAATGTTCATCATGGTAACAAAATACAA[C/T]CCCTACAAAAACCCCCTTTGATTCAATTGGTGCAT	CC	TT	CC	CC	CC	TT	TC	TT	CC	CC	TT	TT	TT	TT	CC	TT	TT	TT	TT	TT	CC	TT	---	TT	TT	TT	CC	CC	TT	CC	TT	CC	CC	TT	TT	TT	TT	TT	CC	TT	CC	TT	CC	TT	CC
AX-176796415	scaffold	98176011	T // C	AGCAGGGACAACGATAAACGAAGGAGGAGAAAAAA[C/T]AGAAAGAAAAAGAAGTAGTGCTTAATGACTTGTTG	TT	CC	CC	TT	CC	CC	CC	CC	CC	TT	CC	CC	CC	CC	CC	CC	CC	CC	CC	CC	TT	CC	CC	CC	CC	CC	---	TT	CC	---	CC	TT	TT	CC	CC	CC	CC	CC	CC	CC	TT	CC	TT	CC	TT
AX-176796447	scaffold	120969969	A // C	ACACAATCCTTCCAAAATCTGTCACCAGCTCTAAA[A/C]TCATAACTAAAATATCCCTTTTTTATTCATTTATT	AA	AA	AA	AA	AA	AA	CC	AA	CC	AA	AA	AA	AA	AA	AA	AA	AA	AA	AA	AA	AA	AA	---	CC	AA	AA	AA	AA	AA	AA	---	AA	AA	AA	AA	AA	AA	AA	AA	AA	CC	AA	AA	---	AA
AX-176796475	scaffold	260764	T // C	GGGAGGCATCATCATCATAGATACACACACACACA[C/T]ACAGGAGGCTGGTTTTGTTTTAGTTTTAGATGGAG	TT	TT	TT	TT	TT	TT	TC	TT	TT	TT	TC	TT	TT	TT	TT	TT	TT	TT	TT	TT	TT	TT	TT	TT	TT	TT	TT	TT	TT	TT	TT	TT	TT	TT	TT	TT	TT	TT	TT	TT	TT	TT	TT	TT	TT
AX-176796562	scaffold	19643081	T // C	CGAACCATTGATGTTTTCTCATCCATTTTGAGCTA[C/T]CTTTGCTTGTCTGCTATTTGGATTTAGACACTCTG	TT	TT	TT	TC	TT	TT	TT	TT	TT	TT	TT	TT	TT	CC	TT	TT	TT	TT	CC	CC	CC	TT	TT	TT	TT	TT	CC	TT	TT	TT	TT	TT	TT	TT	TT	TT	TT	TT	TT	TT	TT	TT	TT	TT	TT
AX-176796610	scaffold	96985055	T // C	CGACGTAGTTATCAAAACCGAACCGACAATCAATT[C/T]GGTGGTAGACAAGGTTGCAAGAACCGAATCGGTCA	TT	TT	TT	CC	CC	---	TT	TT	TT	CC	TT	TT	TT	TT	CC	TT	TT	CC	TT	---	CC	---	TT	---	TT	TT	---	TT	TT	CC	TC	CC	CC	TT	TT	TT	TT	CC	CC	CC	---	CC	TT	TT	TT
AX-176796640	scaffold	28179489	A // C	GATCAAATTTGGTTATGGAAAATTAGGGAGCCTTG[A/C]TGCAGAAATTCTAAAACAGATCGGATAGCAACTTA	CC	AA	CC	CC	AA	CC	AA	CC	CC	AA	CC	CC	CC	CC	CC	CC	CC	CC	CC	CC	CC	CC	CC	CC	CC	CC	CC	AA	AA	AA	CC	AA	AA	CC	CC	CC	CC	CC	AA	CC	AA	CC	AA	AA	AA
AX-176796676	scaffold	109213420	A // G	ACTCACTACTCGGGTAATAAATTAATTAATCAATC[A/G]TTGAATTAATTTTTAATGCATTAAATAAACCAATC	GG	GG	GG	GG	GG	AA	AA	AA	AA	GG	AA	AA	AA	AA	GG	AA	AA	AA	AA	AA	GG	AA	AA	AA	AA	AA	GG	GG	GG	GG	GG	GG	GG	AA	AA	AA	AA	---	GG	---	GG	GG	AA	---	GG
AX-176796716	scaffold	102757369	A // G	TTAAGAAGATGTGTTAGCAATGAATCATATTAAAT[A/G]TACACTAAAATTAATTATTAATATAAAATATATAT	AA	AA	AA	GG	AG	GG	GG	GG	GG	AA	GG	GG	GG	GG	AA	GG	GG	GG	GG	GG	GG	GG	GG	GG	GG	GG	GG	GG	AA	GG	AG	GG	GG	GG	GG	GG	GG	AA	GG	AG	AA	AA	GG	GG	AA
AX-176796733	scaffold	6394704	T // G	CACCTCCAAGTGGTTGGACGCTTATGATGAGAAGA[G/T]GAGTCGAGATTGGAGATATGAGCGAGTGCTCGAGG	GG	GG	GG	GG	GG	TT	TT	TT	TT	GG	TT	TT	TT	TT	GG	TT	TT	TT	TT	TT	TT	TT	TT	TT	TT	TT	GG	TT	GG	GG	TT	GG	GG	TT	TT	TT	TT	GG	GG	GG	TT	GG	GG	TT	GG
AX-176796738	scaffold	88071628	A // G	CAGAATCTGAAAATGGTAAAAAACTTTTCACTTTT[A/G]CAATTTGATGTGTTTTCCTAGTTCATGACTATTAC	GG	GG	GG	GG	GG	AA	AA	---	AA	GG	AA	AA	AA	AA	GG	AA	AA	AA	AA	AA	---	AA	AA	AA	AA	AA	GG	AA	GG	GG	---	GG	GG	AA	AA	---	AA	GG	GG	GG	AA	GG	GG	AA	GG
AX-176796760	scaffold	19638649	A // G	TGCAGTCTTTTTGTGTGGATAAAGTATAAAGCCTC[A/G]AAAACATATTCTTTAGTTTACCTTCTTTAACCCAC	AA	AA	AA	GG	AA	AA	AA	AA	AA	AA	AA	AA	AA	GG	AA	AA	AA	AA	GG	GG	GG	AA	AA	AA	AA	AA	GG	AA	AA	AA	AA	AA	AA	AA	AA	AA	AA	AA	AA	AA	AA	AA	AA	AA	AA
AX-176796773	scaffold	2521491	T // C	ATTTTTTAATTGAGCTAATTTAATACTAATTTTAT[C/T]ATTTTTAATGTATATTTTTTCTTTGGTGTATATTC	CC	CC	CC	TC	CC	CC	CC	CC	CC	CC	CC	CC	CC	CC	CC	CC	CC	CC	CC	CC	CC	CC	CC	CC	CC	CC	---	TC	CC	TC	CC	---	CC	CC	CC	---	CC	CC	---	CC	CC	CC	CC	CC	CC
AX-176796794	scaffold	15431827	A // G	TCAATGTGTACTCTGCTCTTAATTTTTTGAAGAGT[A/G]AGAGAAGAATCTACTTGCAATGAAGGAAAGAGTTT	GG	GG	GG	GG	GG	AA	---	AA	GG	GG	AA	AA	AA	AA	GG	AA	AA	AA	AA	AA	GG	AA	AA	AA	AA	AA	GG	AA	---	GG	AA	GG	GG	AA	AA	AA	AA	GG	GG	GG	AA	GG	GG	AA	GG
AX-176796811	scaffold	19639017	A // G	TCTTTGGCATTTGGATAAGCTCAAACTTCAAAACA[A/G]GTAGCCCTCTTTTGCCATCAGGTTTACCCTAAAAA	AA	AA	AA	---	AA	AG	AA	AG	AA	AA	AA	AA	AA	GG	AA	AA	AA	AA	GG	GG	GG	AA	AA	AA	AA	AA	GG	AA	AA	AA	AA	AA	AA	AA	AA	AA	AA	AA	AA	AA	AA	AA	AA	AA	AA
AX-176796853	scaffold	11891519	A // G	TCTCCTTGACCAAAATTAACTACAAAGAATTGCAT[A/G]CTAAATTCCCTACTCTGTGTGTTATATGCCAACTT	AA	AA	AA	AA	AA	AA	AA	AA	GG	AA	AA	AA	AA	AA	AA	GG	GG	GG	GG	---	AA	AA	AA	AA	GG	GG	AA	AA	GG	AA	AA	AA	AA	GG	GG	GG	GG	AA	AA	AA	AA	AA	AA	GG	AA
AX-176796870	scaffold	19091635	A // G	AAGTCTAGCATTCTTCAACAAAAGTTTATCATGCT[A/G]GATTTGAGCCACAGTCAGTGAAAGAAGCTATGGTT	GG	AA	GG	GG	AA	GG	AA	GG	GG	AA	GG	GG	GG	GG	GG	GG	GG	GG	GG	GG	GG	GG	GG	AA	GG	GG	GG	AA	AA	AA	GG	AA	AA	GG	GG	GG	AG	GG	AA	GG	AA	GG	AA	AA	AA
AX-176796872	scaffold	114218839	A // C	GTGTCTATAAAGGATAATTCTCATGCAAAAATCTC[A/C]TGTGACAATCGAACTAATATTTTTTTTCCATCATA	CC	CC	CC	CC	CC	AC	AC	AC	AC	CC	AC	AC	AC	---	CC	AC	AC	AC	AC	AA	CC	AC	AC	---	AA	AC	CC	CC	AC	CC	AC	CC	CC	AA	AC	AC	AC	AC	CC	AC	CC	AC	CC	AA	CC
AX-176796897	scaffold	79851968	A // C	CTCTCTCTCTCATTCTCCAACTCTATTATGGTATC[A/C]GGAGCTTCAAATTACGGTAGCATGGATCCTCCTCT	AA	AA	AA	AA	AA	CC	CC	CC	AA	AA	CC	CC	CC	CC	AA	CC	CC	CC	CC	CC	---	CC	CC	CC	CC	CC	AA	CC	AA	AA	CC	AA	AA	CC	CC	CC	CC	AA	AA	AA	CC	AA	AA	CC	AA
AX-176796956	scaffold	61250862	T // C	AGTTGTGGGCGCAAACTTTAACAGGTGCGACCATA[C/T]CAGCACTAATGCACCGGATTCTATCAGAATTCCGC	TT	TT	TT	TT	TT	TC	TT	TC	TT	TT	TT	TC	TT	TT	TT	TT	TC	TT	---	TC	TT	TT	TT	TT	---	TT	TT	TT	TT	TT	TT	TT	TT	TC	TC	TT	TT	TT	TT	TT	TT	TT	TT	TT	TT
AX-176797003	scaffold	120937329	T // C	AGCTTTTCGCAATTCATATACCAATTTTTAATTTT[C/T]ACGGGAAGAAAGGTTTTCTTTAGTTACCACATAAG	TC	CC	CC	CC	CC	TC	TT	TC	TT	CC	TC	TC	TC	TC	CC	TC	TC	TC	TC	TC	TC	---	TT	TT	TC	TC	CC	CC	CC	CC	TC	CC	CC	TC	TC	TC	TC	TC	CC	TC	TT	TC	CC	TT	CC
AX-176797004	scaffold	39974567	A // G	TTCATGTGGCTCTTAATCTTAGTTATTAATTATTA[A/G]TGGAGTGATGAAGAAAAATGGTAGTTGGTTTTAGT	GG	GG	GG	GG	GG	GG	GG	GG	GG	GG	GG	GG	GG	GG	GG	GG	GG	GG	GG	AG	AG	GG	GG	GG	AG	GG	GG	GG	GG	GG	GG	GG	GG	AG	GG	GG	GG	GG	GG	GG	GG	GG	GG	GG	GG
AX-176797040	scaffold	19638659	T // C	TTGTGTGGATAAAGTATAAAGCCTCAAAAACATAT[C/T]CTTTAGTTTACCTTCTTTAACCCACGTGCTATGCC	TT	TT	TT	TC	TT	TT	TT	TT	TT	TT	TT	TT	TT	CC	TT	TT	TT	TT	CC	CC	CC	TT	TT	TT	TT	TT	CC	TT	TT	TT	TT	TT	TT	TT	TT	TT	TT	TT	TT	TT	TT	TT	TT	TT	TT
AX-176797056	scaffold	19641213	A // G	CATACACGACACAAATAGCTCCCACCATTTTTATT[A/G]GCTTAATAAGCCCTTTTACCACTATCCACCTATCA	AA	AA	AA	---	AA	AA	AA	AA	AA	AA	AA	AA	AA	GG	AA	AA	AA	AA	GG	GG	GG	AA	AA	AA	AA	AA	GG	AA	AA	AA	AA	AA	AA	AA	AA	AA	AA	AA	AA	AA	AA	AA	AA	AA	AA
AX-176797088	scaffold	27454930	T // G	TTAACCCTCTGACTTTGTATATCGAAACAAGATGC[G/T]ATAGATAATGTGAAATATTAAAAGGGTACATAATT	GG	GG	GG	GG	GG	TT	TT	TT	TT	GG	TT	TT	TT	TT	GG	TT	TT	GG	TT	TT	TT	TT	TT	TT	TT	TT	GG	TT	TT	TT	---	TT	TT	TT	TT	TT	TT	GG	TT	GG	TG	GG	TT	TT	GG
AX-176797243	scaffold	752077	T // C	CGGCGCGGACCGCGGAGGAAGGGGATGCGCCTGAG[C/T]GGGGCTTGGAAAGGCTGATTGGAAGAGTAGAGGTC	CC	CC	CC	CC	CC	CC	CC	CC	CC	CC	CC	CC	CC	CC	CC	CC	CC	CC	CC	CC	TC	CC	CC	CC	CC	CC	CC	CC	CC	TT	CC	CC	CC	CC	CC	CC	CC	CC	TT	CC	CC	CC	TT	CC	CC
AX-176797252	scaffold	247673	T // C	TTCTATTTTATTTATATTTATATAAGTTTTAATTC[C/T]CAATTCTGCATGTTTACCTTTATTTTTATATTTAG	CC	CC	CC	CC	CC	CC	TC	CC	---	CC	CC	CC	CC	CC	CC	CC	CC	CC	CC	CC	CC	CC	TC	TC	CC	CC	CC	CC	CC	CC	CC	CC	CC	CC	CC	CC	CC	CC	CC	CC	CC	CC	CC	CC	CC
AX-176797254	scaffold	19640814	A // G	TATCCATATATCTAAACGGCCTTGGGCCCCAGTTT[A/G]TTGCTTCTGAACTGACTAGTAAATGGCAATGATCA	AA	AA	AA	GG	AA	AA	AA	AA	AA	AA	AA	AA	AA	GG	AA	AA	AA	AA	GG	GG	GG	AA	AA	AA	AA	AA	GG	AA	AA	AA	AA	AA	AA	AA	AA	AA	AA	AA	AA	AA	AA	AA	AA	AA	AA
AX-176797318	scaffold	48602616	A // G	CAGTTTTTGTCTGTGCGTGTAGGTGTCCACTAAAT[A/G]ATAACGCCAGCGCAGTTTATCACCTGCTGAAATAT	AA	AA	AA	---	AA	AA	AA	AA	AA	AA	AA	AA	AA	AA	AA	AA	AA	AA	AA	AA	GG	AA	AA	AA	AA	AA	GG	AA	AA	AA	AA	AA	AA	AA	AA	AA	AA	AA	AA	AA	AA	AA	AA	AA	AA
AX-176797453	scaffold	48590691	T // G	TGGTTTCTGACTAAAAGATGGTGAAAATCTACACA[G/T]CTCACTGCAAAGAATCCTACAGCATAGAACTTGCT	TT	TT	TT	GG	TT	TT	TT	TT	TT	TT	TT	TT	TT	TT	TT	TT	TT	TT	TT	TT	GG	TT	TT	TT	TT	TT	GG	TT	TT	TT	TT	TT	TT	TT	TT	TT	TT	TT	TT	TT	TT	TT	TT	TT	TT
AX-176797678	scaffold	69072691	T // C	CTCATTGTTTCGTTAGTTTACTATTTCATTGAACT[C/T]ATGCTTCTGCATCACTCTACTGCTGTACTGGTTTA	CC	CC	CC	CC	CC	TT	TT	TT	CC	CC	TT	TT	TT	TT	CC	TT	TT	CC	TT	TT	CC	TT	TT	TT	TT	TT	CC	CC	CC	CC	TC	CC	CC	TT	TT	TT	TT	CC	CC	CC	TT	CC	CC	TT	CC
AX-176797689	scaffold	79856224	A // G	GGTATTTTTTATCCTTTAATAACAATAAACCCAAC[A/G]TTGTATCTCTATTAGAAATTGCGTGAACTAGCACA	GG	GG	GG	GG	GG	AA	AA	AA	GG	GG	AA	AA	AA	AA	GG	AA	AA	AA	AA	AA	AA	AA	AA	AA	AA	AA	GG	AA	GG	GG	AA	GG	GG	AA	AA	AA	AA	GG	GG	GG	AA	GG	GG	AA	GG
AX-176797749	scaffold	79851706	T // C	GAAGTTCAAATATCTGGTTTTAAAGAACAGCTGGA[C/T]GAGGAGCATAAGAAGTGGCGTTCAGCTCAAAACAA	TT	TT	TT	TT	TT	CC	CC	CC	TT	TT	CC	CC	CC	CC	TT	CC	CC	CC	CC	CC	CC	CC	CC	CC	CC	CC	TT	CC	TT	TT	CC	TT	TT	CC	CC	CC	CC	TT	TT	TT	CC	TT	TT	CC	TT
AX-176797863	scaffold	79853325	A // C	TAAGGATATCACATACTGAGGAAAAATGGAGCAGT[A/C]TAGGGTGAATAACTGTGACTGGGGAGTGAGAGTAA	AA	AA	AA	AA	AA	CC	CC	CC	AA	AA	CC	CC	CC	CC	AA	CC	CC	CC	CC	CC	AC	CC	CC	CC	CC	CC	AA	CC	AA	AA	CC	AA	AA	CC	CC	CC	CC	AA	AA	AA	CC	AA	AA	CC	AA
AX-176797955	scaffold	86337	T // C	ACACGATACACTTACCGGTGAGTTTTGTATTGAAT[C/T]GTTTTCCACACATCACTTAAGAACCCTGGACTCCT	TT	TT	TT	TT	TC	TT	TT	TT	TT	TC	TT	TT	TT	TT	TT	TT	TT	TT	TT	TT	---	TT	TT	TT	TT	TT	TT	TC	TC	TC	TT	TC	TC	TT	TT	TT	TT	TT	TC	TT	---	TT	TT	TC	TT
AX-176797974	scaffold	75415626	A // G	CAATTTTAATTGGTCTTCTCCTTGCGTCCATGGTC[A/G]AAGGTAAAGCAATCTAACCCATCCTTGCATGTACT	GG	GG	GG	GG	GG	AA	AA	AA	AA	GG	AA	AA	AA	AA	GG	AA	AA	AA	AA	AA	GG	AA	AA	AA	AA	---	GG	GG	GG	GG	GG	GG	GG	AA	AA	AA	AA	GG	GG	GG	AA	GG	GG	AA	GG
AX-176798008	scaffold	25392434	T // C	TGCCTTATAAGTAAGGTTAACTACAGTAGTTGAGG[C/T]TGGACTATATGGACTAGTTACAGACTCTAGTGAGT	TT	TT	TT	TT	TT	TC	TC	TC	TC	TT	TT	TC	TC	TC	TT	TC	TT	TT	TT	TT	TT	TC	TC	TC	TT	TT	TT	TT	TT	CC	TT	CC	CC	TT	TC	TT	TT	TT	CC	TT	TT	TT	TC	TT	TT
AX-176798150	scaffold	27363412	A // G	AATGTCCCATGCGTATGCGCAAGTTGCGAAAATTT[A/G]CCAACTCATGCGTATGCATCTCCCATGCACACGCA	AA	AA	AA	AG	AA	AA	AA	AA	AA	AA	AA	AA	AA	AG	AA	AA	AA	AA	---	AG	AG	AA	AA	AA	AA	AA	AG	AA	AA	AA	---	AA	AA	AA	AA	AA	AA	AA	AA	AA	AA	AA	---	AA	AA
AX-176798152	scaffold	3030362	A // G	TAAACCTAAGTTAAATTAAACAAAAATTTAGAGGA[A/G]CTAGAACGAGGGTGGATCTAGAACTGTGCACGAAG	GG	GG	GG	GG	GG	GG	GG	GG	GG	GG	GG	GG	GG	GG	GG	GG	GG	GG	AG	---	GG	GG	GG	GG	---	GG	GG	AA	AA	AA	GG	AA	---	AA	GG	GG	GG	GG	AA	GG	GG	GG	GG	AA	GG
AX-176798172	scaffold	14034507	T // C	GAGGCTGACGAACTGCGACGGAGCACACGCTGCTG[C/T]TGGATGGCGTGAGGCTTCGACAGACGGCGGCAGAG	CC	CC	CC	CC	TT	TT	TT	TT	TT	TT	TT	TT	TT	TT	TT	CC	CC	TT	TT	TT	CC	TT	TT	TT	TT	CC	CC	TT	CC	CC	TT	CC	CC	TT	CC	CC	CC	TT	CC	TT	TT	TT	TT	TT	TT
AX-176798213	scaffold	19641223	A // G	ACAAATAGCTCCCACCATTTTTATTAGCTTAATAA[A/G]CCCTTTTACCACTATCCACCTATCACCTTTAAGAA	GG	GG	GG	AG	GG	GG	GG	GG	GG	GG	GG	GG	GG	AA	GG	GG	GG	GG	AA	AA	AA	GG	GG	GG	GG	GG	AA	GG	GG	GG	GG	GG	GG	GG	GG	GG	GG	GG	GG	GG	GG	GG	GG	GG	GG
AX-176798245	scaffold	110977977	T // C	GGTTGACCCCCTCTGCACTCTAATCCTATAGGCTA[C/T]AGATGAGTTTGAGAGTAAAGAAGAACCCTGATGGC	TT	TT	TT	TT	CC	CC	CC	CC	CC	CC	CC	CC	CC	CC	CC	TT	TT	CC	CC	CC	TT	CC	CC	CC	CC	TT	TT	CC	TT	TT	CC	TT	TT	CC	TT	TT	TT	CC	TT	CC	CC	CC	CC	CC	CC
AX-176798281	scaffold	28596	T // G	TCCTCATCCACGGTCTTTCTTTCTTTTTCCTTTCA[G/T]TCACTTCCTTCCCTTGGTTTCTTTAATTCCCTTTT	TT	TT	TT	GG	TT	TT	TT	TT	TT	TT	TT	TT	TT	TT	TT	TT	TT	TT	TT	TT	GG	TT	TT	TT	TT	TT	GG	GG	GG	GG	TT	GG	GG	TT	TT	TT	TT	TT	GG	TT	TT	TT	TT	GG	TT
AX-176798311	scaffold	117879509	T // C	CAGTTGTAATTGATGTTCTATTTTTAAGAGGAGAA[C/T]AATGAGAGTTGTACTTCTTTCTCTTGTTTTAGCAT	CC	TT	CC	TT	---	CC	CC	CC	CC	TT	CC	CC	CC	CC	TT	CC	CC	CC	CC	CC	TT	CC	CC	CC	CC	CC	TT	TT	TT	TT	CC	TT	TT	CC	CC	CC	CC	CC	---	CC	TT	CC	TT	CC	TT
AX-176798466	scaffold	19640507	T // C	AATTTGCTTCTGTACAACTACTTCTAGTGTTTGTC[C/T]TTCCTATCATACCAGATTTCTAACATAGCTTTGAC	CC	TT	CC	CC	TT	CC	TT	CC	CC	TT	CC	CC	CC	CC	CC	CC	CC	---	CC	CC	CC	CC	CC	CC	CC	CC	CC	TT	TT	TT	CC	TT	TT	CC	CC	CC	CC	CC	TT	CC	TT	CC	TT	TT	TT
AX-176798523	scaffold	79842553	T // G	TGTCTCAATTGACTGAAATTTGTTTCATGGTGGGT[G/T]TGTGGCAGTGCTGTTGTAGTAGAGACAATTTTTGT	TT	TT	TT	TT	TT	GG	GG	GG	TT	TT	GG	GG	GG	GG	TT	GG	GG	GG	GG	GG	TG	GG	GG	GG	GG	GG	TT	GG	TT	TT	---	TT	TT	GG	GG	GG	GG	TT	TT	---	GG	TT	TT	GG	TT
AX-176798530	scaffold	25018820	T // C	TAAAAAATATATAAAACTCAAAGTGATACTTACCC[C/T]GTGCTGCCATAAGGCCAAATGGTCAATCACACAAT	TT	TT	TT	TT	TT	TT	TT	---	TT	TT	TT	TT	TT	TT	TT	TT	TT	TT	TT	TT	TT	TT	TT	TT	TT	TT	TT	TT	TT	TC	TT	TC	TC	TT	TT	TT	TT	TT	TC	TT	TT	TT	TT	TT	TT
AX-176798625	scaffold	110927665	A // C	GGATCAAATAATGTCATTGTGCGCTATCATGAATA[A/C]TATCCATGTTTTATATAACAGATAAATCGTTCTAT	AA	AA	AA	AA	CC	CC	CC	CC	CC	CC	CC	CC	CC	CC	CC	AA	AA	CC	CC	CC	AA	CC	CC	CC	CC	AA	AA	CC	AA	AA	CC	AA	AA	CC	AA	AA	AA	CC	AA	CC	CC	CC	CC	CC	CC
AX-176798667	scaffold	19640484	T // G	TATTTTTATCCATCTTTGTTGCGAATTTGCTTCTG[G/T]ACAACTACTTCTAGTGTTTGTCCTTCCTATCATAC	TT	TT	TT	---	TT	TG	TT	---	TT	TT	TT	TT	TT	GG	TT	TT	TT	TT	GG	GG	GG	TT	TT	TT	TT	TT	GG	TT	TT	TT	TT	TT	TT	TT	TT	TT	TT	TT	TT	TT	TT	TT	TT	TT	TT
AX-176798775	scaffold	19642392	A // C	CTATAAATTTCTCTACCAAACTCCCTAGAGTGTGT[A/C]TTAAACAATAGATCACCTACCTTCAAAGTTAGGCA	AA	AA	AA	CC	AA	AA	AA	---	AA	AA	AA	AA	AA	CC	AA	AA	AA	AA	CC	CC	CC	AA	AA	AA	AA	AA	CC	AA	AA	AA	AA	AA	AA	AA	AA	AA	AA	AA	AA	AA	AA	AA	AA	AA	AA
AX-176798777	scaffold	19642355	A // C	CACACAACAACCATCACTTTCAGGGTGGACTTGTA[A/C]ACTATAAATTTCTCTACCAAACTCCCTAGAGTGTG	CC	CC	CC	---	CC	CC	CC	CC	CC	CC	CC	CC	CC	AA	CC	CC	CC	CC	AA	AA	AA	CC	CC	CC	CC	CC	AA	CC	CC	CC	CC	CC	CC	CC	CC	CC	CC	CC	CC	CC	CC	CC	CC	CC	CC
AX-176798788	scaffold	25488524	A // G	GGGAAGAACTTTTTGTTGTGCTTTGACCGAGAGAG[A/G]CTAGCTACTTTGTTGTAGCTCCTTTTCTTTGCTTT	GG	GG	GG	GG	GG	GG	GG	GG	GG	GG	GG	GG	GG	GG	GG	GG	GG	GG	GG	GG	GG	GG	GG	GG	GG	GG	GG	GG	GG	AG	GG	AG	---	GG	GG	GG	GG	GG	AG	GG	GG	GG	GG	GG	GG
AX-176798833	scaffold	97808	A // G	ACCTTATGGGAAAATGTGGTCAGGATATTGGGGGT[A/G]GCTTAAATGGGTCTTCGGTCACAGTGTTTTGAAAG	AA	AA	AA	GG	AA	AA	AA	AA	AA	AA	AA	AA	---	AA	AA	AA	AA	AA	AA	---	GG	AA	AA	AA	AA	AA	GG	GG	GG	---	AA	GG	GG	AA	AA	AA	AA	AA	GG	---	AA	AA	AA	GG	AA
AX-176798864	scaffold	84024996	T // C	CTACAAAACCATTATTGCACTAAGACTGTGGGGGT[C/T]ATTTTAAGCAGTGGACTAACCTAACCCTAAGCTTG	CC	CC	CC	TT	CC	CC	CC	CC	CC	CC	CC	CC	CC	CC	CC	CC	CC	---	CC	CC	TT	CC	CC	CC	CC	CC	TT	CC	CC	TT	CC	TT	TT	CC	CC	CC	CC	CC	TT	CC	CC	CC	CC	CC	TT
AX-176798877	scaffold	14423814	T // C	CTGTCTATTGAATCAAGAAAAAGGTAATTGTAAAA[C/T]AGTAGAATTTATAAGGATAATAAACACAGGTATAA	CC	CC	CC	CC	CC	TT	TT	TT	TT	CC	TT	TT	TT	TT	CC	TT	TT	TT	TT	TT	---	TT	TT	TT	TT	TT	CC	TT	CC	CC	TT	CC	CC	TT	TT	TT	TT	CC	CC	CC	TT	CC	CC	TT	CC
AX-176798899	scaffold	81765821	T // C	CTATTTGTAATAATTGTGTTTTTTGCATTTGGTTC[C/T]GTTGATGGTCGGAGAGTTTGGAGAAGTTAAAAAGG	CC	---	CC	CC	CC	TT	TT	TT	CC	CC	TT	TT	TT	TT	CC	TT	TT	TT	TT	TT	---	TT	TT	TT	TT	TT	CC	TT	CC	CC	TT	CC	CC	TT	TT	TT	TT	CC	CC	CC	TT	CC	CC	TT	CC
AX-176798912	scaffold	79841582	T // G	TTCTGGGAATTGGAATTGCTCAGATTTGAAAATTG[G/T]GTATTTATTTAATGTCACTTGCTTCTGTTCAACAG	TT	TT	TT	TT	TT	GG	GG	GG	TT	TT	GG	GG	GG	GG	TT	GG	GG	GG	GG	GG	TG	GG	GG	GG	GG	GG	TT	GG	TT	TT	---	TT	TT	GG	GG	GG	GG	TT	TT	TT	GG	TT	TT	GG	TT
AX-176798930	scaffold	19642017	A // G	TTGAGCCCAACTGGGTTTACCTCCCTTCCTATCAC[A/G]TTAACATTAGCTGAGCCACTTTTTTTAAAATTCAA	GG	GG	GG	AG	GG	GG	GG	GG	GG	GG	GG	GG	GG	AA	GG	GG	GG	GG	AA	AA	AA	GG	GG	GG	GG	GG	AA	GG	GG	GG	GG	GG	GG	GG	GG	GG	GG	GG	GG	GG	GG	GG	GG	GG	GG
AX-176798937	scaffold	106787413	T // C	ACAAAATTAAACAAACTTTTAAGCTCTTTAATTGA[C/T]CTATTAATGTCTTAGCACTGATTACAGCTAATCAC	CC	CC	CC	CC	CC	CC	CC	CC	CC	CC	CC	TC	CC	TT	CC	CC	TT	TT	CC	---	CC	CC	TC	CC	TT	TT	CC	TT	CC	CC	CC	CC	CC	---	CC	CC	TT	CC	CC	CC	TT	CC	CC	CC	CC
AX-176798945	scaffold	76252153	T // G	CTGCTTTGTTGTGCTCCCCGTCGTGCTCCTCTGTT[G/T]CTCATGCCACCTAAGCTCTATCCATCTCTGCTCAA	TT	GG	GG	TT	GG	TT	TT	TT	GG	GG	TT	TT	TT	TT	GG	TT	TT	GG	TT	TT	TG	TT	TT	TT	TT	TT	TT	GG	GG	GG	TG	GG	GG	TT	TT	TT	TT	GG	GG	GG	GG	GG	TT	GG	GG
AX-176798946	scaffold	232316	A // G	GGAAGAAAAGAAACCTTAAGAAGAAGTTGAGAATA[A/G]GAAGATGAATGGGAGTAAGAATGAGAAAAGAGAAG	---	AA	AA	AA	AG	GG	AA	GG	AA	AA	AA	GG	AA	AA	AA	AA	GG	AA	GG	GG	AA	AA	AA	AA	GG	GG	AA	AA	AA	AA	AA	AA	AA	GG	GG	GG	---	AA	AA	AA	AA	AA	AA	GG	AA
AX-176798991	scaffold	114815373	T // C	CTCCTTACTTATACAAAGAACTGTGCTCTTTCATT[C/T]CCTACTTAGGATGATAAAGATCGTCTTGAGTTTCC	TT	TT	TT	TT	TT	CC	CC	CC	CC	TT	CC	CC	CC	CC	TT	CC	CC	CC	CC	CC	TT	CC	CC	CC	CC	CC	TT	TT	CC	TT	CC	TT	TT	CC	CC	CC	CC	CC	TT	CC	CC	CC	TT	CC	TT
AX-176799021	scaffold	102697658	A // G	AATAGCTGAAAAACGGTATGGACAACTCTCTCCAA[A/G]TTGATCTTTTAAGGTTTTTCAAATAGGAAGATTAT	GG	GG	GG	GG	GG	AA	AA	AA	AA	GG	AA	AA	AA	AA	GG	AA	AA	AA	AA	AA	GG	AA	AA	AA	AA	AA	GG	GG	GG	GG	AA	GG	GG	AA	AA	AA	AA	GG	GG	GG	AA	GG	AA	AA	GG
AX-176799038	scaffold	120962926	T // G	AAATACCGTAGACGAAGAAGGATCGCGATGGTGGA[G/T]GAGACTTGGGATGAAAGAGGTGAACGGGGGAGCTG	GG	TT	TT	TT	TT	TT	GG	TT	GG	TT	TT	---	TT	TT	TT	---	TT	TT	TT	TT	TT	TT	GG	GG	TT	GG	TT	TT	TT	TT	---	TT	TT	TT	TT	TT	TT	TT	TT	GG	GG	TT	TT	---	TT
AX-176799136	scaffold	35184919	A // G	TTTTTTACTTATTTTCTAAGTATTTTAAGATTGAT[A/G]CCTTGGTATTTATGACACTTTTTTGCAGTATCTTT	GG	GG	GG	GG	GG	GG	GG	GG	GG	GG	GG	GG	GG	GG	GG	GG	GG	GG	GG	GG	GG	GG	GG	GG	GG	GG	GG	AA	AA	AG	GG	AA	---	GG	GG	GG	GG	GG	---	GG	GG	GG	GG	GG	GG
AX-176799137	scaffold	19642093	A // G	TTAGCATTTCATTAGTGAAATCATAACTGCCTCCA[A/G]CAGTAACTATCTTGCACCCATCTCTATTTTCCAAG	AA	AA	AA	AG	AA	AA	AA	AA	AA	AA	AA	AA	AA	GG	AA	AA	AA	AA	GG	GG	GG	AA	AA	AA	AA	AA	GG	AA	AA	AA	AA	AA	AA	AA	AA	AA	AA	AA	AA	AA	AA	AA	AA	AA	AA
AX-176799231	scaffold	41042830	T // C	ACAAATTTTTACCTCTTTTTTTAAGGATTACTACC[C/T]GCTTTTGACGAAGTTATCCCAGGTGTGGACCACAG	CC	CC	CC	---	CC	TT	CC	TT	TT	CC	TT	TT	TT	TT	CC	TT	TT	CC	TT	TT	CC	TT	TT	TT	TT	TT	CC	CC	CC	CC	---	CC	CC	TT	TT	TT	TT	CC	CC	CC	TT	CC	CC	TT	CC
AX-176799273	scaffold	7815387	A // G	ATAAACTACAAAATTACAGAATCAATAAATTACTG[A/G]AACCTTAACATCATTAACATAATATCAAGTAAATC	AA	AA	AA	AA	AA	AA	GG	AA	GG	AA	AA	AA	AA	AA	AA	AA	AA	AA	AA	AA	AA	AA	GG	GG	AA	AA	AA	AA	AA	AA	AA	AA	AA	AA	AA	AA	AA	AA	AA	AA	GG	AA	AA	GG	AA
AX-176799294	scaffold	75137019	A // G	AATTGGGCTTCCAACATTTTTTAAAAAGAAAACAC[A/G]CATTTTTTCTTGAGTAATTTTTTGTTCGGAGCTCT	GG	GG	GG	AA	GG	AA	AA	AA	AA	GG	AA	AA	AA	AA	GG	GG	AA	AA	AA	AA	AA	AA	AA	GG	AA	AA	AA	GG	GG	GG	AA	GG	GG	AA	AA	AA	AA	AA	GG	AA	---	AA	AA	GG	GG
AX-176799340	scaffold	82590975	A // G	AAAAACAATGGCCAGTGATTGACCTCCGAGTGTCT[A/G]TGCATGTGGCTCAATCCGCATCTGAGAATCCAGTA	GG	GG	GG	GG	GG	AA	AA	AA	AA	GG	AA	AA	AA	AA	GG	AA	---	AA	AA	AA	GG	AA	AA	AA	AA	AA	GG	GG	AA	GG	GG	GG	GG	AA	AA	AA	AA	GG	GG	GG	---	GG	GG	AA	GG
AX-176799350	scaffold	19212594	A // G	TGGTTGAGGTTGATAACCACAAGATGATTCACCAT[A/G]TCCATTGGATTGGTATGCATTACGGGGCAGATTGC	AA	GG	AA	AA	GG	AA	GG	AA	AA	GG	AA	AA	AA	AA	AA	AA	AA	AA	AA	AA	AA	AA	AA	GG	AA	AA	AA	GG	GG	GG	AA	GG	GG	AA	AA	AA	---	AA	GG	AA	GG	AA	GG	GG	GG
AX-176799354	scaffold	36641	T // C	GAAATTTTACAGCAATAAAAATATAAAATGATAAA[C/T]ATATAGCCATTTTTCAAAAATAGATACAAAAATTT	CC	CC	CC	TT	CC	CC	CC	CC	CC	CC	CC	CC	CC	CC	CC	CC	CC	CC	CC	CC	TC	CC	CC	CC	CC	CC	TC	CC	CC	CC	CC	CC	CC	CC	CC	CC	CC	CC	CC	CC	CC	CC	CC	CC	CC
AX-176799389	scaffold	78731980	T // C	TGTTATTACATACATCTAACCTTTGGTAACCTTGA[C/T]TATTCTCTTTCTATTATATTCTGTCCAGGCCTTGG	TT	TT	TT	CC	CC	TT	TT	TT	TT	CC	TT	TT	TT	TT	TT	TT	TT	TT	TT	CC	CC	TT	TT	TT	CC	TT	CC	CC	CC	CC	TT	CC	CC	CC	TT	---	TT	TT	CC	TT	CC	TT	TT	TT	TT
AX-176799415	scaffold	5994665	A // G	CATCTTTAAAAGGAACATTCCAATTTTTTTCCCAA[A/G]AACATCAGAAGCCTACTGATTTTTGGTACATGGCA	GG	GG	GG	---	GG	AA	AA	AA	GG	GG	AA	AA	AA	AG	GG	AA	AA	AA	AA	AA	AG	AA	---	AA	AA	AA	GG	AA	GG	GG	AG	GG	---	AA	AA	AA	AA	GG	GG	AG	AA	GG	GG	AA	GG
AX-176799444	scaffold	19642243	T // G	GCACTTCTGTTTTATTATAAGCTTTAATTCCCATG[G/T]CTAAACTCAAATCACCGTTGGTGTTATTGCACTCC	TT	TT	TT	TG	TT	TT	TT	TT	TT	TT	TT	TT	TT	GG	TT	TT	TT	TT	GG	GG	GG	TT	TT	TT	TT	TT	GG	TT	TT	TT	TT	TT	TT	TT	TT	TT	TT	TT	TT	TT	TT	TT	TT	TT	TT
AX-176799479	scaffold	65107303	A // G	GACAATTGCACTCACCTACCACCCAAATCCAAATT[A/G]TTCACCTACCTTCATGTCCACAACCTATCCTAAAT	GG	GG	AA	AA	GG	AA	AA	AA	AA	GG	AA	AA	AA	AA	GG	---	AA	AA	AA	AA	AA	AA	AA	AA	GG	AA	AA	GG	GG	GG	AA	GG	GG	GG	AA	AA	AA	AA	GG	---	GG	AA	AA	GG	GG
AX-176799558	scaffold	19642480	A // G	ATTGATAACTATTGATCAAAAACCTAGCCGAATTC[A/G]GTGAACATTTCGATTCAGTCAGGTCATCTTGCATT	GG	GG	GG	AA	GG	GG	GG	---	GG	GG	GG	GG	GG	AA	GG	GG	GG	GG	AA	AA	AA	GG	GG	GG	GG	GG	AA	GG	GG	GG	GG	GG	GG	GG	GG	GG	GG	GG	GG	GG	GG	GG	GG	GG	GG
AX-176799591	scaffold	19643212	T // G	TCTGAGAGTTATATCTAATGAAAGCAAATGAACAT[G/T]CTGTATTTTTTCTTGCTTTTCTTGAGATTTAGACA	GG	TT	GG	GG	TT	GG	TT	GG	GG	TT	GG	GG	GG	GG	GG	GG	GG	GG	GG	GG	GG	GG	GG	GG	GG	GG	GG	TT	TT	TT	GG	TT	TT	GG	GG	GG	GG	GG	TT	GG	TT	GG	TT	TT	TT
AX-176799596	scaffold	25231083	T // C	ATCCGGTTGGAGCCAGGTCGTTAGGTGGTTCCGTC[C/T]CTGACGAACATCATCTAGCATCTTCTGGAGCCGCC	TT	TT	TT	TT	TT	TT	TT	TT	TT	TT	TT	TT	TT	TT	TT	TT	TT	TT	TT	TT	TT	TT	TT	TT	TT	TT	TT	TT	TT	TC	TT	TC	TC	TT	TT	TT	TT	TT	TC	TT	TT	TT	TT	TT	TT
AX-176799628	scaffold	110978824	T // C	ATTTCTTCACAACCCTCTTGAATCCTATTGGAAGG[C/T]AGTCAAAAGAATTTTTCGGTACTTAGCAGGAACTG	CC	CC	CC	CC	TT	TT	TT	TT	TT	TT	TT	TT	TT	TT	TT	CC	CC	TT	TT	TT	CC	TT	TT	TT	TT	CC	CC	TT	CC	CC	TT	CC	CC	TT	CC	CC	CC	TT	---	TT	TT	TT	TT	TT	TT
AX-176799661	scaffold	85703568	A // C	TTCCAAGGTTGATAATGTCCAATTGATTTGTCTCT[A/C]TCTTGAACATAAATGTCAAAAAAATGATCACCACT	CC	CC	CC	CC	AA	AA	AA	AA	AA	AA	AA	AA	AA	AA	CC	AA	AA	AA	AA	AA	CC	AA	AA	AA	AA	AA	CC	AA	AA	CC	AC	CC	CC	AA	AA	AA	AA	CC	CC	CC	AA	CC	AA	AA	AA
AX-176799684	scaffold	138387	A // G	ATACCAAACCCATTTAAATTTGATTGGGTTGGTTT[A/G]GTTTTTTCGGTTTTTTATAACATTAGTTATCATTT	AA	AA	AA	AA	GG	AA	AA	AA	AA	GG	AA	AA	AA	AA	AA	AA	GG	AA	GG	AA	AA	AA	AA	AA	GG	GG	AA	GG	GG	GG	GG	GG	GG	GG	AA	AA	GG	AA	GG	AA	GG	AA	GG	---	AA
AX-176799738	scaffold	20600	A // G	CCGGCTCTTTGACCACTTAGACCCGATGGAGCACC[A/G]TCAGCAGCGCCACTTTGGCAGGTCTGCAGGTCGCC	AA	AA	AA	AA	AG	AA	AA	AA	AA	AG	AA	AA	AA	AA	AA	AA	AG	AA	AG	AA	AA	AA	AA	AA	AG	AG	AA	AG	AG	AG	AA	AG	AG	AG	AA	AA	AG	AA	AG	AA	AG	AA	AA	AG	AA
AX-176799773	scaffold	19640308	T // C	CATATTTTCATCGAAACTAATATCAAAGAAGTTCT[C/T]CTTTGTGTATAAAGTTTTGAAGAAACTCCTAATTT	TT	TT	TT	CC	TT	---	TT	TT	TT	TT	TT	TT	TT	CC	TT	TT	TT	TT	CC	CC	CC	TT	TT	TT	TT	TT	CC	TT	TT	TT	CC	TT	TT	TT	TT	TT	TT	TT	TT	TT	TT	TT	TT	---	TT
AX-176799832	scaffold	131198080	A // G	ATTTAAATCCTAGGCATAAAATTCTGTTTGGTAGG[A/G]TGTTACACAAGAAAAAAACCCCTCTCCAAAACTGA	AA	AA	AA	AA	AA	AA	GG	AA	---	AA	AA	AA	AA	AA	AA	AA	AA	AA	AA	AA	AA	AA	---	GG	AA	AA	AA	AA	AA	AA	---	AA	AA	AA	AA	AA	AA	AA	AA	AA	GG	AA	AA	GG	AA
AX-176799843	scaffold	83842251	A // G	TTAAATTTTGAATGAACCGAAATTACTTAATGATT[A/G]CATTCAAAAACAAGGACACAAACAAAATTTAATCA	AA	AA	AA	GG	---	---	---	AA	AA	GG	AA	AA	AA	AA	AA	---	AA	AA	AA	---	---	AA	AA	AA	---	AA	GG	---	---	AA	AA	---	GG	GG	AA	AA	---	---	GG	AA	---	GG	---	---	AA
AX-176799887	scaffold	158257	A // C	AGCGTCGTGTAGGGAAAGAGAGTAGAGCTCCGCGG[A/C]AAGGCTAAACAGAGTCTTCAAACTTCTATTTTAAA	AA	AA	AA	CC	AA	AA	AA	AA	AA	AA	AA	AA	AA	AA	AA	AA	AA	AA	AA	AA	CC	AA	AA	AA	AA	AA	CC	CC	CC	CC	AA	CC	CC	AA	AA	AA	AA	AA	CC	AA	AA	AA	AA	---	AA
AX-176799909	scaffold	79843246	A // G	TTGTTGGGCCTTTTGGCACATATTATCATTGACCG[A/G]CAGTTTTGTTGTTCTGTCATGCTTACATGATTTGG	GG	GG	GG	GG	GG	AA	AA	AA	GG	GG	AA	AA	AA	AA	GG	AA	AA	AA	AA	AA	AA	AA	AA	AA	AA	AA	GG	AA	GG	GG	AA	GG	GG	AA	AA	AA	AA	GG	GG	GG	AA	GG	GG	AA	GG
AX-176800035	scaffold	232758	A // C	TGATTTCATTACTGATTTTTCCTTCTTCTTCTCTG[A/C]GTTCTCAGATTTTTTGCTCTTCTTCTCTGCGTATT	CC	CC	CC	AC	CC	CC	CC	CC	CC	CC	CC	CC	CC	CC	CC	CC	CC	CC	AC	CC	CC	CC	CC	CC	CC	CC	AC	CC	CC	CC	CC	CC	CC	CC	CC	CC	CC	CC	CC	CC	CC	CC	CC	CC	CC
AX-176800052	scaffold	19212288	A // G	GTATTGAGGTAAAAAAGAGGGTTCATTGTTTGGGA[A/G]AAAGGTGTCACAGTTGGAAGGTAGTTCATATTAGT	GG	AA	GG	GG	AA	GG	AA	GG	GG	AA	GG	GG	GG	GG	GG	GG	GG	GG	GG	GG	GG	GG	GG	AA	GG	GG	GG	AA	AA	AA	GG	AA	AA	GG	GG	---	GG	GG	AA	---	AA	GG	AA	AA	AA
AX-176800056	scaffold	135438695	A // G	TATGGTTTCTAATTGGTTTAACATGTTTTGTTTTT[A/G]TACTCGAAGAATTTGCAACTACCAAGATTGAGCTC	GG	GG	GG	---	GG	GG	GG	GG	GG	GG	GG	GG	GG	GG	GG	GG	GG	GG	GG	GG	---	GG	GG	GG	GG	GG	---	GG	GG	---	GG	GG	GG	GG	GG	GG	GG	GG	AA	GG	GG	GG	GG	GG	GG
AX-176800078	scaffold	507511	A // G	AAGTCGAGTTTATGGTCTGATTGGTTGAAGATTGA[A/G]TTTGTTGTCAGATTGACTGAAAATCGAGTGTTCTT	GG	GG	GG	GG	---	GG	AA	GG	AA	GG	GG	GG	GG	GG	GG	GG	GG	GG	GG	GG	GG	GG	AA	AA	GG	GG	GG	AG	GG	GG	GG	GG	GG	GG	GG	GG	GG	GG	GG	GG	AG	GG	GG	AA	GG
AX-176800158	scaffold	34458	A // C	GCTTGTAGTCCATCTCAGATCGGAAGAGCGTCGTG[A/C]TCAGAAAGCTACTCGCCTCTGTCTCATGGTTCTGC	CC	CC	CC	CC	CC	CC	AA	CC	CC	CC	AA	CC	CC	CC	CC	CC	CC	CC	CC	CC	CC	CC	CC	CC	CC	CC	CC	CC	CC	CC	CC	CC	CC	CC	CC	CC	CC	CC	CC	CC	AC	CC	CC	CC	CC
AX-176800204	scaffold	141085	A // G	AGTGTGTCTCTTCCTTAATTTAAGAAAACTGGGTG[A/G]AATGGTAGCTTGACCATTTTTCTACATGAGTTTTG	---	---	---	---	---	GG	---	GG	GG	AA	GG	GG	GG	GG	---	GG	GG	GG	GG	GG	---	GG	GG	GG	GG	GG	---	---	---	---	GG	AA	---	GG	GG	GG	GG	---	---	GG	GG	---	---	GG	---
AX-176800336	scaffold	120663612	A // C	TTCCAGACCAACTAAAGAGGAGGAAAAAGTGGGCA[A/C]ACTCGGTGTTCTTTAACGGGGCTCTTCATTGGTTG	AA	AA	AA	AA	AA	AA	AA	AA	AA	AA	AA	AA	AA	AA	AA	AA	AA	AA	AA	AA	CC	AA	AA	AA	AA	AA	AA	AA	AA	AA	AC	AA	AA	AA	AA	AA	AA	AA	AA	AA	AA	AA	AA	AA	AA
AX-176800340	scaffold	37179648	A // G	GACGACAAGGAACCATTAGGGTGCTTCTTAGCGAG[A/G]GAGTATTTGCATGGTGAATCCGAATACGAAGGAAA	GG	GG	GG	GG	GG	AA	AA	AA	AA	GG	AA	AA	AA	AA	GG	AA	AA	AA	AA	AA	GG	AA	AA	AA	AA	AA	GG	GG	GG	GG	GG	GG	GG	AA	AA	AA	AA	GG	GG	GG	AA	GG	GG	AA	GG
AX-176800344	scaffold	27362955	A // G	TGATGCGTTTGCATCTTTAGTATGTTTTCCTTAGA[A/G]TTCTATTCAATAAACTAAGAATTTTGGCAAGATGG	GG	GG	GG	GG	GG	GG	GG	GG	GG	GG	GG	GG	GG	---	GG	GG	GG	GG	---	---	---	GG	GG	GG	GG	GG	---	GG	GG	GG	GG	GG	GG	GG	GG	---	GG	GG	GG	GG	GG	GG	GG	GG	GG
AX-176800464	scaffold	148765	A // C	TTCCATATCTGAGACTAAAAAGAGAGAAAAAAATT[A/C]AAAAAAAATAAAAAATAAGAGAAAAAAGGATAAGA	AA	AA	---	CC	---	---	AA	AA	---	AA	AA	AA	AA	---	---	AA	AA	AA	CC	AA	AA	AA	CC	AA	---	AA	AA	AA	AA	AA	---	AA	AA	---	CC	CC	AA	AA	CC	---	AA	AA	AA	AA	AA
AX-176800501	scaffold	19212171	T // C	GTTCACTGCTTCAGCTAAGGTATCCACAAATTTTT[C/T]TTGCATCTTTTGGAATTCTTCTTGCTCTTGGAGAA	CC	TT	CC	CC	TT	CC	TT	CC	CC	TT	CC	CC	CC	CC	CC	CC	CC	CC	CC	CC	---	CC	CC	TT	CC	CC	CC	TT	TT	TT	CC	TT	TT	CC	CC	CC	CC	CC	TT	CC	TT	CC	TT	TT	TT
AX-176800666	scaffold	8538408	A // G	ACTAGAGAGATTTGCGTTTTTTCACAAAAAAGTGT[A/G]TAGACATAATAAATCAAAGTATATTAAACCAAACA	AG	AA	AA	AA	AA	GG	GG	GG	GG	AA	GG	GG	GG	GG	GG	GG	GG	GG	GG	GG	AA	GG	---	GG	GG	GG	AA	AA	AA	AA	GG	AA	AA	GG	GG	---	GG	GG	AA	GG	---	GG	AA	---	AA
AX-176800714	scaffold	33551273	A // C	ATAAAATTCTTTAAATAGGTAATGTTATAAAAATA[A/C]GGTAGCAGGTCTATGATTAACATTGAAAGCCAGAA	CC	CC	CC	CC	CC	CC	CC	CC	CC	CC	CC	CC	CC	CC	CC	CC	CC	CC	CC	CC	CC	CC	CC	CC	CC	CC	CC	CC	CC	AC	CC	CC	AC	CC	CC	CC	CC	CC	AC	CC	CC	CC	CC	CC	CC
AX-176800718	scaffold	85683199	A // G	TATTACTAAGTAGACCTAACCAAAACATTTATATA[A/G]TAGGACAGAAAGATGTAAGTTTCATGTGCATTGTA	AA	AA	AA	AA	AA	GG	GG	GG	AA	AA	GG	GG	GG	GG	AA	GG	GG	AA	GG	GG	AA	GG	GG	GG	GG	GG	AA	AA	AA	AA	GG	AA	AA	GG	GG	GG	GG	AA	AA	AA	GG	AA	AA	GG	AA
AX-176800791	scaffold	19640448	T // G	TTCTTCTAGTCTTTGCTATAGCATGAAAATACCGT[G/T]TATTTTTATCCATCTTTGTTGCGAATTTGCTTCTG	TT	TT	TT	TG	TT	TT	TT	TT	TT	TT	TT	TT	TT	GG	TT	TT	TT	TT	GG	GG	GG	TT	TT	TT	TT	TT	GG	TT	TT	TT	TT	TT	TT	TT	TT	TT	TT	TT	TT	TT	TT	TT	TT	TT	TT
AX-176800796	scaffold	79855126	T // G	TGAAACAAAACCTCGATTCTGTTGCATGAGGAATA[G/T]AACAATTTGTATATATGTATAATATAAGAATTTGT	TT	TT	---	TT	TT	GG	---	GG	TT	TT	GG	GG	GG	GG	TT	GG	GG	GG	GG	GG	---	GG	GG	GG	GG	GG	TT	GG	TT	TT	GG	TT	TT	GG	GG	GG	GG	TT	---	TT	GG	TT	TT	GG	TT
AX-176800814	scaffold	121209917	A // G	TGGTATTTGATTATCTCACTAAAGTTGAGGTTTTG[A/G]TGGGTTCAGTAAACTAGATCAGCATAATTTAGTGC	AA	AA	AA	AA	AA	AA	GG	AA	GG	AA	AA	AA	AA	AA	AA	AA	AA	AA	AA	AA	AA	AA	GG	GG	AA	AA	AA	AA	AA	AA	AA	AA	AA	AA	AA	AA	AA	AA	AA	AA	GG	AA	AA	AA	AA
AX-176800850	scaffold	32300	A // G	GTCCCCACTGCAAAAATTCCACCATCACAAACAAA[A/G]CACGTTTTCCATGGAGAATGGACATTGGGAAATCC	GG	GG	GG	GG	GG	GG	GG	GG	GG	GG	GG	GG	GG	GG	GG	GG	GG	GG	GG	GG	AG	GG	GG	GG	GG	GG	GG	GG	GG	GG	GG	GG	GG	GG	GG	GG	GG	GG	GG	GG	GG	GG	AA	GG	GG
AX-176800881	scaffold	19640285	A // G	TCCTCCTTTTTTATTGTACTTACCATATTTTCATC[A/G]AAACTAATATCAAAGAAGTTCTTCTTTGTGTATAA	GG	GG	GG	AA	GG	GG	GG	---	GG	GG	GG	GG	GG	AA	GG	GG	GG	GG	AA	AA	AA	GG	GG	GG	GG	GG	AA	GG	GG	GG	GG	GG	GG	GG	GG	GG	GG	GG	GG	GG	GG	GG	GG	GG	GG
AX-176800891	scaffold	106988323	A // G	GCTAGATTGAATAGCTGGTTATTTGAATTGTAGGT[A/G]ATTGCCTCTAATTGTACGTTTTTACTACGTGTTAA	AA	AA	AA	GG	AA	AA	AA	AA	AA	AA	AA	AA	AA	AA	AA	AA	AA	AA	AA	AA	GG	AA	AA	AA	AA	AA	GG	AA	GG	GG	AA	GG	GG	AA	AA	AA	AA	AA	GG	AA	AA	AA	AA	AA	AA
AX-176800900	scaffold	19640247	A // C	CTCATCCTTAGATGGTAACCATTCCATTATGGTCG[A/C]TTCCTCCTTTTTTATTGTACTTACCATATTTTCAT	AA	AA	AA	CC	AA	AA	AA	---	AA	AA	AA	AA	AA	CC	AA	AA	AA	AA	CC	CC	CC	AA	AA	AA	AA	AA	CC	AA	AA	AA	AA	AA	AA	AA	AA	AA	AA	AA	AA	AA	AA	AA	AA	AA	AA
AX-176800933	scaffold	82592910	A // G	CGCTAGTGTGTGTGTGTGTCACTGGTATAATAAGT[A/G]TCATAAGTGAATGGGTCAAATAAATGATTTTCTGA	GG	GG	GG	GG	GG	AA	AA	AA	AA	GG	AA	AA	AA	AA	GG	AA	AA	AA	AA	AA	GG	AA	AA	AA	AA	AA	GG	GG	AA	GG	GG	GG	GG	AA	AA	AA	AA	GG	GG	GG	AG	GG	GG	AA	GG
AX-176800934	scaffold	131195741	T // C	CCCTTCGCCAGCCTAACCTCCATGTGATCCCATCG[C/T]CACCGCTTACCGAGCCTTCTCAATCCCAATAGAAA	TT	TT	TT	TT	TT	TT	CC	TT	CC	TT	TT	TT	TT	TT	TT	TT	TT	TT	TT	TT	TT	TT	CC	CC	TT	TT	TT	TT	TT	TT	---	TT	TT	TT	TT	TT	TT	TT	TT	TT	CC	TT	TT	---	TT
AX-176800989	scaffold	79852013	T // G	AATTACGGTAGCATGGATCCTCCTCTGTTGCCTCT[G/T]CTGGTGACTCCGCCATTGCCGATGGATCCTCCTCT	GG	GG	GG	GG	GG	TT	TT	TT	GG	GG	TT	TT	TT	TT	GG	TT	TT	TT	TT	TT	TT	TT	TT	TT	TT	TT	GG	TT	GG	GG	TT	GG	GG	TT	TT	TT	TT	GG	GG	GG	TT	GG	GG	TT	GG
AX-176801022	scaffold	66677557	A // G	TAAATAGAAAAATGCATACCACTCGATGTCGATAA[A/G]AGTAAACTGTAAGAGATAAGAGCGAAGTATTATAG	GG	AA	GG	GG	AA	GG	GG	GG	GG	AA	GG	GG	GG	GG	GG	GG	GG	GG	GG	GG	AA	GG	GG	GG	GG	GG	GG	AA	AA	GG	GG	AA	AA	GG	GG	GG	GG	GG	AA	GG	AA	GG	AA	GG	AA
AX-176801050	scaffold	166342	T // C	TCCAATTTGCACAATAATTTAATTCATCTAAACGA[C/T]GATTTTCCATTATCATTGAAGATTTGCATATTTAA	TT	TT	TT	TT	TT	CC	CC	CC	CC	TT	CC	CC	CC	CC	TT	CC	CC	CC	CC	CC	---	CC	CC	CC	CC	CC	TT	CC	TT	TT	TC	TT	TT	CC	CC	CC	CC	TT	TT	TT	CC	TT	TT	CC	TT
AX-176801067	scaffold	65108032	A // G	CAAATATTAGTCTTTTAGTAGTTTTATCCATCTCC[A/G]TGGAGGTAATTTCCTCCTGCTCCACATCTTTAACA	GG	GG	AA	AA	GG	AA	AA	AA	AA	GG	AA	AA	AA	AA	GG	AA	AA	AA	AA	AA	AA	AA	AA	AA	GG	AA	AA	GG	GG	GG	AA	GG	GG	GG	AA	AA	---	AA	GG	AA	GG	AA	AA	GG	GG
AX-176801080	scaffold	685138	T // G	AAATCCATGTATGATATAAAAATTTAAATAAAAAG[G/T]AAATGTTAAAGAGGCCCTATTAAATCAAATATATG	GG	GG	GG	TT	GG	GG	GG	GG	GG	GG	GG	GG	GG	GG	GG	TT	GG	GG	TT	GG	TT	GG	GG	GG	GG	TT	TT	GG	GG	GG	GG	GG	GG	GG	GG	GG	TT	GG	GG	GG	GG	GG	TT	GG	GG
AX-176801193	scaffold	19642477	T // C	CCCATTGATAACTATTGATCAAAAACCTAGCCGAA[C/T]TCGGTGAACATTTCGATTCAGTCAGGTCATCTTGC	TT	TT	TT	TC	TT	TT	TT	TT	TT	TT	TT	TT	TT	CC	TT	TT	TT	TT	CC	CC	CC	TT	TT	TT	TT	TT	CC	TT	TT	TT	TT	TT	TT	TT	TT	TT	TT	TT	TT	TT	TT	TT	TT	TT	TT
AX-176801216	scaffold	131518882	A // G	TGCAATCGTTTTCTTCCGTGTTGCTGCTTTCGCAC[A/G]ATACTCACGAAAACCCTCCCGATTACAATGAATAG	AA	AA	AA	AA	AA	AA	---	AA	GG	AA	AA	AA	AA	AA	AA	AA	AA	AA	AA	AA	AA	AA	GG	GG	AA	AA	AA	AA	AA	AA	AA	AA	AA	AA	AA	AA	AA	AA	AA	AA	GG	AA	AA	AA	AA
AX-176801232	scaffold	19212685	A // C	TGTTGCCATGAAGATTGTCTATAAGTATGTGACTC[A/C]TCTCTCAATTGATTTCCTGATCCATATTGAAATCC	CC	AA	CC	CC	AA	CC	AA	CC	CC	AA	CC	CC	CC	CC	CC	CC	CC	CC	CC	CC	CC	CC	CC	AA	CC	CC	CC	AA	AA	AA	CC	AA	AA	CC	CC	CC	AC	CC	AA	CC	AA	CC	AA	AA	AA
AX-176801252	scaffold	112857145	T // C	TTAGATAAGCTAATTCTTTCTCCAAGATTGCAATC[C/T]TCGACACTATTTGTTGTACTTTTGCCCTACCTTCC	TT	TT	TT	TT	TT	CC	CC	CC	CC	TT	CC	CC	CC	CC	TT	CC	CC	CC	CC	CC	TC	CC	CC	CC	CC	CC	TT	CC	TT	TT	CC	TT	TT	CC	CC	CC	CC	TT	TT	TT	CC	TT	TT	CC	TT
AX-176801329	scaffold	79839791	T // C	GGTTGCGTTGCTGTTCTATGAAGTCAAAATTGTGT[C/T]TAAATATTTTTATTGTTCTTCTAGGAATTTTCTGG	CC	CC	CC	CC	CC	TT	TT	TT	CC	CC	TT	TT	TT	TT	CC	TT	TT	TT	TT	TT	TT	TT	TT	TT	TT	TT	CC	TT	CC	CC	TT	CC	CC	TT	TT	TT	TT	CC	CC	CC	TT	CC	CC	TT	CC
AX-176801356	scaffold	106692699	A // G	AGACTAAGTTTAAAAATGAGAGGTAATTAAATTGA[A/G]AATGTTATAATTATACAAATTGGAATTACAATTTA	AA	AA	AA	GG	GG	AA	AA	AA	AA	AA	AA	AA	AA	AA	AA	AA	AA	AA	AA	AA	GG	---	AA	AA	---	AA	GG	AA	GG	GG	AA	GG	GG	AA	AA	GG	AA	GG	GG	---	AA	GG	GG	GG	GG
AX-176801357	scaffold	7815130	A // C	CTATTTATAAAGCAATATATCTCCAAGTTGGATCT[A/C]TTTTTTGCCCCGTAGATTAGAAGAAATTTATTATT	CC	CC	CC	CC	CC	CC	AA	CC	AA	CC	CC	CC	CC	CC	CC	CC	CC	CC	CC	CC	CC	CC	AA	AA	CC	CC	CC	CC	CC	CC	CC	CC	CC	CC	CC	CC	CC	CC	CC	CC	AA	CC	CC	AA	CC
AX-176801358	scaffold	2817865	T // C	AAATTTAAGCACAAAACAAGAAACTTTATTTTATT[C/T]TTTTTTAATTTTGTCTAAATTAAATGTGAAATCCA	---	CC	---	---	---	---	---	TT	CC	CC	---	---	CC	---	CC	TT	---	TT	TT	CC	CC	---	TT	TT	CC	CC	CC	CC	CC	CC	---	TT	TT	CC	---	---	---	CC	---	TT	---	TT	TT	CC	CC
AX-176801360	scaffold	19639299	T // C	CGGTATTCTCAAGTAACGCATTGGTAGCTTCGCCT[C/T]TCTACACCCCAGAATTCTACATGCTTTCTCGGTGA	TT	TT	TT	TC	TT	TT	TT	TT	TT	TT	TT	TT	TT	CC	TT	TT	TT	TT	CC	CC	CC	TT	TT	TT	TT	TT	CC	TT	TT	TT	TT	TT	TT	TT	TT	TT	TT	TT	TT	TT	TT	TT	TT	TT	TT
AX-176801381	scaffold	19642289	A // G	AATCACCGTTGGTGTTATTGCACTCCGTGGAGATA[A/G]GCTGATTCGACTCTTCACTTCCTCCTTATCCACAC	AA	AA	AA	AG	AA	AA	AA	AA	AA	AA	AA	AA	AA	GG	AA	AA	AA	AA	GG	GG	GG	AA	AA	AA	AA	AA	GG	AA	AA	AA	AA	AA	AA	AA	AA	AA	AA	AA	AA	AA	AA	AA	AA	AA	AA
AX-176801472	scaffold	131247538	A // G	ACTTTTTTCCCTAAAAATTACTCTGTAGTTTGTTT[A/G]GATGGGAGTGCACCAGCTTACTATCTTGATAGAGG	AA	AA	AA	AA	AA	AA	AG	AA	AG	AA	AA	AA	AA	AA	AA	AA	AA	AA	AA	AA	AA	AA	AG	AG	AA	AA	AA	AA	AA	AA	---	AA	AA	AA	AA	AA	AA	AA	AA	AA	AG	AA	AA	AG	AA
AX-176801503	scaffold	19642257	A // G	TTATAAGCTTTAATTCCCATGTCTAAACTCAAATC[A/G]CCGTTGGTGTTATTGCACTCCGTGGAGATAAGCTG	AA	AA	AA	AG	AA	AA	AA	AA	AA	AA	AA	AA	AA	GG	AA	AA	AA	AA	GG	GG	GG	AA	AA	AA	AA	AA	GG	AA	AA	AA	AA	AA	AA	AA	AA	AA	AA	AA	AA	AA	AA	AA	AA	AA	AA
AX-176801527	scaffold	69208395	T // C	CCTACTTGAAATTCGGGTGAAATCTACTTATAATC[C/T]ACGCTAGTGTACTCCTAAACAATCAAAATCACAAT	CC	CC	CC	CC	CC	TT	TT	TT	CC	CC	TT	TT	TT	TT	CC	TT	TT	CC	TT	TT	CC	TT	TT	TT	TT	TT	CC	CC	CC	CC	TT	CC	CC	TT	TT	TT	TT	CC	CC	CC	TT	CC	CC	TT	CC
AX-176801542	scaffold	40630517	A // G	ATTTAGGCATTGTAAGAACCACAGTTCACAACCCT[A/G]ATGGAAAATCATCTAACATTTCTAACATGGGGTAA	AA	AA	AA	GG	---	AA	AA	AA	AA	AA	AA	AA	AA	AA	AA	AA	AA	AA	AA	AA	GG	AA	AA	AA	AA	AA	GG	AA	AA	AA	AA	AA	AA	AA	AA	AA	AA	AA	AA	AG	AA	AA	AA	AA	AA
AX-176801557	scaffold	78894	T // C	ATTTCTTTATCTTCTTTTTAATTTTTTATTTGTTT[C/T]AATTTCTACAATTTATTTTATCACCGGTACTTTAC	---	CC	CC	CC	CC	TT	TT	TT	TT	CC	TT	---	---	---	TT	TT	TT	CC	TT	---	CC	TT	TT	TT	TT	TT	CC	CC	CC	CC	TC	CC	CC	TT	TT	---	---	CC	CC	CC	---	CC	CC	CC	CC
AX-176801587	scaffold	19642385	A // C	TTGTACACTATAAATTTCTCTACCAAACTCCCTAG[A/C]GTGTGTATTAAACAATAGATCACCTACCTTCAAAG	AA	AA	AA	CC	AA	AA	AA	AA	AA	AA	AA	AA	AA	CC	AA	AA	AA	AA	CC	CC	CC	AA	AA	AA	AA	AA	CC	AA	AA	AA	AA	AA	AA	AA	AA	AA	AA	AA	AA	AA	AA	AA	AA	AA	AA
AX-176801648	scaffold	110979228	T // G	ACAAGTCAAAATATTTTGCCCTCACCCAGTTATTT[G/T]TTCGGGATTATGTTACAAGAAAGAAAATTTTTGTT	GG	GG	GG	GG	TT	TT	TT	TT	TT	TT	TT	TT	TT	TT	TT	GG	GG	TT	TT	TT	GG	TT	TT	TT	TT	GG	GG	TT	GG	GG	TT	GG	GG	TT	GG	GG	GG	TT	GG	TT	TT	TT	TT	TT	TT
AX-176801725	scaffold	79844009	A // G	GATTCCAATTCTCACACCATGCATGCATGGTCATC[A/G]TTAAATTGTTGTTAATAACTGGCTAGACCCAGCCA	GG	GG	GG	GG	GG	AA	AA	AA	GG	GG	AA	AA	AA	AA	GG	AA	AA	AA	AA	AA	AA	AA	AA	AA	AA	AA	GG	AA	GG	GG	AA	GG	GG	AA	AA	AA	AA	GG	GG	GG	AA	GG	GG	AA	GG
AX-176801743	scaffold	19640311	T // C	ATTTTCATCGAAACTAATATCAAAGAAGTTCTTCT[C/T]TGTGTATAAAGTTTTGAAGAAACTCCTAATTTGCT	TT	TT	TT	CC	TT	---	TT	---	TT	TT	TT	TT	TT	CC	TT	TT	TT	TT	CC	CC	CC	TT	TT	TT	TT	TT	CC	TT	TT	TT	---	TT	TT	TT	TT	TT	TT	TT	TT	TT	TT	TT	TT	TT	TT
AX-176801759	scaffold	68991642	A // G	TCGACGCGGTAATCCCAGTCGAAATTGAGGAACCG[A/G]GCCCGAGGCTGCTTCTCGGAGGCATTGAAGAAACG	AA	AA	AA	AA	AA	GG	GG	GG	AA	AA	GG	GG	GG	GG	AA	GG	GG	AA	GG	GG	AA	GG	GG	GG	GG	GG	AA	AA	AA	AA	GG	AA	AA	GG	GG	GG	GG	AA	AA	AA	GG	AA	AA	GG	AA
AX-176801772	scaffold	27363358	T // C	ACGCATCTCCCATGTGTACGCAGAAGTCATGAAAG[C/T]TGCTAGGTTGTGCGTACGAATGTCCCATGCGTATG	CC	CC	CC	TT	CC	CC	CC	CC	CC	CC	CC	CC	CC	TT	CC	CC	CC	CC	TT	TT	TT	CC	CC	CC	CC	CC	TT	CC	CC	CC	CC	CC	CC	CC	CC	CC	CC	CC	CC	CC	CC	CC	CC	CC	CC
AX-176801817	scaffold	35184075	T // C	TTGTCTTACAGTTGACATGGCTGGAAGACTTGCCG[C/T]TATAGCTGAGATGAAGAGGAGGTTGGCATCTCAAC	TT	TT	TT	TT	TT	TT	TT	TT	TT	TT	TT	TT	TT	TT	TT	TT	TT	TT	TT	TT	TT	TT	TT	TT	TT	TT	TT	CC	CC	CC	TT	CC	CC	TT	TT	TT	TT	TT	CC	TT	TT	TT	TT	TT	TT
AX-176801890	scaffold	73088	A // G	TCATTATATTTTATTTCGATGCATCACAATGTCCT[A/G]TAATGAACTTCCAAATCTATTCCGATATTTTAACC	GG	GG	GG	GG	GG	---	AG	GG	---	GG	---	GG	---	---	GG	GG	---	---	---	AG	GG	---	GG	AG	---	---	GG	GG	GG	GG	GG	GG	GG	AG	AG	GG	AG	GG	GG	GG	AG	GG	GG	AG	GG
AX-176802003	scaffold	8018847	T // C	TTCAAACGCAATAGAACACCCGAACATGATATCTA[C/T]TGCGAATGTGTGAATGATGCAGGAGATAATTTCAT	---	TT	TT	TT	TT	TT	TT	TT	TT	TT	TT	TT	TT	TT	TT	TT	TT	TT	TT	TC	TT	TT	TT	TT	TC	TT	TT	TT	TT	TT	TT	TT	TT	TC	TT	TT	TT	TT	TT	TT	TT	TT	TT	TT	TT
AX-176802006	scaffold	19638931	A // G	ATCCTCCTTATCGAAGTGCCACCACTATTTGAACA[A/G]CAATGCGACATTCTTTAAAATTATGTCACCGACAT	AA	AA	AA	AG	AA	AA	AA	AA	AA	AA	AA	AA	AA	GG	AA	AA	AA	AA	GG	GG	GG	AA	AA	AA	AA	AA	GG	AA	AA	AA	AA	AA	AA	AA	AA	AA	AA	AA	AA	AA	AA	AA	AA	AA	AA
AX-176802048	scaffold	19638939	A // G	TATCGAAGTGCCACCACTATTTGAACAACAATGCG[A/G]CATTCTTTAAAATTATGTCACCGACATCTAATCAT	AA	AA	AA	GG	AA	AA	AA	AA	AA	AA	AA	AA	AA	GG	AA	AA	AA	AA	GG	GG	GG	AA	AA	AA	AA	AA	GG	AA	AA	AA	AA	AA	AA	AA	AA	AA	AA	AA	AA	AA	AA	AA	AA	AA	AA
AX-176802067	scaffold	82590986	T // C	CCAGTGATTGACCTCCGAGTGTCTATGCATGTGGC[C/T]CAATCCGCATCTGAGAATCCAGTAAGTTTTAGATT	CC	CC	CC	CC	CC	TT	TT	TT	TT	CC	TT	TT	TT	TT	CC	TT	TT	TT	TT	TT	CC	TT	TT	TT	TT	TT	CC	CC	TT	CC	CC	CC	CC	TT	TT	TT	TT	CC	CC	CC	TC	CC	CC	TT	CC
AX-176802208	scaffold	68991634	A // G	CTACGGGATCGACGCGGTAATCCCAGTCGAAATTG[A/G]GGAACCGGGCCCGAGGCTGCTTCTCGGAGGCATTG	GG	GG	GG	GG	GG	AA	AA	AA	GG	GG	AA	AA	AA	AA	GG	AA	AA	GG	AA	AA	GG	AA	AA	AA	AA	AA	GG	GG	GG	GG	---	GG	GG	AA	AA	AA	AA	GG	GG	GG	AA	GG	GG	AA	GG
AX-176802210	scaffold	19640099	A // G	TTGACATTTCAAAATTTGCAAAGAAATTATGAACT[A/G]TGGTACAAAAGTGTTCACTAATAATACTCCACATT	AA	AA	AA	---	AA	AA	AA	AA	AA	AA	AA	AA	AA	GG	AA	AA	AA	AA	GG	GG	GG	AA	AA	AA	AA	AA	GG	AA	AA	AA	AA	AA	AA	AA	AA	AA	AA	AA	AA	AA	AA	AA	AA	AA	AA
AX-176802223	scaffold	110975373	T // C	GTAAAACTTCAACAATGGTCTTCTTCCACCCAATC[C/T]TGGCTTCCACCTGCAAGCTCAGCACTCTCCACCTT	TT	TT	TT	TT	CC	CC	CC	CC	CC	CC	CC	CC	CC	CC	CC	TT	TT	CC	CC	CC	TT	CC	CC	CC	CC	TT	TT	CC	TT	TT	CC	TT	TT	CC	TT	TT	TT	CC	TT	CC	CC	CC	CC	CC	CC
AX-176802256	scaffold	19642255	T // C	TATTATAAGCTTTAATTCCCATGTCTAAACTCAAA[C/T]CACCGTTGGTGTTATTGCACTCCGTGGAGATAAGC	TT	TT	TT	---	TT	TT	TT	TT	TT	TT	TT	TT	TT	CC	TT	TT	TT	TT	CC	CC	CC	TT	TT	TT	TT	TT	CC	TT	TT	TT	TT	TT	TT	TT	TT	TT	TT	TT	TT	TT	TT	TT	TT	TT	TT
AX-176802359	scaffold	5994638	A // G	ATTATTGGTCTTATCCCATATCAACATGCATCTTT[A/G]AAAGGAACATTCCAATTTTTTTCCCAAAAACATCA	GG	GG	GG	GG	GG	AA	AA	AA	GG	GG	AA	AA	AA	AA	GG	AA	AA	AA	AA	AA	AG	AA	AA	AA	AA	AA	GG	AA	GG	GG	AG	GG	GG	AA	AA	AA	AA	GG	GG	GG	AA	GG	GG	AA	GG
AX-176802387	scaffold	19642644	A // C	GAGTGACTCCAAGAATAACTCCAGTGAGGGATAAA[A/C]TTTGCAAACAGCGATGCCAATTTATCATGGTTCAG	CC	CC	CC	AC	CC	CC	CC	CC	CC	CC	CC	CC	CC	AA	CC	CC	CC	CC	AA	---	AA	CC	CC	CC	CC	CC	AA	CC	CC	CC	CC	CC	CC	CC	CC	CC	CC	CC	CC	CC	CC	CC	CC	CC	CC
AX-176802392	scaffold	96981852	T // C	TCACAGGAAATTGTTATCTTTAGACCAAAGTCAAG[C/T]GACTAGCCACCCCTTGAAACTTGACTCCTAATGAA	TT	TT	TT	CC	CC	TT	TT	---	TT	CC	TT	TT	TT	TT	CC	TT	TT	CC	TT	TT	CC	TT	TT	TT	TT	TT	CC	TT	TT	CC	TT	CC	CC	TT	TT	---	TT	CC	CC	CC	CC	CC	TT	TT	TT
AX-176802399	scaffold	131247602	A // G	ATAGAGGATTCAGAGAAAGGATAAACAATTGGTTA[A/G]TTCAGTTTGAGGTGTGTCTTGTATGTCCCTTTCTA	AA	AA	AA	AA	AA	AA	GG	AA	GG	AA	AA	AA	AA	AA	AA	AA	AA	AA	AA	AA	AA	AA	GG	GG	AA	AA	AA	AA	AA	AA	AA	AA	AA	AA	AA	AA	AA	AA	AA	AA	GG	AA	AA	GG	AA
AX-176802408	scaffold	106215473	T // C	GGGATACTAGCTTCCTTTACCTTTATCTTCAAAGA[C/T]CAAGTTCAGTGGCCTACAAATCTTTCACGAAAACC	TT	TT	TT	TT	TT	TT	TT	TT	TT	TT	TT	CC	TT	CC	TT	TT	CC	CC	TT	CC	TT	TT	CC	TT	CC	CC	TT	CC	TT	TT	---	TT	TT	CC	TT	TT	CC	TT	TT	TT	CC	TT	TT	TT	TT
AX-176802422	scaffold	6160806	T // C	CCTTCGCAGTGGAGCAGCGAAGACAACAGAGTTCG[C/T]GCGCTTCCAAGGACTCTTCACGGGGTTTTGCTTAA	TT	TT	TT	CC	TT	TT	TT	TT	TT	TT	TT	TT	TT	TT	TT	TT	TT	TT	TT	TT	CC	TT	TT	TT	TT	TT	CC	TT	CC	CC	TT	CC	CC	TT	TT	TT	TT	TT	CC	TT	TT	TT	TT	TT	TT
AX-176802460	scaffold	169480	A // C	ACCGAGGGTAAAACTATTCTAGATCTTTTCTCAAC[A/C]TTTGACCTTCCCATCGCATATACGTGTTTTAGGAA	CC	CC	CC	CC	CC	CC	AA	CC	AA	CC	CC	CC	CC	CC	CC	CC	CC	CC	CC	CC	CC	CC	AA	AA	CC	CC	CC	CC	CC	CC	CC	CC	CC	CC	CC	---	CC	CC	CC	CC	AC	CC	CC	CC	CC
AX-176802515	scaffold	19640852	A // G	GCTTCTGAACTGACTAGTAAATGGCAATGATCAGA[A/G]AGAGCCCTTGATAATCCGCTTAATTTAAGCTTATT	GG	GG	GG	AG	GG	GG	GG	---	GG	GG	GG	GG	GG	AA	GG	GG	GG	GG	AA	AA	AA	GG	GG	GG	GG	GG	AA	GG	GG	GG	GG	GG	GG	GG	GG	GG	GG	GG	GG	GG	GG	GG	GG	GG	GG
AX-176802519	scaffold	73246284	T // G	CTCCTTCAAGGAAAAAACTAAAAGGCACTGGTAAG[G/T]AGGATATTAATATTTTGTCTCTCTCATCACTCAGG	GG	GG	GG	GG	GG	TT	TT	TT	TT	GG	TT	TT	TT	TT	GG	TT	TT	TT	TT	TT	TT	TT	TT	TT	TT	TT	GG	TT	GG	GG	TT	GG	---	TT	TT	TT	TT	GG	GG	GG	TT	GG	GG	TT	GG
AX-176802601	scaffold	79843956	T // G	ATTTCTGCTCAAATCTGGGTTATTCAATGTTAATT[G/T]GCCCTTTTTATCTATTTGATTCCAATTCTCACACC	GG	GG	GG	GG	GG	TT	TT	TT	GG	GG	TT	TT	TT	TT	GG	TT	TT	TT	TT	TT	TT	TT	TT	TT	TT	TT	GG	TT	GG	GG	TT	GG	GG	TT	TT	TT	TT	GG	GG	GG	TT	GG	GG	TT	GG
AX-176802624	scaffold	26400787	A // C	TTCGGATCTTGTTTTCTTGTTCTTTTATTTTACTT[A/C]TCTTAGAAATTTAGTGTTAGTTTGGCATTCTTTCA	CC	CC	CC	CC	---	AA	CC	AA	AA	CC	AA	AA	CC	AA	CC	AA	AA	AA	AA	AA	CC	AA	---	AA	---	---	CC	CC	CC	CC	CC	CC	CC	AA	AA	AA	AA	CC	CC	CC	AA	CC	CC	AA	CC
AX-176802796	scaffold	72054302	T // G	CTATTTAAAAACCCTAATACATGTAATGGAGGAAG[G/T]GGAGGCGATGGCAATGTTGTGACAAGAGAGGATCT	GG	GG	GG	TT	TT	GG	GG	GG	GG	TT	GG	GG	GG	GG	TT	GG	GG	TT	GG	GG	TT	GG	GG	GG	GG	GG	TT	GG	GG	TT	TT	TT	TT	GG	GG	GG	GG	TT	TT	TT	---	TT	GG	GG	GG
AX-176802845	scaffold	79851985	A // G	CAACTCTATTATGGTATCCGGAGCTTCAAATTACG[A/G]TAGCATGGATCCTCCTCTGTTGCCTCTTCTGGTGA	AA	AA	AA	AA	AA	GG	GG	GG	AA	AA	GG	GG	GG	GG	AA	GG	GG	GG	GG	GG	GG	GG	GG	GG	GG	GG	AA	GG	AA	AA	GG	AA	AA	GG	GG	GG	GG	AA	AA	AA	GG	---	AA	GG	AA
AX-176802943	scaffold	25231718	A // C	ATAATCAATGAAATAGGAAACACATTCAAGTAATG[A/C]AACCTAAATCCACTAAACAAAAATAAATAACCAGG	CC	CC	CC	CC	CC	CC	CC	CC	CC	CC	CC	CC	CC	CC	CC	CC	CC	CC	CC	CC	CC	CC	CC	CC	CC	CC	CC	CC	CC	AC	CC	AC	AC	CC	CC	CC	CC	CC	AC	CC	CC	CC	CC	CC	CC
AX-176802982	scaffold	19640454	T // C	TAGTCTTTGCTATAGCATGAAAATACCGTTTATTT[C/T]TATCCATCTTTGTTGCGAATTTGCTTCTGTACAAC	TT	TT	TT	TC	TT	TT	TT	---	TT	TT	TT	TT	TT	CC	TT	TT	TT	TT	CC	---	CC	TT	TT	TT	TT	TT	CC	TT	TT	TT	TT	TT	TT	TT	TT	TT	TT	TT	TT	TT	TT	TT	TT	TT	TT
AX-176802990	scaffold	65104792	A // G	TCATCAACTAACGATTGCCCTCACAACATCGCTGC[A/G]ACCTCGATAGGAGGGATTAACCTACCGTCCCTGCC	AA	AA	GG	GG	AA	GG	GG	GG	GG	AA	GG	GG	GG	GG	AA	GG	GG	GG	GG	GG	GG	GG	GG	GG	AA	GG	GG	AA	AA	AA	GG	AA	AA	AA	GG	GG	GG	GG	AA	---	AA	GG	GG	AA	AA
AX-176803069	scaffold	19209871	T // C	ATGAGCTTAGTAATTGGTCAATTGAGTTTAGCATA[C/T]TTTCATGACAATGTTCAACATGATGTCAGACAATT	TT	CC	TT	TT	CC	TT	CC	TT	TT	CC	TT	TT	TT	TT	TT	TT	TT	TT	TT	TT	TT	TT	TT	CC	TT	TT	TT	CC	CC	CC	TT	CC	CC	TT	TT	TT	TT	TT	CC	TT	CC	TT	CC	CC	CC
AX-176803153	scaffold	112860495	T // G	AAGAAGCCAAAATGAAGAGAGGAAAAATATAAGTA[G/T]AAGTTATGCGTGAAATGGAATGAAATTTGCAACTG	GG	GG	GG	GG	GG	TT	TT	TT	TT	GG	TT	TT	TT	TT	GG	TT	TT	TT	TT	TT	GG	TT	TT	TT	TT	TT	GG	TT	GG	GG	TT	GG	GG	TT	TT	TT	TT	TT	GG	TT	GG	TT	TT	TT	GG
AX-176803229	scaffold	112857022	A // G	CTCGAGTGACGGGTTCGACTAAAGCATCTCGACCC[A/G]AAATCTTGGAAGCATGAGTCTTCTCAATCATGTCC	GG	GG	GG	GG	GG	AA	AA	AA	AA	GG	AA	AA	AA	AA	GG	AA	AA	AA	AA	AA	AA	AA	AA	AA	AA	AA	GG	AA	GG	GG	AA	GG	GG	AA	AA	AA	AA	GG	GG	GG	AA	GG	GG	AA	GG
AX-176803284	scaffold	106972615	A // G	ATGAATCTTGGACGAACGCAGTAGAACACACAGCA[A/G]ATGAATAACGAAATCAAGAATGAGGAGAGTGAAGG	AA	AA	AA	AG	AA	AA	AA	AA	AA	AA	AA	AA	AA	AA	AA	AA	AA	AA	AA	AA	GG	AA	AA	AA	AA	AA	GG	AA	GG	GG	AA	GG	GG	AA	AA	AA	AA	AA	GG	AA	AA	AA	AA	AA	AA
AX-176803401	scaffold	64107	A // C	GTTCTATATCTATCTATACTCTAAGTTATTTCAAA[A/C]TTCTTGAAATCATACTAGATGAATTTTAAACAAAT	CC	CC	CC	CC	CC	CC	AC	CC	AC	CC	CC	CC	CC	CC	CC	CC	CC	CC	CC	CC	CC	CC	AC	AC	CC	CC	CC	CC	CC	CC	CC	CC	CC	CC	CC	CC	CC	CC	CC	CC	CC	CC	CC	AC	CC
AX-176803410	scaffold	130952204	A // G	GGAGCATGCACTCATTATAGGTTGTTCCGGCCCAG[A/G]TATCCTTGAAAAAGTCCTCTCCTTCATATCAAATA	GG	GG	GG	GG	GG	GG	AA	GG	AA	GG	GG	GG	GG	GG	GG	GG	GG	GG	GG	GG	GG	GG	AA	AA	GG	GG	GG	GG	GG	GG	GG	GG	GG	GG	GG	GG	GG	GG	GG	GG	AA	GG	GG	AA	GG
AX-176803427	scaffold	2755180	A // G	GGAGTTGTGAATTGTTGAGAGTCGTTTCTTACTCA[A/G]TTATTGTGGAAGGTCAAGCCTATGATTTTTTCAAA	GG	GG	GG	AA	AA	GG	GG	GG	GG	AA	GG	GG	GG	GG	GG	GG	GG	GG	GG	GG	AA	GG	GG	GG	GG	GG	AA	GG	GG	AA	GG	AA	AA	GG	GG	---	GG	GG	AA	GG	AA	GG	GG	GG	GG
AX-176803442	scaffold	19637754	A // G	ATTTTTTCGATCATTACACTCACAAACCACAAGAG[A/G]AAATGAGGTGAGCCCTTAAGAGCACAACAACACCT	GG	GG	GG	---	GG	---	GG	GG	GG	GG	GG	GG	GG	AA	GG	GG	GG	GG	AA	AA	AA	GG	GG	GG	GG	GG	AA	GG	GG	GG	GG	GG	GG	GG	GG	GG	GG	GG	GG	GG	GG	GG	GG	GG	GG
AX-176803529	scaffold	19639405	T // C	TTCTCATTATCTTTAACCAAGACATCTCTTCAAAA[C/T]CCAACAATATTCTTTTATAATTTCTACTAGATTTG	TT	TT	TT	TC	TT	TT	TT	TT	TT	TT	TT	TT	TT	CC	TT	TT	TT	TT	CC	CC	CC	TT	TT	TT	TT	TT	CC	TT	TT	TT	TT	TT	TT	TT	TT	TT	TT	TT	TT	TT	TT	TT	TT	TT	TT
AX-176803569	scaffold	1704448	T // C	CATACTTTGCTGCCATTTTTTTAGACGGTAACTCG[C/T]AGTAGAAAAAAATATTAATTAGCAACTTTTGGCTT	TT	TT	TT	TT	---	TT	TT	TT	TT	TT	TT	TT	TT	TT	TT	TT	TT	TT	TT	TT	TT	TT	TT	TT	TT	TT	TT	CC	CC	CC	TT	CC	CC	TT	TT	---	TT	TT	CC	TC	---	TT	---	CC	TT
AX-176803757	scaffold	1936693	T // C	GTTATTTCCCTTCATGCGCGTGACTTCGATTTGCG[C/T]TGGACCAACTTGTAAACTTGGAAACTTGTATGTGT	CC	CC	CC	TT	CC	CC	CC	CC	CC	CC	CC	CC	CC	CC	CC	CC	CC	CC	CC	CC	TT	CC	CC	CC	CC	CC	TT	CC	TT	TT	CC	TT	TT	CC	CC	CC	CC	CC	TT	CC	CC	CC	CC	TT	CC
AX-176803790	scaffold	19257584	T // C	AATGGCCTGGTTTAACACCCTGTCGTCAGACTCTT[C/T]TCATTTCACGATATCAAAATAAAGTTCCTTCCTTA	CC	TT	CC	CC	TT	CC	TT	CC	CC	TT	CC	CC	CC	CC	CC	CC	CC	CC	CC	CC	CC	CC	CC	TT	CC	CC	CC	TT	TT	TT	CC	TT	TT	CC	CC	CC	TC	CC	TT	CC	TT	CC	TT	TT	TT
AX-176803800	scaffold	79855524	T // C	CATCACTAGAGGCTGATCGTGCAAAGTCAAAATCG[C/T]GTTTGTTCACCGAAGAAGAGTTCAAATCATTGCAA	TT	TT	TT	TT	TT	CC	CC	CC	TT	TT	CC	CC	CC	CC	TT	CC	CC	CC	CC	CC	---	CC	CC	CC	CC	CC	TT	CC	TT	TT	CC	TT	TT	CC	CC	CC	CC	TT	TT	TT	CC	TT	TT	CC	TT
AX-176803839	scaffold	19638258	T // C	GGGGCAGCTCCGCAGAATACACAGTTCTCCATCTC[C/T]TTCAAGAGTATGCCACATTTGCTAAATTTTTCTCG	TT	TT	TT	---	TT	TT	TT	TT	TT	TT	TT	TT	TT	CC	TT	TT	TT	TT	CC	CC	CC	TT	TT	TT	TT	TT	CC	TT	TT	TT	TT	TT	TT	TT	TT	TT	TT	TT	TT	TT	TT	TT	TT	TT	TT
AX-176803840	scaffold	99670792	T // C	AAGATGAGTTAGATTTGCCAATGTGAAAGGAACCT[C/T]ACCAATTAGTAGATTGTTGGAAAGGTTCATGTGTG	CC	TT	TT	CC	TT	CC	CC	CC	CC	TT	CC	CC	CC	CC	CC	CC	CC	TT	CC	CC	CC	CC	CC	CC	CC	CC	CC	TT	TT	TT	---	TT	TT	CC	CC	CC	---	TT	TT	TT	TT	TT	TT	TT	TT
AX-176803914	scaffold	106978312	A // G	CGGCGTTCTTACTACCTTCATTGGCATCGCAACTC[A/G]TCTTCGCTACTTTGTTCTCCTTCGGCATTGTTGCT	AA	AA	AA	GG	AA	AA	AA	AA	AA	AA	AA	AA	AA	AA	AA	AA	AA	AA	AA	AA	GG	AA	AA	AA	AA	AA	GG	AA	GG	GG	AA	GG	GG	AA	AA	AA	AA	AA	GG	AA	AA	AA	AA	AA	AA
AX-176803961	scaffold	106994558	A // G	TGAATGATTAGTTTTCAAGGTTCTAAAACTAGACC[A/G]ATTATTGAGCAAGATTATGGATGTTACTTGCTTAT	AA	AA	AA	---	AA	AA	AA	AA	AA	AA	AA	AA	AA	AA	AA	AA	AA	AA	AA	AA	GG	AA	AA	AA	AA	AA	GG	AA	---	GG	AA	GG	GG	AA	AA	AA	AA	AA	GG	AA	AA	AA	AA	AA	AA
AX-176803964	scaffold	19257605	A // C	GTCGTCAGACTCTTTTCATTTCACGATATCAAAAT[A/C]AAGTTCCTTCCTTATTTCACAACTAGGAGAACCTA	CC	AA	CC	CC	AA	CC	AA	CC	CC	AA	CC	CC	CC	CC	CC	CC	CC	CC	CC	CC	CC	CC	CC	AA	CC	CC	CC	AA	AA	AA	CC	AA	AA	CC	AC	CC	AA	CC	AA	CC	AA	CC	AA	AA	AA
AX-176803977	scaffold	10942275	A // G	CAATCGTCTCCGGAGTACCGTGTCTTGCTGTCGCC[A/G]TCGTCGCACTTGGGTGCTGCCGTCGAGCTTGTTGC	GG	GG	GG	GG	GG	AA	AA	AA	AA	GG	AA	AA	AA	AA	GG	AA	AA	AA	AA	AA	AG	AA	AA	AA	AA	AA	GG	AA	GG	GG	AA	GG	GG	AA	AA	AA	---	AA	GG	AA	AA	AA	GG	AA	GG
AX-176804046	scaffold	100395	A // G	ACAGTATTAGTCCCACCATCAGGTCGATTTAGTTA[A/G]GTTTAGGTTATTTTTAGGAAATTCTCTCTTAGGGT	AA	AA	AA	AA	AA	AG	AA	AG	AA	AA	AA	AG	AA	AA	AA	AA	AG	AA	AG	AG	AA	AA	AA	AA	AG	AG	AA	AA	AA	AA	AA	AA	AA	AA	AG	AG	---	AA	AA	AA	AA	AA	AA	AG	AA
AX-176804082	scaffold	19257406	T // C	GTGTGGCATGTTTTGCAAGTCAGATTTCCCAAGCA[C/T]TTCGACAAACCAACGGATCTGAAGTACGAAAGGAA	CC	TT	CC	CC	TT	CC	TT	CC	CC	TT	CC	CC	CC	CC	CC	CC	CC	CC	CC	CC	CC	CC	CC	TT	CC	CC	CC	TT	TT	TT	CC	TT	TT	CC	CC	CC	---	CC	TT	CC	TT	CC	TT	TT	TT
AX-176804114	scaffold	1929954	A // G	ATGTCACTTGTTTTAATCAATGCAATTTGTAGAGG[A/G]AAACATGCAAAGGGAAATACATAACAAAAGAAAGA	GG	GG	GG	GG	GG	AA	AA	AA	AA	GG	AA	AA	AA	AA	GG	AA	AA	AA	AA	AA	---	AA	AA	AA	AA	AA	GG	AA	GG	GG	AA	GG	GG	AA	AA	AA	AA	GG	GG	GG	AA	GG	GG	AA	GG
AX-176804156	scaffold	32294680	T // C	AGCAACGTGAATTAGAAGAGAGAAAGGAAGAACAC[C/T]AGAAATCCTAACTCTCCACCAACTTCAATCTACCA	CC	TT	CC	CC	TT	CC	TT	CC	CC	TT	CC	CC	CC	CC	CC	CC	CC	CC	CC	CC	CC	CC	CC	TT	CC	CC	CC	TT	TT	TT	CC	TT	TT	CC	CC	CC	TC	CC	TT	CC	TT	CC	TT	TT	TT
AX-176804163	scaffold	19643753	A // G	CCAATAGTACTGAGTTATGGTACTTCAGAATCAAG[A/G]ATATCTTTATTTTCTTCTTTTAGACGAATTGATCA	AA	AA	AA	AG	AA	AA	AA	AA	AA	AA	AA	AA	AA	GG	AA	AA	AA	AA	GG	GG	GG	AA	AA	AA	AA	AA	GG	AA	AA	AA	AA	AA	AA	AA	AA	---	AA	AA	AA	AA	AA	AA	AA	AA	AA
AX-176804200	scaffold	79851269	A // G	ACTTGAGAACTACAAAGTGGAGGTAATTTGCTATA[A/G]TTAGATCTTCAAAGCTGTTTGTCTTACATCCTCCT	GG	GG	GG	GG	GG	AA	AA	AA	GG	GG	AA	AA	AA	AA	GG	AA	AA	AA	AA	AA	AG	AA	AA	AA	AA	AA	GG	AA	GG	GG	AG	GG	GG	AA	AA	AA	AA	GG	GG	---	AA	GG	GG	AA	GG
AX-176804214	scaffold	112856983	A // G	AGGTTGAAGATTCTTATGCTGCTTCCTGAGCATTG[A/G]TGGCTCGAGTGACGGGTTCGACTAAAGCATCTCGA	GG	GG	GG	GG	GG	AA	AA	AA	AA	GG	AA	AA	AA	AA	GG	AA	AA	AA	AA	AA	---	AA	AA	AA	AA	AA	GG	AA	GG	GG	AA	GG	GG	AA	AA	AA	AA	GG	GG	---	AA	GG	GG	AA	GG
AX-176804220	scaffold	75320959	A // G	CGGGCTAAAAGAAAAGGATTTAAAGGCATACCCCG[A/G]CAGCCTCTTTGGACTGGGAGATACGCCAATCCGAT	AA	AA	AA	AA	AA	GG	GG	GG	AA	AA	GG	GG	GG	GG	---	GG	GG	GG	GG	GG	---	GG	GG	GG	GG	GG	AA	GG	AA	AA	AG	AA	AA	GG	GG	GG	GG	AA	AA	AA	GG	AA	AA	GG	AA
AX-176804291	scaffold	117935064	A // G	GTGTTATCCTAGTCTATATTAATGATCTTGTCTTT[A/G]CTGGTGATGACTTAGGCAAAATTAACAGGATGAAG	GG	AA	GG	AA	AA	GG	GG	GG	GG	AA	GG	GG	GG	GG	AA	GG	GG	GG	GG	GG	AA	GG	GG	GG	GG	GG	AA	AA	AA	AA	GG	AA	AA	GG	GG	GG	GG	GG	AA	GG	---	GG	AA	GG	AA
AX-176804303	scaffold	3021354	A // G	AAAATTTTGCAGCCTGTGCGGTTGCGAGGAATTAG[A/G]AAGAGGTTTGAAGGTTTGAAGGAGGAATCCGATGG	GG	GG	GG	GG	GG	GG	GG	GG	GG	GG	GG	GG	GG	GG	GG	---	AG	GG	GG	AG	GG	GG	GG	GG	GG	AG	GG	GG	GG	GG	GG	GG	GG	GG	GG	GG	---	GG	GG	GG	GG	GG	GG	GG	GG
AX-176804446	scaffold	19095142	T // C	TTTAGTTGTTACTCTTGTATTTAGACCAATTGGCG[C/T]ATGATAGTTCTTAGTGTATCCCACAGAGCTTGTAT	TT	CC	TT	TT	---	TT	CC	TT	TT	CC	TT	TT	TT	TT	TT	TT	TT	TT	TT	TT	TT	TT	TT	CC	TT	TT	TT	CC	CC	CC	TT	CC	CC	TT	TT	TT	TC	TT	CC	TT	CC	TT	---	CC	CC
AX-176804467	scaffold	20988694	A // G	TGTTCTCACTCCCTACAAAAAAATTTCAGTGACAA[A/G]TTCATGACACTTTGGCACGAAACTACAATCGTACT	GG	AA	AA	GG	GG	AA	GG	GG	AA	AA	GG	GG	GG	GG	AA	GG	GG	AA	GG	GG	GG	GG	---	GG	GG	GG	GG	AA	AA	AA	---	AA	AA	GG	GG	GG	GG	AA	AA	AA	AA	AA	GG	AA	AA
AX-176804480	scaffold	96983392	T // C	AATGATAAAGAAAAAGCAAAGAAAACACAGAAAAT[C/T]AGTGAACTCCACTGGCATTGCAACTCTACTGCTAA	CC	CC	CC	TT	TT	CC	CC	CC	CC	TT	CC	CC	CC	CC	TT	CC	CC	TT	CC	CC	TT	CC	CC	CC	CC	CC	TT	CC	CC	TT	CC	TT	TT	CC	CC	CC	CC	TT	TT	TT	---	TT	CC	CC	CC
AX-176804524	scaffold	25508442	A // G	TAGAGCTTTACATCGAGGTCATGGACATAGGTGGA[A/G]GATCTTCATCTTCATGTTTAGGCATGTCGAGTTCT	GG	GG	GG	GG	GG	GG	GG	GG	GG	GG	GG	GG	GG	GG	GG	GG	GG	GG	GG	GG	GG	GG	GG	GG	GG	GG	GG	GG	GG	AA	GG	---	---	GG	GG	GG	GG	GG	AA	GG	GG	GG	GG	GG	GG
AX-176804653	scaffold	135635257	T // C	CCAGTTTTGGCTAGAACTTATATACATTGGCAATG[C/T]ATAACTATTGAACTCAACCCTTAACAGCATAGTTT	CC	CC	CC	TT	CC	CC	CC	CC	CC	CC	CC	CC	CC	CC	CC	CC	CC	CC	CC	CC	TT	CC	CC	CC	CC	CC	TT	CC	CC	TT	CC	CC	CC	CC	CC	CC	CC	CC	TT	CC	CC	CC	CC	CC	CC
AX-176804859	scaffold	106978267	T // C	GAAACTCACATAACTGTCGTCATTGTCGTCTATTT[C/T]TCTTCCCTCCGGCGTTCTTACTACCTTCATTGGCA	TT	TT	TT	CC	TT	TT	TT	TT	TT	TT	TT	TT	TT	TT	TT	TT	TT	TT	TT	TT	CC	TT	TT	TT	TT	TT	CC	TT	CC	CC	TT	CC	CC	TT	TT	TT	TT	TT	CC	TT	TT	TT	TT	TT	TT
AX-176804969	scaffold	36355	T // G	GGTGTTTTTGAGTGGTGGGGGGTGGGGTGGTGGTT[G/T]GTTGTTTCGTTATTGGTGGCTTTAGAGAGTGTGTT	GG	GG	GG	GG	TT	TT	TT	TT	TT	TT	TT	TT	TT	TT	GG	TT	TT	TT	TT	TT	GG	TT	TT	TT	GG	TT	GG	GG	GG	GG	GG	GG	GG	GG	TT	TT	TT	GG	GG	GG	TT	GG	TT	GG	GG
AX-176804976	scaffold	106988204	A // G	TCAAGAGATTTCTAAGAGATATATGATACTTGAAT[A/G]AGGAGGTTAAGGCTTTTAAAATGATGACAACGTAT	AA	AA	AA	GG	AA	AA	AA	AA	AA	AA	AA	AA	AA	AA	AA	AA	AA	AA	AA	AA	GG	AA	AA	AA	AA	AA	GG	AA	GG	GG	AA	GG	GG	AA	AA	AA	AA	AA	GG	AA	AA	AA	AA	AA	AA
AX-176804983	scaffold	73956878	T // C	AGTTCACTGGCTGAAGACATGGAAAAAGAGAGCGG[C/T]TATTATCAAGCTAGATTTTCAGAAGGCTTATGATC	CC	CC	CC	CC	CC	TT	TT	TT	CC	CC	TT	TT	TT	TT	CC	TT	TT	TT	TT	TT	TT	TT	TT	TT	TT	TT	CC	TT	CC	CC	TT	CC	CC	TT	TT	TT	TT	CC	CC	CC	TT	CC	CC	TT	CC
AX-176805027	scaffold	19640970	T // C	TACACGATCTTCCCTTAAACTATGTAAATTTCTTT[C/T]CGATTAAGTTCAGTTCTAAGAGAGACATATTCTCC	CC	CC	CC	TC	CC	CC	CC	CC	CC	CC	CC	CC	CC	TT	CC	CC	CC	CC	TT	TT	TT	CC	CC	CC	CC	CC	TT	CC	CC	CC	CC	CC	CC	CC	CC	CC	CC	CC	CC	CC	CC	CC	CC	CC	CC
AX-176805053	scaffold	79839581	A // G	GTTTTGATTGTTTGTATTGATGAAGGTTCATTTGA[A/G]TGAGAATGCTGCTCAGAAGGAGACACGAATAAGTG	GG	GG	GG	GG	GG	AA	AA	AA	GG	GG	AA	AA	AA	AA	GG	AA	AA	AA	AA	AA	AA	AA	AA	AA	AA	AA	GG	AA	GG	GG	AA	GG	GG	AA	AA	AA	AA	GG	GG	GG	AA	GG	GG	AA	GG
AX-176805076	scaffold	19224670	A // G	GAAGAAGTCTTCTAACACTTCAAAAGAGTGTTAAC[A/G]GAGCTTCCTATACTCTCAAAACTAAGAACGAGAGA	GG	AA	GG	GG	AA	GG	AA	GG	GG	AA	GG	GG	GG	GG	GG	GG	GG	GG	GG	GG	GG	GG	GG	AA	GG	GG	GG	AA	AA	AA	GG	AA	AA	GG	GG	GG	AG	GG	AA	GG	AA	GG	AA	AA	AA
AX-176805191	scaffold	131191927	A // C	AGCAAAATTAACAGAACAAAATGGTGTAAAGCACA[A/C]GTTACATACCCATCTTCCTCTTCTTCTGCTTGATG	AA	AA	AA	AA	AA	AA	CC	AA	CC	AA	AA	AA	AA	AA	AA	AA	AA	AA	AA	AA	AA	AA	CC	CC	AA	AA	AA	AA	AA	AA	---	AA	AA	AA	AA	AA	AA	AA	AA	AA	CC	AA	AA	CC	AA
AX-176805289	scaffold	131084500	A // G	ATTATATCCAACTAGACTTCACAGCTATATACCTT[A/G]TGCACAATTCTGTTCTGGCTCCTCCTTTGACAAGA	AG	GG	GG	GG	GG	AG	AA	AG	AA	GG	AG	AG	AG	AG	GG	AG	AG	AG	AG	AG	AG	AG	AA	AA	AG	AG	GG	GG	GG	GG	AG	GG	GG	AG	AG	AG	AG	AG	GG	AG	AA	AG	GG	AA	GG
AX-176805305	scaffold	106675233	T // C	ACAGCATCTTCATCAAACCTCGCCCTACCACTATT[C/T]CCATTCCTATCAAAACCAGCCCTTCTCCAATCCCT	CC	CC	CC	CC	CC	TT	TT	TT	CC	CC	TT	TT	TT	TT	CC	TT	TT	CC	TT	TT	CC	TT	TT	TT	TT	TT	CC	CC	CC	CC	TT	CC	CC	TT	TT	TT	TT	CC	CC	CC	TT	CC	CC	TT	CC
AX-176805330	scaffold	914476	T // G	ATACACATCAATGAAGAATCTTGTGCATAGGACAA[G/T]GTACAATAGATAATATATAGTACTATAGTTTGTGC	GG	GG	TT	TT	TT	GG	GG	GG	TT	TT	GG	GG	GG	GG	GG	GG	GG	GG	GG	GG	GG	GG	GG	GG	GG	GG	TT	---	TT	TT	GG	TT	TT	GG	GG	GG	GG	TT	TT	TT	GG	TT	TT	GG	TT
AX-176805363	scaffold	110975361	T // C	AAATCTCCAGCTGTAAAACTTCAACAATGGTCTTC[C/T]TCCACCCAATCCTGGCTTCCACCTGCAAGCTCAGC	CC	CC	CC	CC	TT	TT	TT	TT	TT	TT	TT	TT	TT	TT	TT	CC	CC	TT	TT	TT	CC	TT	TT	TT	TT	CC	CC	TT	CC	CC	TT	CC	CC	TT	CC	CC	CC	TT	CC	TT	TT	TT	TT	TT	TT
AX-176805451	scaffold	82591664	A // G	CCATAGAGAAATTTTTCTAATTTACATACCAAATT[A/G]GAACCAGTTTCAGAGTGTTGCATCCCTGGAGGAAG	GG	GG	GG	GG	GG	AA	AA	AA	AA	GG	AA	AA	AA	AA	GG	AA	AA	AA	AA	AA	GG	AA	AA	AA	AA	AA	GG	GG	AA	GG	GG	GG	GG	AA	AA	AA	---	GG	GG	GG	GG	GG	GG	AA	GG
AX-176805506	scaffold	117991824	A // G	AACAATCTGATTAACAAAATAAGAAACAGAAGCAG[A/G]ATTAAAACCCTAGGGAGGATAGACTTCCCAATCTG	GG	AA	GG	AA	AA	GG	---	GG	GG	AA	GG	GG	GG	GG	---	GG	GG	GG	GG	GG	AA	GG	GG	GG	GG	GG	AA	AA	AA	AA	GG	AA	AA	GG	GG	GG	GG	GG	AA	GG	AA	---	AA	---	AA
AX-176805513	scaffold	112857390	T // C	TATGCTGACCGAGAAAGATAAGCGCATCAATAAGT[C/T]GAACCATTAGAACAACATTGTTAATATCTTCAATT	CC	CC	CC	CC	CC	TT	TT	TT	TT	CC	TT	TT	TT	TT	CC	TT	TT	TT	TT	TT	TT	TT	TT	TT	TT	TT	CC	TT	CC	CC	TT	CC	CC	TT	TT	TT	TT	CC	CC	CC	TT	CC	CC	TT	CC
AX-176805537	scaffold	53801	T // C	TTAGTGGGGAAGGAGCTATACCTTCCACGGTTCAT[C/T]AGGAGATACATGTACCGGGCTAATATCAAAGGCAA	CC	CC	CC	CC	CC	TT	TT	TT	TT	CC	TT	TT	TT	TT	CC	TT	TT	TT	TT	TT	CC	TT	TT	TT	TT	TT	CC	CC	CC	CC	CC	CC	CC	TT	TT	TT	TT	CC	CC	CC	CC	CC	CC	CC	CC
AX-176805550	scaffold	16933649	T // C	ACAATTAAATCCTTCTGTGAAATTGGTGCTCGAAA[C/T]GGTAACGGAGATTGCTGAGGTGGAGAGGTGAAAAG	TT	TT	TT	TT	TT	TT	CC	TT	CC	TT	TT	TT	TT	TT	TT	TT	TT	TT	TT	TT	TT	TT	CC	CC	TT	TT	TT	TT	TT	TT	TT	TT	TT	TT	TT	TT	TT	TT	TT	TT	CC	TT	TT	CC	TT
AX-176805557	scaffold	19644205	A // G	TTCAGACCATATAAAGATCTTTGCAATTTGACTAA[A/G]TATAACTCTTACGAATATCTATTAGATGGTTTAGA	AA	AA	AA	GG	AA	GG	AA	---	AA	AA	AA	AA	AA	GG	AA	AA	AA	AA	GG	GG	AA	AA	AA	---	AA	AA	GG	AA	AA	AA	AA	AA	AA	AA	AA	AA	AA	AA	AA	GG	AA	---	AA	AA	AA
AX-176805585	scaffold	130848139	T // C	AACAACGCGTACTTACTAAGAAGAATCCCGCGAGA[C/T]TTGTTTTGAGACATTATTTAGAAAACATTTGGACA	TT	TT	TT	TT	TT	TT	TT	TT	TT	TT	TT	TT	TT	TT	TT	TT	TT	TT	TT	TT	CC	TT	TT	TT	TT	TT	TT	TT	TT	TT	TT	TT	TT	TT	TT	TT	TT	TT	TT	TC	TT	TT	TT	TT	TT
AX-176805587	scaffold	72054115	T // C	CAGAAAATAAAACAATTGCTCAAAATTCAACAATG[C/T]AGCAAAGATCGTGAACATGCAGCAGAAAACATTAG	TT	TT	TT	CC	CC	TT	TT	TT	TT	CC	TT	TT	TT	TT	CC	TT	TT	CC	TT	TT	CC	TT	TT	TT	TT	TT	CC	TT	TT	CC	CC	CC	CC	TT	TT	TT	TT	CC	CC	CC	TC	CC	TT	TT	TT
AX-176805596	scaffold	120504222	T // C	GGTAAGGGAATGCGGGCACGAGCTGGTTTTTTATA[C/T]TCCCACGCGTACGCGTGGTCCTATTTTCTATAAAA	TT	TT	TT	CC	TT	TT	TT	TT	TT	TT	TT	TT	TT	CC	TT	TT	TT	TT	CC	CC	CC	TT	TT	TT	TT	TT	CC	TT	TT	TT	---	TT	TT	TT	TT	TT	TT	TT	TT	TT	TT	TT	TT	TT	TT
AX-176805638	scaffold	149549596	T // C	TGTTTCGCTTCCATTGTATTTCACTCACTCATCGC[C/T]TTCAATTCATCCATTCCCAATCAATCAGAAAAAGA	CC	CC	CC	CC	CC	CC	CC	CC	CC	CC	CC	CC	CC	CC	CC	CC	CC	CC	CC	CC	CC	CC	CC	CC	CC	CC	CC	CC	CC	TT	CC	TT	TT	CC	CC	CC	CC	CC	TT	CC	CC	CC	CC	CC	CC
AX-176805754	scaffold	110975358	T // C	CCAAAATCTCCAGCTGTAAAACTTCAACAATGGTC[C/T]TCTTCCACCCAATCCTGGCTTCCACCTGCAAGCTC	CC	CC	CC	CC	TT	TT	TT	TT	TT	TT	TT	TT	TT	TT	TT	CC	CC	TT	TT	TT	CC	TT	TT	TT	TT	CC	CC	TT	CC	CC	TT	CC	CC	TT	CC	CC	CC	TT	CC	TT	TT	TT	TT	TT	TT
AX-176805776	scaffold	1415675	A // G	GTTCTAATGGCGGTGGAGGAAGAAAAGATTCGCCG[A/G]AATGCGTAGTATAGAGTTCTGGAGTCAGATAGGCT	AA	AA	AA	AA	AA	GG	GG	GG	GG	AA	GG	GG	GG	GG	AA	GG	GG	GG	GG	GG	AA	GG	GG	GG	GG	GG	AA	AA	AA	GG	AA	AA	AA	GG	GG	GG	GG	AA	AA	AA	AA	AA	AA	GG	AA
AX-176805821	scaffold	19257404	A // C	TTGTGTGGCATGTTTTGCAAGTCAGATTTCCCAAG[A/C]ATTTCGACAAACCAACGGATCTGAAGTACGAAAGG	AA	CC	AA	AA	CC	AA	CC	AA	---	CC	AA	AA	AA	AA	AA	AA	AA	AA	AA	AA	AA	AA	---	CC	AA	AA	AA	CC	CC	CC	AA	CC	CC	AA	AA	AA	---	AA	CC	AA	CC	AA	CC	CC	---
AX-176805891	scaffold	41728	T // C	TACGTTGCAGAGCATAATTTGTATCCATGTGCTGT[C/T]CAGGTACTATACTTTCAATGACTTGAGCCCGGTCC	TT	TT	TT	TT	CC	TT	TT	TT	TT	CC	TT	TT	TT	TT	TT	TT	CC	CC	CC	CC	TC	TT	TT	TT	CC	CC	TT	CC	CC	CC	TC	CC	CC	CC	TT	TT	CC	TT	CC	TT	CC	TT	TT	CC	TT
AX-176805924	scaffold	19640180	T // C	TCTTGAAAGTAAATCAGTCCAAGCCAGCAGCTCAG[C/T]TAGATTCACAGTCCCACACTGCATTCTTGATCTCA	TT	TT	TT	CC	TT	TT	TT	TT	TT	TT	TT	TT	TT	CC	TT	TT	TT	TT	CC	CC	CC	TT	TT	TT	TT	---	CC	TT	TT	TT	---	TT	TT	TT	TT	TT	TT	TT	TT	TT	TT	TT	TT	TT	TT
AX-176805933	scaffold	79853057	T // C	CTATTATACTTTTTGCTTTTACTTATGCTGTGTTG[C/T]AATTGTATTGAATCACTTGATCAAGTTACTGTATC	CC	CC	CC	CC	CC	TT	TT	TT	CC	CC	TT	TT	TT	TT	CC	TT	TT	TT	TT	TT	---	TT	TT	TT	TT	TT	CC	TT	CC	CC	TT	CC	CC	TT	TT	TT	TT	CC	CC	CC	TT	CC	CC	TT	CC
AX-176805963	scaffold	633418	A // G	CGACGGCGAAGTGGCAGCGGAGGAGGGAGATCGTG[A/G]AAATGGTGGCAGTGAAATGGAGAAAGCCCAATTTA	AA	GG	AA	GG	GG	AA	AA	AA	AA	GG	AA	AA	AA	AA	AA	AA	AA	AA	GG	AA	GG	AA	AA	AA	AA	GG	GG	GG	GG	GG	AA	GG	GG	AA	AA	AA	GG	AA	GG	---	GG	AA	AA	GG	GG
AX-176806123	scaffold	73882549	T // C	GTACTTGTCCAACCCCGATGCACCTCGTGCGGCCT[C/T]GTTCTCCGAGGTCTTGCTCAGAGCAGATCTGGCTC	TT	TT	TT	CC	TT	TT	TT	TT	CC	TT	TT	CC	TT	TT	TT	TT	TT	CC	CC	TT	CC	CC	TT	TT	TT	CC	CC	TT	TT	TT	TT	TT	TT	TT	CC	TT	---	CC	TT	CC	TT	CC	TT	TT	TT
AX-176806125	scaffold	79841738	T // G	TCTTCTTTAGTCACTTGATATTCAGAATCTTATTT[G/T]CTTTCTTATATGTGTAATCTGTTGTTATTTTTGAA	GG	GG	GG	GG	GG	TT	TT	TT	GG	GG	TT	TT	TT	TT	GG	TT	TT	TT	TT	TT	---	TT	TT	TT	TT	TT	GG	TT	GG	GG	TT	GG	GG	TT	TT	TT	TT	GG	GG	GG	TT	GG	GG	TT	GG
AX-176806170	scaffold	112856963	A // G	GATCCTGTTGACATGGTCCAAGGTTGAAGATTCTT[A/G]TGCTGCTTCCTGAGCATTGATGGCTCGAGTGACGG	GG	GG	GG	GG	GG	AA	AA	AA	AA	GG	AA	AA	AA	AA	GG	AA	AA	AA	AA	AA	AA	AA	AA	AA	AA	AA	---	AA	GG	GG	---	GG	---	AA	AA	AA	AA	GG	GG	---	AA	GG	GG	AA	GG
AX-176806204	scaffold	284920	A // C	CGAAAGCACTGATTGTTTGATTTTTTTGCGGTCAT[A/C]TGCAGAATTTGACTAAAAAAAAATGATAAAATTTT	AA	AA	AA	AA	AA	AA	AA	AA	AA	AA	AA	AA	AA	AA	AA	AA	AA	AA	CC	CC	AC	AA	AA	AA	CC	AA	AA	CC	CC	CC	AA	CC	CC	---	CC	CC	AA	AA	CC	AA	AA	AA	AA	CC	AA
AX-176806228	scaffold	126274566	A // G	AATTTTATTACTGTTTTATAAATTTATATTATTTT[A/G]TTTCATATATCATATACATAAATAGACTTGGAACT	GG	GG	AA	AA	AA	AA	AA	AA	GG	AA	GG	GG	AA	GG	GG	GG	GG	AA	GG	GG	AA	AA	GG	GG	GG	GG	AA	AA	GG	AA	AA	AA	AA	GG	GG	GG	GG	AA	AA	AA	AA	AA	AA	GG	GG
AX-176806246	scaffold	25231180	A // G	CTAATGGTAATGTTGTGCTCAACGTCCCATAGAAA[A/G]TGCAGCTGCACAAAGAAGCTTTTAAATTAGTTACG	AA	AA	AA	AA	AA	AA	AA	AA	AA	AA	AA	AA	AA	AA	AA	AA	AA	AA	AA	AA	AA	AA	AA	AA	AA	AA	AA	AA	AA	GG	AA	GG	GG	AA	AA	AA	AA	AA	GG	AA	AA	AA	AA	AA	AA
AX-176806247	scaffold	26391064	A // C	GGTAGGATGTGAAAATGTGTTGTGCTGATGGTTAT[A/C]GGTTTCGTAAGTTTGAATTGGAGTTGAGTTTTAAA	AA	AA	AA	AA	AA	CC	AA	CC	CC	AA	CC	CC	AA	CC	AA	CC	CC	CC	CC	CC	AA	CC	CC	CC	CC	CC	AA	AA	AA	AA	AA	AA	AA	CC	CC	CC	CC	AA	AA	AA	CC	AA	AA	CC	AA
AX-176806254	scaffold	82592932	A // G	TGGTATAATAAGTATCATAAGTGAATGGGTCAAAT[A/G]AATGATTTTCTGAATTATGCAGATATGGTGAATGT	GG	GG	GG	GG	GG	AA	AA	AA	AA	GG	AA	AA	AA	AA	GG	AA	AA	AA	AA	AA	GG	AA	AA	AA	AA	AA	GG	GG	AA	GG	GG	GG	GG	AA	AA	AA	AA	GG	GG	GG	AG	GG	GG	AA	GG
AX-176806265	scaffold	135327840	A // G	TGGTAGAGAATACTTATAAATTATAATAGCAAATC[A/G]CTTTCTTTTTCATTCATAATCTTGAGACGCAATGT	AG	AA	AA	GG	AA	AA	AA	AA	AA	AA	AA	AA	AA	AA	AA	AA	AA	AA	AA	AA	---	AA	AA	AA	AA	AA	AG	AA	AA	AG	AA	AA	AA	AA	AA	AA	AA	AA	GG	---	AA	AA	AA	AA	AA
AX-176806281	scaffold	19257663	T // C	CTAGGAGAACCTAAGCTAAGCACCAAATCTCTTTT[C/T]TTGGCATAGAACAGAGGATCGAGGAGAGCATCTAG	CC	TT	CC	CC	TT	CC	TT	CC	CC	TT	CC	CC	CC	CC	CC	CC	CC	CC	CC	CC	CC	CC	CC	TT	CC	CC	CC	TT	TT	TT	CC	TT	TT	CC	CC	CC	---	CC	TT	CC	TT	CC	TT	TT	TT
AX-176806351	scaffold	75169608	T // G	TCAGATGTGTGTCAAGAGTGATCGAACAAGGGGTT[G/T]TCTACATGCCTGGGAGGGGCGTGTTCGACCTCCTC	GG	GG	GG	GG	GG	TT	TT	TT	GG	GG	TT	TT	TT	TT	GG	TT	TT	TT	TT	TT	TT	TT	TT	TT	TT	TT	GG	TT	GG	GG	TT	GG	GG	TT	TT	TT	TT	GG	GG	GG	TT	GG	GG	TT	GG
AX-176806375	scaffold	79851252	A // G	AAGCGGATAGAAACTGCACTTGAGAACTACAAAGT[A/G]GAGGTAATTTGCTATAATTAGATCTTCAAAGCTGT	AA	AA	AA	AA	AA	GG	GG	GG	AA	AA	GG	GG	GG	GG	AA	GG	GG	GG	GG	GG	---	GG	GG	GG	GG	GG	---	GG	AA	AA	---	AA	AA	GG	GG	GG	GG	AA	AA	AA	GG	AA	AA	GG	AA
AX-176806406	scaffold	19642919	A // G	CTTTCTGTCATTTCCCTTATTATGTTCTACGTCCC[A/G]AGTCATCTCATTAAGCTCCAATCTTATTTTCCTTC	AA	AA	AA	AG	AA	AG	AA	AA	AA	AA	AA	AA	AA	GG	AA	AA	AA	AA	GG	GG	GG	AA	AA	AA	AA	AA	GG	AA	AA	AA	AA	AA	AA	AA	AA	AA	AA	AA	AA	AA	AA	AA	AA	AA	AA
AX-176806409	scaffold	19643690	T // C	ATATTCCCCTCTCTCACGACACTCCACCCTGCTCT[C/T]GCCGTATCTCATCTCAAACTAAGTACTCCAATAGT	TT	TT	TT	TC	TT	TT	TT	TT	TT	TT	TT	TT	TT	CC	TT	TT	TT	TT	CC	CC	CC	TT	TT	TT	TT	TT	CC	TT	TT	TT	TT	TT	TT	TT	TT	TT	TT	TT	TT	TT	TT	TT	TT	TT	TT
AX-176806460	scaffold	105341420	A // G	CTTCCTCTTCCTTCTTCTTCTTCTTGTTCTTTTTG[A/G]GAATGAGTCTAAGATCTCTCTTGGCTAGCTCTCTC	GG	GG	GG	GG	GG	AA	AA	AA	AA	GG	AA	---	AA	AA	GG	GG	AA	AA	AA	---	GG	AA	---	AA	---	AA	GG	GG	GG	GG	GG	GG	GG	AA	---	AA	---	GG	GG	GG	AA	GG	GG	AA	GG
AX-176806467	scaffold	110975287	T // C	CCTTAGTTTCAATTATGTGGTAGAATTGGTCATAC[C/T]GTTTGGGAGTGCTTTCATAGGTTCGACCAAAACTA	CC	CC	CC	CC	TT	TT	TT	TT	TT	TT	TT	TT	TT	TT	TT	CC	CC	TT	TT	TT	CC	TT	TT	TT	TT	CC	CC	TT	CC	CC	TT	CC	CC	TT	CC	CC	CC	TT	CC	TT	TT	TT	TT	TT	TT
AX-176806579	scaffold	19643319	A // G	AACATGCTCCTTGTGATTTCATCCCGGCGATTGTT[A/G]ACAAAGATTGTGTGGTGGCCCTGTTCCTGAGCCTC	AA	AA	AA	---	AA	AA	AA	AA	AA	AA	AA	AA	AA	GG	AA	AA	AA	AA	GG	GG	GG	AA	AA	AA	AA	AA	GG	AA	AA	AA	AA	AA	AA	AA	AA	AA	AA	AA	AA	AA	AA	AA	AA	AA	AA
AX-176806584	scaffold	19224391	A // G	GAGGAAGCACCAGATGCCTTTTAACCCGACGAAGT[A/G]CGCCTTTAGAATGGAAGTCGAAAAGTTCCTAGGTT	GG	AA	GG	GG	AA	GG	AA	GG	GG	AA	GG	GG	GG	GG	GG	GG	GG	GG	GG	GG	GG	GG	GG	AA	GG	GG	GG	AA	AA	AA	GG	AA	AA	GG	GG	GG	AG	GG	AA	GG	AA	GG	AA	AA	AA
AX-176806596	scaffold	19642457	T // C	TAGGCACTCATTGATAGACTCCCATTGATAACTAT[C/T]GATCAAAAACCTAGCCGAATTCGGTGAACATTTCG	TT	TT	TT	CC	TT	---	TT	TT	TT	TT	TT	TT	TT	CC	TT	TT	TT	TT	CC	CC	CC	TT	TT	TT	TT	TT	CC	TT	TT	TT	TT	TT	TT	TT	TT	TT	TT	TT	TT	TT	TT	TT	TT	TT	TT
AX-176806640	scaffold	103588866	A // C	CATTCCAATTCATTCATAATCATTCATAAGCCATA[A/C]TTTAAGATCATAACTCATTTTTCTTCATTCACATT	AA	CC	AA	AA	CC	AA	AA	AA	AA	CC	AA	AA	AA	AA	AA	CC	CC	AA	AA	CC	CC	CC	AA	AA	CC	CC	AA	CC	CC	CC	AC	CC	CC	CC	CC	AA	CC	AA	CC	AC	---	AA	CC	CC	CC
AX-176806668	scaffold	18241999	A // G	TTTAGCTATCCACTACTATGAATTTTTTTTCTCTT[A/G]CTTGTATCTTTACCATACTCCTATAAGCCTTAACA	AA	AA	AA	AG	AA	AA	AA	AA	AA	AA	AA	AA	AA	GG	AA	AA	AA	AA	GG	GG	GG	AA	AA	AA	AA	AA	GG	AA	AA	AA	AA	AA	AA	AA	AA	AA	AA	AA	AA	AA	AA	AA	AA	AA	AA
AX-176806670	scaffold	19091648	A // G	TTCAACAAAAGTTTATCATGCTAGATTTGAGCCAC[A/G]GTCAGTGAAAGAAGCTATGGTTCACTCGAAATAGA	GG	AA	GG	GG	AA	GG	AA	GG	GG	AA	GG	GG	GG	GG	GG	GG	GG	GG	GG	GG	GG	GG	GG	AA	GG	GG	GG	AA	AA	AA	GG	AA	AA	GG	GG	GG	GG	GG	AA	GG	AA	GG	AA	AA	AA
AX-176806701	scaffold	19224912	A // C	TATTTCTAGGGCCACTCTATCACGGTCTGAACGGA[A/C]TAAGCTATTAGACAAGTGTTGCAGAAGCCGGACCT	AA	CC	AA	AA	CC	AA	CC	AC	AA	CC	AA	AA	AA	AA	AA	AA	AA	AA	AA	AA	AA	AA	---	CC	AA	AA	AA	CC	CC	CC	AA	CC	CC	AA	---	AA	CC	AA	CC	AA	CC	AA	CC	CC	CC
AX-176806766	scaffold	40015781	A // C	TCTATCATCAATTCTAGAGAAATTGCAACACCAAC[A/C]AAATTCAACACTCTCTACCATATGTTTCATAATCA	CC	CC	CC	CC	CC	CC	CC	CC	CC	CC	CC	CC	CC	CC	CC	CC	CC	CC	CC	AC	---	CC	CC	CC	AC	CC	CC	CC	CC	CC	CC	CC	CC	AC	CC	CC	CC	CC	CC	CC	CC	CC	CC	CC	CC
AX-176806791	scaffold	25400925	T // G	CTAGCATATCTAGGAGACCCTATACAAGGTCTATT[G/T]CCAGAATATTGAAGAGCCAAATTTTTAATAATGAA	TT	TT	TT	TT	TT	TT	TT	TT	TT	TT	TT	TT	TT	TT	TT	TT	TT	TT	TT	TT	TT	TT	TT	TT	TT	TT	TT	TT	TT	GG	TT	GG	GG	TT	TT	TT	TT	TT	GG	TT	TT	TT	TT	TT	TT
AX-176806868	scaffold	117891085	T // C	TAAATTTGTTAATTTTTTGTTGTTGTGGAGTTTGT[C/T]TATATCGCAATAATAATTACAGCCATATTAATATA	---	TT	CC	TT	TT	CC	CC	CC	CC	TT	CC	---	CC	CC	TT	---	CC	CC	CC	CC	---	CC	CC	CC	CC	CC	TT	TT	TT	TT	---	TT	TT	CC	CC	TT	CC	CC	TT	---	---	CC	TT	CC	TT
AX-176806971	scaffold	27363337	T // C	GCCAAAACGGAAGTCATGCATACGCATCTCCCATG[C/T]GTACGCAGAAGTCATGAAAGCTGCTAGGTTGTGCG	TT	TT	TT	TC	TT	TT	TT	TT	TT	TT	TT	TT	TT	---	TT	TT	TT	TT	TC	TC	TC	TT	TT	TT	TT	TT	TC	TT	TT	TT	TT	TT	TT	TT	TT	TT	TT	TT	TT	TT	TT	TT	TT	TT	TT
AX-176807072	scaffold	135289282	T // C	GGACAAGCTATTCCAGCTCATCTCGGAGCGCTCCT[C/T]AGGCGGCAGCGGTGCTCCTAGCATCGTAGAAATTC	TT	TT	TT	TC	TT	TT	TT	TT	TT	TT	TT	TT	TT	TT	TT	TT	TT	TT	TT	TT	CC	TT	TT	TT	TT	TT	CC	TT	TT	CC	TT	TT	TT	TT	TT	TT	TT	TT	CC	TT	TT	TT	TT	TT	TT
AX-176807093	scaffold	91528864	A // G	CATAGAAGACTCAGCATCTAATATGAAAGTAAAAG[A/G]AGAGAAAAAGAAAAACTCATACCATAAGACCAAAC	GG	AA	GG	GG	GG	AA	AA	---	---	GG	AA	GG	GG	AA	AA	---	AA	AA	AA	---	AA	GG	---	---	AA	AA	GG	GG	AA	GG	GG	GG	GG	---	GG	GG	AA	AA	GG	GG	---	GG	AA	AA	GG
AX-176807129	scaffold	25481799	A // G	AATAGTGTCAGTGTCATCAGAAATTATAAGAAATT[A/G]TATCATCCAAAAACAGAATCTAAGAAAATAGCAGC	AA	AA	AA	AA	AA	AA	AA	AA	AA	AA	AA	AA	AA	AA	AA	AA	AA	AA	AA	AA	AA	AA	AA	AA	AA	AA	AA	AA	AA	GG	AA	GG	GG	AA	AA	AA	AA	AA	GG	AA	AA	AA	AA	AA	AA
AX-176807181	scaffold	79851568	T // G	AGCCAAATGGTAAGTTGTGTATACTATAATGCTTA[G/T]TATTCTGCTTGTTTGGTTTCTTTTTTATATTAGTT	GG	GG	GG	GG	GG	TT	TT	TT	GG	GG	TT	TT	TT	TT	GG	TT	TT	TT	TT	TT	---	---	---	TT	TT	TT	GG	TT	GG	GG	TG	GG	GG	TT	TT	TT	TT	GG	GG	GG	TT	GG	GG	TT	GG
AX-176807189	scaffold	112857458	A // G	ATTGAATGATTCAAGAAGTCAAGAATGATATTGAT[A/G]TTATCAACGACTTGGGGATCTGGAATCATGGCCAC	GG	GG	GG	GG	GG	---	GG	GG	GG	GG	GG	GG	GG	GG	GG	GG	GG	GG	GG	GG	AG	GG	GG	GG	GG	GG	GG	AG	GG	GG	GG	GG	GG	GG	GG	GG	GG	GG	GG	GG	AG	GG	GG	AG	GG
AX-176807196	scaffold	19640160	A // C	ACTCCACATTTTCCGAATGCTCTTGAAAGTAAATC[A/C]GTCCAAGCCAGCAGCTCAGTTAGATTCACAGTCCC	AA	AA	AA	---	AA	AA	AA	AA	AA	AA	AA	AA	AA	CC	AA	AA	AA	AA	CC	CC	CC	AA	---	AA	AA	AA	CC	AA	AA	AA	---	AA	AA	AA	AA	AA	AA	AA	AA	AA	AA	AA	AA	AA	AA
AX-176807232	scaffold	1477508	T // C	TTAATAGACACAAAACTACGTCGGTTCCTATATTC[C/T]GGTGAATGCTGCTTTTTTTTTCTTCTTTTTTTTTC	TT	TT	TT	TT	TT	CC	TT	CC	CC	TT	CC	CC	CC	CC	TT	CC	CC	TT	CC	CC	TT	CC	CC	CC	CC	CC	TT	TT	TT	TT	TC	TT	TT	CC	CC	CC	CC	TT	TT	---	CC	TT	CC	CC	TT
AX-176807286	scaffold	19640236	T // C	GCATTCTTGATCTCATCCTTAGATGGTAACCATTC[C/T]ATTATGGTCGATTCCTCCTTTTTTATTGTACTTAC	CC	CC	CC	TT	CC	CC	CC	CC	CC	CC	CC	CC	CC	TT	CC	CC	CC	CC	TT	TT	TT	CC	CC	CC	CC	CC	TT	CC	CC	CC	CC	CC	CC	CC	CC	CC	CC	CC	CC	CC	CC	CC	CC	CC	CC
AX-176807314	scaffold	79852727	A // G	TTTTAATTTATTTTTGCATACTTGTATTCTTAGAT[A/G]ACTTTGTTCCTTTCTCATCACTTAGTCCCTTTGTG	AA	AA	AA	AA	AA	GG	GG	GG	AA	AA	GG	GG	GG	GG	AA	GG	GG	GG	GG	GG	GG	GG	GG	GG	GG	GG	AA	GG	AA	AA	GG	---	AA	GG	GG	GG	GG	AA	AA	AA	GG	AA	AA	GG	AA
AX-176807458	scaffold	19640244	T // C	GATCTCATCCTTAGATGGTAACCATTCCATTATGG[C/T]CGATTCCTCCTTTTTTATTGTACTTACCATATTTT	TT	TT	TT	TC	TT	TT	TT	TT	TT	TT	TT	TT	TT	CC	TT	TT	TT	TT	CC	CC	CC	TT	TT	TT	TT	TT	CC	TT	TT	TT	TT	TT	TT	TT	TT	TT	TT	TT	TT	TT	TT	TT	TT	TT	TT
AX-176807508	scaffold	82557137	C // G	GCTGGTGACGGTGCGACACCCTCCCTCTCTCGGAT[C/G]TCTTCTCGTGCTCTCTCCCCATTATCTGAATCTCT	GG	GG	GG	GG	GG	CC	CC	CC	CC	GG	CC	CC	CC	CC	GG	GG	CC	CC	CC	CC	GG	CC	CC	CC	CC	CC	GG	CC	GG	GG	GG	GG	GG	CC	CC	CC	CG	GG	GG	GG	CC	GG	CC	CC	GG
AX-176807555	scaffold	106761881	T // C	CCACGATTCTCTTGCGTGGCTCCGTACTCCGTCAG[C/T]TTCTCCTTGCATCGCCGGCACGTCGCGTCTGGTGG	TT	TT	TT	TT	TT	TT	TT	TT	TT	TT	TT	CC	TT	CC	TT	TT	CC	CC	TT	CC	TT	TT	CC	TT	CC	CC	TT	CC	TT	TT	CC	TT	TT	CC	TT	TT	CC	TT	TT	TT	CC	TT	TT	TT	TT
AX-176807582	scaffold	35185549	A // G	TCGAACTTTTGCGTTGTATCTTTTGGTCACTCTTT[A/G]CTTCAGAGCTTGTTCTACTAAGTTGGCCATACTTT	AA	AA	AA	AA	AA	AA	AA	AA	AA	AA	AA	AA	AA	AA	AA	AA	AA	AA	AA	AA	AG	AA	AA	AA	AA	AA	AA	GG	GG	GG	AA	GG	GG	AA	AA	AA	AA	AA	GG	AA	AA	AA	AA	AA	AA
AX-176807585	scaffold	79843244	T // C	CTTTGTTGGGCCTTTTGGCACATATTATCATTGAC[C/T]GACAGTTTTGTTGTTCTGTCATGCTTACATGATTT	TT	TT	TT	TT	TT	CC	CC	CC	TT	TT	CC	CC	CC	CC	TT	CC	CC	CC	CC	CC	TC	CC	CC	CC	CC	CC	TT	CC	TT	TT	CC	TT	TT	CC	CC	CC	CC	TT	TT	TT	CC	TT	TT	CC	TT
AX-176807664	scaffold	14941400	T // G	ATAAAGTAAAACTATAGCTAAACAAAGATTTTAGA[G/T]ACTTTAATTACCTACGTACCTTAAGTTGGCATTTC	GG	GG	TT	TT	TT	TT	TT	TT	TT	TT	TT	TT	TT	TT	TT	TT	GG	TT	GG	GG	TT	TT	TT	TT	GG	GG	TT	GG	GG	TT	TT	TT	TT	GG	GG	GG	GG	TT	TT	TT	TT	TT	TT	GG	GG
AX-176807681	scaffold	79853136	A // C	ATCAAGTTACTGTATCTACTGTTGCTGTATTTTGA[A/C]TGAAATATTGATGATTTTCCTCCATTAGAATGTTA	AA	AA	AA	AA	AA	CC	CC	CC	AA	AA	CC	CC	CC	CC	AA	CC	CC	CC	CC	CC	CC	CC	CC	CC	CC	CC	AA	CC	AA	AA	AA	AA	AA	CC	CC	CC	CC	AA	AA	AA	CC	AA	AA	CC	AA
AX-176807727	scaffold	19634078	A // G	ATATAGGCTCGAGTATTAATAAATTGAATAATTGT[A/G]AGTAAAGATTAACTTTTATAAATATAGATTGAACT	AA	AA	AA	GG	---	AA	AA	GG	AA	AA	AA	AA	AA	GG	AA	---	AA	AA	GG	GG	GG	AA	AA	AA	AA	---	GG	AA	AA	---	---	AA	AA	AA	AA	---	AA	AA	AA	GG	AA	AA	AA	AA	AA
AX-176807771	scaffold	179555	A // C	AATGATGTTGTGTGTGATTGTTTTGTGTTATAGTT[A/C]TTTATTTGGTTATTGTTTTGTTTTAGAAGTTTTTA	CC	CC	CC	AC	CC	CC	CC	CC	CC	CC	CC	CC	CC	AC	CC	CC	CC	CC	AC	AC	AC	CC	CC	CC	CC	CC	---	CC	CC	CC	CC	CC	CC	CC	CC	CC	CC	CC	CC	CC	CC	CC	CC	CC	CC
AX-176807804	scaffold	19640922	T // C	TAAAGCTCTCCTGCCATTCTATATCAATGAAAATC[C/T]TGTCAATTCTACTACACGATCTTCCCTTAAACCAT	CC	CC	CC	TT	CC	CC	CC	TC	CC	CC	CC	CC	CC	TT	CC	CC	CC	CC	TT	TT	TT	CC	CC	CC	CC	CC	TT	CC	CC	CC	CC	CC	CC	CC	CC	CC	CC	CC	CC	CC	CC	CC	CC	CC	CC
AX-176807808	scaffold	79845900	A // G	ATTTTAAACCCATGAGAAATATAGCCAATGCATTC[A/G]ATGTTATTACCTCAATTGGTTTCTGTTTTTAAGTT	AA	AA	AA	AA	AA	GG	---	GG	AA	AA	GG	GG	GG	GG	AA	GG	GG	GG	GG	GG	---	GG	GG	GG	GG	GG	AA	GG	AA	AA	---	AA	AA	GG	GG	AG	GG	AA	AA	AA	GG	AA	AA	GG	---
AX-176807887	scaffold	19638276	T // C	ACACAGTTCTCCATCTCTTTCAAGAGTATGCCACA[C/T]TTGCTAAATTTTTCTCGTGTTCAATTTTTCCTATA	TT	TT	TT	TC	TT	TT	TT	TT	TT	TT	TT	TT	TT	CC	TT	TT	TT	TT	CC	CC	CC	TT	TT	TT	TT	TT	CC	TT	TT	TT	TT	TT	TT	TT	TT	TT	TT	TT	TT	TT	TT	TT	TT	TT	TT
AX-176808023	scaffold	130895890	T // C	GGGTACACACCTCTTTTACGTGAGATGCATCATTG[C/T]CGTCATTAAATACCAGTGCGTCTAAATAAACGAAG	CC	CC	CC	CC	CC	CC	TT	CC	TT	CC	CC	CC	CC	CC	CC	CC	CC	CC	CC	CC	CC	CC	TT	TT	CC	CC	CC	CC	CC	CC	CC	CC	CC	CC	CC	CC	CC	CC	CC	CC	TC	CC	CC	TT	CC
AX-176808027	scaffold	19224358	A // G	GATTGACGACCTCAAACTCATACTAGACACCTTGA[A/G]GAAGCACCAGATGCCTTTTAACCCGACGAAGTACG	AA	GG	AA	AA	GG	AA	GG	AA	AA	GG	AA	AA	AA	AA	AA	AA	AA	AA	AA	AA	AA	AA	AA	GG	AA	AA	AA	GG	GG	GG	AA	GG	GG	AA	AA	AA	AG	AA	GG	AA	GG	AA	GG	GG	GG
AX-176808059	scaffold	135751447	T // C	TACTGAACCCTCAAGAGGCAACTCTTCTTGATCTG[C/T]TTCGACTCCTTTTTTCTTCTAAACTCGAAAACCGG	TT	TT	TT	CC	TT	CC	CC	CC	CC	TT	CC	CC	CC	CC	TT	TT	TT	CC	TT	TT	CC	CC	CC	CC	TT	TT	---	TT	TT	CC	TT	TT	TT	TT	TT	TT	TT	CC	CC	CC	TT	CC	TT	TT	TT
AX-176808152	scaffold	117935388	A // G	TGTATCTCACAAACACCAAACTGAAAATTAGCTAT[A/G]CGGTTAGTAAGCTGAGTCAATTTTTTGAGACAAAC	AA	GG	AA	GG	GG	AA	AA	AA	AA	GG	AA	AA	AA	AA	GG	AA	AA	AA	AA	AA	GG	AA	AA	AA	AA	AA	GG	GG	GG	GG	AA	GG	GG	AA	AA	AA	AA	AA	GG	AA	---	AA	GG	AA	GG
AX-176808165	scaffold	131040394	T // C	TTATAGCAACTTTGCTTCATTTTTTTGATGGTGTA[C/T]GTATATATTTATTTATATAAATTTGAGTACATATT	CC	CC	CC	CC	CC	CC	TT	CC	TT	CC	CC	CC	CC	CC	CC	CC	CC	CC	CC	CC	CC	CC	TT	---	CC	CC	CC	CC	CC	CC	---	CC	CC	CC	CC	CC	CC	CC	CC	CC	TT	CC	CC	TT	CC
AX-176808178	scaffold	79852047	T // C	TTCTGGTGACTCCGCCATTGCCGATGGATCCTCCT[C/T]TTCGGCGTCCTCTCTGAAACATCCTTCCCTTTACA	TT	TT	TT	TT	TT	CC	CC	CC	TT	TT	CC	CC	CC	CC	TT	CC	CC	CC	CC	CC	CC	CC	CC	CC	CC	CC	TT	CC	TT	TT	CC	TT	TT	CC	CC	CC	CC	TT	TT	TT	CC	TT	TT	CC	TT
AX-176808207	scaffold	82591044	T // C	TAAGTTTTAGATTATTTGTTGCTGAAAAGAAAACA[C/T]CAGTTGATGGACAACCCTTCAAATATCTTAAAACC	CC	CC	CC	CC	CC	TT	TT	TT	TT	CC	TT	TT	TT	TT	CC	TT	TT	TT	TT	TT	CC	TT	TT	TT	TT	TT	CC	CC	TT	CC	CC	CC	CC	TT	TT	TT	TT	CC	CC	CC	---	CC	CC	TT	CC
AX-176808227	scaffold	25485180	T // C	AGTTGAGAAATTCTTACCAACCTTACTTACGCCCA[C/T]AATTTTTCATTTACCATTGTCACCGAAAATCACAA	TT	TT	TT	TT	TT	TT	TT	TT	TT	TT	TT	TT	TT	TT	TT	TT	TT	TT	TT	TT	TT	TT	TT	TT	TT	TT	TT	TT	TT	TC	TT	TC	TC	TT	TT	TT	TT	TT	TC	TT	TT	TT	TT	TT	TT
AX-176808255	scaffold	112857201	A // C	TTTGCCCTACCTTCCAGTAAAACATCAGTAACTTG[A/C]GACTTAGTCGTATCATATTTTGCTAGCTGAGTGTC	AA	AA	AA	AA	AA	CC	CC	CC	CC	AA	CC	CC	CC	CC	AA	CC	CC	CC	CC	CC	---	CC	CC	CC	CC	CC	AA	CC	AA	AA	CC	AA	AA	CC	CC	CC	CC	AA	AA	AA	CC	AA	AA	CC	AA
AX-176808281	scaffold	24108955	A // G	GATCGCCTAAGTTAGAAGCTAGCCGAAACGAGCTA[A/G]TAACAGGGGCTCTATGACAGGGGCCGAGCTAGAGT	GG	AA	GG	GG	AA	AA	AA	AA	AA	AA	AA	AA	AA	GG	GG	AA	AA	AA	GG	GG	GG	AA	AA	AA	GG	AA	GG	AA	AA	AA	AA	AA	AA	GG	AA	AA	AA	AA	GG	AA	AA	AA	AA	AA	AA
AX-176808370	scaffold	119933	T // C	ACGAAAAAAAATGGTGTTACTCAGTAATATTTTAT[C/T]ATGGCGTTACGTAGAAATGGGATTTTTTTTAAAAT	TT	TT	TT	TT	TT	CC	CC	CC	CC	TT	CC	TT	CC	CC	TT	CC	CC	CC	TT	CC	TT	CC	TT	CC	CC	CC	TT	TT	TT	TT	TC	TT	TT	CC	CC	TT	CC	TT	TT	TT	TT	TT	---	TT	TT
AX-176808402	scaffold	19236425	T // C	AATCTCTCATTCTTCTTCTTAAATGTATGAGTTTG[C/T]TTGAAGGCATCGGGCATTGAAACAGTACGCTGCAG	CC	TT	CC	CC	TT	CC	TT	CC	CC	TT	CC	CC	CC	CC	CC	CC	CC	CC	CC	CC	CC	CC	CC	TT	CC	CC	CC	TT	TT	TT	CC	TT	TT	CC	CC	CC	---	CC	TT	CC	TT	CC	TT	TT	TT
AX-176808496	scaffold	65084281	A // G	AGCAAGTGACGTGAACGCGTTAGGCACGTGTACGC[A/G]TAAGAGGCAGGGAAGAGAAGGTGATGCGTAAGCGT	AA	---	GG	GG	AA	GG	GG	GG	GG	AA	GG	GG	GG	GG	AA	GG	GG	GG	GG	GG	GG	GG	GG	GG	AA	GG	GG	AA	AA	AA	GG	AA	AA	AA	GG	GG	GG	GG	AA	GG	AA	GG	GG	AA	AA
AX-176808524	scaffold	131198094	A // G	CATAAAATTCTGTTTGGTAGGATGTTACACAAGAA[A/G]AAAACCCCTCTCCAAAACTGATACTTATCCTGTCT	AA	AA	AA	AA	AA	AA	GG	AA	GG	AA	AA	AA	AA	AA	AA	AA	AA	AA	AA	AA	AA	AA	GG	GG	AA	AA	AA	AA	AA	AA	AA	AA	AA	AA	AA	AA	AA	AA	AA	AA	GG	AA	AA	GG	AA
AX-176808584	scaffold	85933170	T // C	CTTGCTTCTCGACGTTCTTCTTTCGGAAAAAAGCT[C/T]GCAAGCTGGATGAAGTCACCTTCGGAGCCTTTTCA	CC	CC	CC	CC	CC	CC	CC	CC	CC	CC	CC	CC	CC	CC	CC	CC	CC	CC	CC	TT	TT	CC	CC	CC	TT	CC	CC	CC	CC	CC	CC	CC	CC	TT	CC	CC	CC	CC	CC	CC	CC	CC	CC	CC	CC
AX-176808628	scaffold	19639330	T // G	GCCTTTCTACACCCCAGAATTCTACATGCTTTCTC[G/T]GTGATTTTAGCATTGCAATTATGACCAACAATCAC	GG	GG	GG	TG	GG	GG	GG	GG	GG	GG	GG	GG	GG	TT	GG	GG	GG	GG	TT	TT	TT	GG	GG	GG	GG	GG	TT	GG	GG	GG	GG	GG	GG	GG	GG	GG	GG	GG	GG	GG	GG	GG	GG	GG	GG
AX-176808681	scaffold	117879525	T // C	TCTATTTTTAAGAGGAGAACAATGAGAGTTGTACT[C/T]CTTTCTCTTGTTTTAGCATAGACCTTAGTAAAATT	TT	CC	TT	CC	CC	TT	TT	TT	TT	CC	TT	TT	TT	TT	CC	TT	TT	TT	TT	TT	CC	TT	TT	TT	TT	TT	CC	CC	CC	CC	TT	CC	CC	TT	TT	TT	TT	TT	CC	---	---	TT	CC	TT	CC
AX-176808689	scaffold	75363454	A // G	AGAATTGATGTATCCAAATTTTAAAAAGGTCAATG[A/G]ATTAAATGTATTTTTAAATCGTTAAAAATTTAAAT	AA	GG	GG	AA	GG	AA	AA	AA	GG	GG	AA	AA	AA	AA	GG	AA	AA	GG	AA	AA	AG	AA	AA	AA	AA	AA	AA	AA	GG	GG	AG	GG	GG	AA	AA	AA	AA	GG	GG	GG	GG	GG	AA	AA	GG
AX-176808756	scaffold	79839698	T // C	TGAACAGGTGTTTTCCCGTTGTTCTCTTTTATAAT[C/T]ACTTTCCTTTGTTTTACAAAGCTGTTTTATGTTCT	TT	TT	TT	TT	TT	CC	CC	CC	TT	TT	CC	CC	CC	CC	TT	CC	CC	CC	CC	CC	CC	CC	CC	CC	CC	CC	---	CC	TT	TT	CC	TT	TT	CC	CC	CC	CC	TT	TT	TT	CC	TT	TT	CC	TT
AX-176808760	scaffold	131247133	T // G	ATAAAAGCAATGCTGTGTGTGATTTCACCATAAAA[G/T]ATATAGGTGCTATACATGAGTAAGTGAGACATCTA	GG	TT	TT	TT	TT	GG	GG	GG	GG	TT	---	GG	TT	---	TT	GG	GG	GG	GG	GG	GG	GG	GG	GG	---	GG	TT	TT	TT	TT	GG	TT	TT	GG	GG	TT	---	GG	TT	---	GG	GG	TT	GG	TT
AX-176808765	scaffold	73162529	T // C	GAACTTTTCTCTTAGAAGGAAAAAAAATAGGGAAA[C/T]AGAGGCAACTAACCGATGATGGAGCAAGCTCTAAT	CC	CC	CC	CC	CC	TT	TT	TT	TT	CC	TT	TT	TT	TT	CC	TT	TT	TT	TT	TT	TT	TT	TT	TT	TT	TT	CC	TT	CC	CC	TT	CC	CC	TT	TT	TT	TT	CC	CC	CC	TT	CC	CC	TT	CC
AX-176808802	scaffold	19639920	A // G	TACAAAGGCCGTTTGAACTTCATCGACCAGTCCTG[A/G]CTTAAGAGAGCTCAGTCTCCTTGATAAGATCTTTG	AA	AA	AA	AG	AA	AA	AA	AA	AA	AA	AA	AA	AA	GG	AA	AA	AA	AA	GG	GG	GG	AA	AA	AA	AA	AA	GG	AA	AA	AA	AA	AA	AA	AA	AA	AA	AA	AA	AA	AA	AA	AA	AA	AA	AA
AX-176808868	scaffold	970156	A // G	GGCGGCCAAAAGAAGCTGGGCCGGATCACCCTCCT[A/G]GCTAGTGATCGGGCTCTCAAGTGGTTCTCACATAT	GG	GG	GG	GG	GG	AA	AA	AA	AA	GG	AA	AA	AA	AA	GG	AA	AA	AA	AA	AA	AG	AA	AA	AA	AA	AA	GG	GG	GG	GG	GG	GG	GG	AA	AA	AA	AA	GG	GG	GG	GG	GG	GG	GG	GG
AX-176808930	scaffold	121356778	A // G	CTTCTTAATCTGTAACTTACAGATATCATTTCATG[A/G]TCCTCTTTTAGTAGGTAATGTCTGGGTGGATAGTA	AA	AA	AA	AA	AA	AA	GG	AA	GG	AA	AA	AA	AA	AA	AA	AA	AA	AA	AA	---	AA	AA	GG	GG	AA	AA	AA	AA	AA	AA	---	AA	AA	AA	AA	AA	AA	AA	AA	AA	GG	AA	AA	GG	AA
AX-176808936	scaffold	130895934	T // G	ATACCAGTGCGTCTAAATAAACGAAGTAAGCCACA[G/T]TGCCATTTTTTATGCAGAAGAGTGCATTGGTGGAA	TT	TT	TT	TT	TT	TT	GG	TT	GG	TT	TT	TT	TT	TT	TT	TT	TT	TT	TT	TT	TT	TT	GG	GG	TT	TT	TT	TT	TT	TT	TT	TT	TT	TT	TT	TT	TT	TT	TT	TT	GG	TT	TT	GG	TT
AX-176808962	scaffold	108946667	A // G	TGAATTACATAGAGCTCTTTATGAAATTTGAAGTG[A/G]ACAGATCATGGGTGATTTTTAAGGGGGAAAGATTG	GG	AA	GG	GG	AA	GG	GG	GG	GG	AA	GG	GG	GG	GG	GG	AA	GG	GG	GG	GG	GG	GG	GG	GG	GG	GG	GG	AA	AA	AA	GG	AA	GG	GG	GG	GG	GG	GG	AA	GG	AA	GG	AA	AA	AA
AX-176809035	scaffold	469413	A // G	CGCCTCACATAAACCATCTTGTAGTTGGAAGGCTT[A/G]TAGAGTTTCCCCGACGGGCTATCGCGGGCGCGAAA	AA	AA	AA	AA	AA	GG	GG	---	GG	AA	GG	GG	GG	---	AA	GG	GG	AA	GG	GG	AA	GG	GG	GG	AA	GG	AA	AA	AA	AA	AA	AA	AA	AA	GG	GG	GG	AA	AA	AA	AG	AA	AA	GG	AA
AX-176809121	scaffold	88071357	T // C	TTGCAAGTGTTTTTGATGTAAATGAAATGCATTTT[C/T]ACGGTAACCGCAGTTTAGTATTATTCTTATTATTA	CC	CC	CC	CC	CC	TT	TT	---	TT	CC	TT	TT	TT	TT	CC	---	TT	TT	TT	TT	---	TT	TT	---	TT	TT	CC	TT	CC	CC	TT	CC	CC	TT	TT	---	TT	CC	CC	CC	TT	CC	CC	TT	CC
AX-176809127	scaffold	64448873	T // C	TTTTTGTCCATCTTTGCCTTTTCCTTCTCAGGTTG[C/T]TGCTTCTGTTTCTCCGACCTCTCTCTTCCGTTTTT	CC	CC	CC	CC	CC	TT	TT	TT	TT	CC	TT	TT	TT	TT	CC	TT	TT	TT	TT	TT	TC	TT	TT	TT	TT	TT	CC	TT	CC	CC	---	CC	CC	TT	TT	TT	TT	CC	CC	---	TT	CC	CC	TT	CC
AX-176809163	scaffold	19634082	A // G	AGGCTCGAGTATTAATAAATTGAATAATTGTAAGT[A/G]AAGATTAACTTTTATAAATATAGATTGAACTCATG	AA	AA	AA	GG	GG	AA	AA	---	AA	AA	AA	AA	AA	GG	AA	AA	AA	AA	GG	GG	GG	AA	AA	AA	AA	---	GG	AA	AA	AA	AA	AA	AA	AA	AA	---	AA	AA	AA	GG	AA	AA	AA	AA	AA
AX-176809215	scaffold	110978019	T // C	AGTTTGAGAGTAAAGAAGAACCCTGATGGCACAGT[C/T]TAGAAGTACAAGGCATGCCTTGTAGCCAAGGACTT	TT	TT	TT	TT	CC	CC	CC	CC	CC	CC	CC	CC	CC	CC	CC	TT	TT	CC	CC	CC	TT	CC	CC	CC	CC	TT	TT	CC	TT	TT	CC	TT	TT	CC	TT	TT	TT	CC	TT	CC	CC	CC	CC	CC	CC
AX-176809218	scaffold	55832641	T // C	TTATTTTCAAATATTTGGTGAGTAGTTGTTTTGAT[C/T]ATTTCTTTATTATTTTTGTATTATTGGATTAGAAT	CC	CC	CC	CC	CC	TT	---	TT	TT	CC	TT	---	TT	TT	CC	CC	TT	TT	TT	TT	CC	---	TT	TT	TT	TT	CC	TT	CC	CC	CC	CC	CC	TT	TT	TT	TT	CC	CC	CC	TT	CC	TC	TT	CC
AX-176809267	scaffold	87735844	A // G	GTACTCTGTCTTCTTTCAGAAATTTACCGAATTGC[A/G]TTGCGTTTCAAAATAAAATTTTCACTTCATAACAC	GG	GG	AA	AA	AA	AA	AA	AA	AA	AA	AA	AA	AA	AA	AA	AA	GG	AA	GG	GG	AA	AA	AA	AA	GG	GG	AA	GG	GG	AA	---	AA	AA	GG	GG	GG	GG	AA	AA	AA	---	AA	AA	GG	GG
AX-176809341	scaffold	19642220	T // C	TTCAACCTCAAGACTTGTCTCTTGCACTTCTGTTT[C/T]ATTATAAGCTTTAATTCCCATGTCTAAACTCAAAT	TT	TT	TT	CC	TT	---	TT	TT	TT	TT	TT	TT	TT	CC	TT	TT	---	TT	CC	---	CC	TT	TT	TT	TT	TT	CC	TT	TT	TT	TT	TT	TT	TT	TT	TT	TT	TT	TT	TT	TT	TT	TT	TT	TT
AX-176809350	scaffold	68388	T // G	TTAGCAAACCCTTAACTTGTTTGAAATGCTTGCTT[G/T]CTTGCTTGCTTTCTTGCTTTCTTGCTTTCTTGATC	TT	TT	TT	GG	TT	TT	TT	TT	TT	TT	TT	TT	TT	---	TT	TT	TT	TT	GG	TT	GG	TT	TT	TT	GG	TT	GG	GG	GG	GG	TT	GG	GG	GG	TT	TT	TT	TT	GG	TT	TT	TT	TT	GG	TT
AX-176809363	scaffold	19640134	T // C	ATGGTACAAAAGTGTTCACTAATAATACTCCACAT[C/T]TTCCGAATGCTCTTGAAATTAAATCAGTCCAAGCC	TT	TT	TT	CC	TT	---	TT	TC	TT	TT	TT	TT	TT	CC	TT	---	TT	TT	CC	CC	CC	TT	TT	TT	TT	---	CC	TT	TT	TT	---	TT	TT	TT	TT	TT	TT	TT	TT	TT	TT	TT	TT	TT	TT
AX-176809468	scaffold	24424	A // C	CTCGGCCCGGAAGACGAGCAAACAGGGGCTGGAGG[A/C]AATTGAGGGAACACTACAGTCAAGGAAAGACAAGG	CC	CC	CC	CC	CC	AA	AA	AA	AA	AC	AA	AA	AA	AA	CC	CC	AA	AA	AA	AA	AC	AA	AA	AA	AA	AA	CC	CC	CC	CC	CC	CC	CC	AA	AA	AA	AA	CC	CC	CC	CC	CC	CC	CC	CC
AX-176809531	scaffold	120910790	T // C	CATATTATGTGTATACTAAATAATATGTCGCGAAT[C/T]TGAGTTTTATTCAGGGTCTGGCCAATGAGTTGCTG	TT	TT	TT	TT	TT	TT	CC	TT	CC	TT	TT	TT	TT	TT	TT	TT	TT	TT	TT	TT	TT	TT	CC	CC	TT	TT	TT	TT	TT	TT	TT	TT	TT	TT	TT	TT	TT	TT	TT	TT	CC	TT	TT	CC	TT
AX-176809566	scaffold	75415600	T // C	TGATTTGCTTAACAATATTCTTTATCCAATTTTAA[C/T]TGGTCTTCTCCTTGCGTCCATGGTCAAAGGTAAAG	CC	CC	CC	CC	CC	TT	---	TT	TT	CC	TT	TT	TT	TT	CC	TT	TT	TT	TT	TT	CC	TT	TT	TT	TT	TT	CC	CC	CC	CC	CC	CC	CC	TT	TT	TT	TT	CC	CC	CC	TT	CC	CC	---	CC
AX-176809588	scaffold	79841303	A // G	ATAATGTTTGTGGGCATAGATGTACGTTCTGTGGA[A/G]GTAAGATTGACCAGGCAATACATGAACCCTGGTCC	AA	AA	AA	AA	AA	GG	GG	---	AA	AA	GG	GG	GG	GG	AA	GG	GG	GG	GG	GG	---	GG	GG	GG	GG	GG	AA	GG	AA	AA	---	AA	AA	GG	GG	GG	GG	AA	AA	AA	GG	AA	AA	GG	AA
AX-176809638	scaffold	110979132	T // C	TACTCATTAAAATCAGAGTTTCTTGCTCCACCAAG[C/T]CTGTGGTGTACTGTGACAACTAGAGCGCAGTTCTC	CC	CC	CC	CC	TT	TT	TT	TT	TT	TT	TT	TT	TT	TT	TT	CC	CC	TT	TT	TT	CC	TT	TT	TT	TT	CC	CC	TT	CC	CC	TT	CC	CC	TT	CC	CC	CC	TT	CC	TT	TT	TT	TT	TT	TT
AX-176809659	scaffold	120786411	T // C	GCATCTTTATCTTATTTGAGTGTCACCTTCTGCTT[C/T]CACGTGGTGCGCATGCAGCTACTTCTGTGGTTGAC	CC	CC	CC	CC	CC	CC	---	CC	---	CC	CC	CC	CC	CC	CC	CC	CC	TT	CC	TT	CC	CC	---	---	CC	TT	CC	CC	CC	CC	CC	CC	CC	CC	CC	CC	TT	CC	CC	CC	---	CC	TC	---	CC
AX-176809715	scaffold	14941630	T // G	ACCTGCCTGTTGTTGCTCTCCTGAAAAGCTAACGA[G/T]TCAACTTGATTGAAGAAGTCCTTAGCATCTCCAGG	GG	GG	TT	TT	TT	TT	TT	TT	TT	TT	TT	TT	TT	TT	TT	TT	GG	TT	GG	GG	TT	TT	TT	TT	GG	GG	TT	GG	GG	TT	TT	TT	TT	GG	GG	GG	GG	TT	TT	TT	TT	TT	TT	GG	GG
AX-176809743	scaffold	315505	T // G	AAATCCCAGGCATGCCCCTTATGGACGACCACCAA[G/T]CCTAAGGACTAAAATTGATCTCAAAGATATTCCAA	TT	GG	TT	TT	GG	TT	GG	TT	TT	GG	TT	TT	TT	TT	TT	TT	TT	TT	TT	TT	TT	TT	TT	TT	TT	TT	TT	GG	GG	GG	TT	GG	GG	TT	TT	TT	TT	TT	GG	TT	GG	TT	GG	GG	GG
AX-176809858	scaffold	7816581	T // C	ATCTCACATTCATCCAGTAAAACTTGTTTTTAATT[C/T]CCGTTTAACAAAATCCTAGAAACCCTATTTATATT	---	TT	TT	TT	TT	TT	CC	TT	CC	TT	TT	TT	TT	TT	TT	TT	TT	TT	TT	TT	TT	---	CC	CC	TT	TT	TT	TT	TT	TT	CC	TT	TT	TT	TT	---	TT	TT	TT	---	CC	TT	TT	CC	TT
AX-176809902	scaffold	16935110	A // G	CTGCTATTAAAAGCTTTAAATAGTAGAAAAGTTCA[A/G]AACGAGAAACAATAAATAAGTAGCAGTGGTAGTAG	AA	AA	AA	AA	AA	AA	---	AA	GG	AA	AA	AA	AA	AA	AA	AA	AA	AA	AA	AA	AA	AA	GG	GG	AA	AA	AA	AA	AA	AA	AA	AA	AA	AA	AA	AA	AA	AA	AA	AA	---	AA	AA	GG	AA
AX-176809925	scaffold	79844042	T // C	TCATTAAATTGTTGTTAATAACTGGCTAGACCCAG[C/T]CAAAATAAGTTGATGAAGATAGGCTAGGCTTTTCT	TT	TT	TT	TT	TT	CC	CC	CC	TT	TT	CC	CC	CC	CC	TT	CC	CC	CC	CC	CC	CC	CC	CC	CC	CC	CC	TT	CC	TT	TT	CC	TT	TT	CC	CC	CC	CC	TT	TT	TT	CC	TT	TT	CC	TT
AX-176809929	scaffold	66735638	A // G	TCTTGGTCACGCGAATGCGTGACTCATGCGTGCGC[A/G]TCGCTTTCGCACCCTATTTTTCATCCTTTCCCCTC	AA	GG	AA	AA	GG	AA	AA	AA	AA	GG	AA	AA	AA	AA	AA	AA	AA	AA	AA	AA	GG	AA	AA	AA	AA	AA	AA	GG	GG	AA	AA	GG	GG	AA	AA	AA	AA	AA	GG	AA	AG	AA	GG	AA	GG
AX-176809969	scaffold	135439054	T // C	TTCATCTTTTTCAGGGCATAATAAAATCGGGTTAG[C/T]TCCTGGTCTAAATCATACCTACATAATATCAAGCC	CC	CC	CC	TT	CC	CC	CC	CC	CC	CC	CC	CC	CC	CC	CC	CC	CC	CC	CC	CC	TT	CC	CC	CC	CC	CC	TT	CC	CC	TT	CC	CC	CC	CC	CC	CC	CC	CC	TT	CC	CC	CC	CC	CC	CC
AX-176809999	scaffold	19091674	T // C	TTGAGCCACAGTCAGTGAAAGAAGCTATGGTTCAC[C/T]CGAAATAGAGGAGGCAATCGATAATGAGTATCACG	CC	TT	CC	CC	TT	CC	TT	CC	CC	TT	CC	CC	CC	CC	CC	CC	CC	CC	CC	CC	CC	CC	CC	TT	CC	CC	CC	TT	TT	TT	CC	TT	TT	CC	CC	CC	CC	CC	TT	CC	TT	CC	TT	TT	TT
AX-176810028	scaffold	112857076	A // G	TCTTCTCAATCATGTCCATTCGAAGAGAAAGGGCA[A/G]CATTCGTGGATGAAACTTTGTCTTTTCCTGATTTT	GG	GG	GG	GG	GG	AA	AA	AA	AA	GG	AA	AA	AA	AA	GG	AA	AA	AA	AA	AA	AA	AA	AA	AA	AA	AA	GG	AA	GG	GG	AA	GG	GG	AA	AA	AA	AA	GG	GG	GG	AA	GG	GG	AA	GG
AX-176810036	scaffold	89094633	T // C	TAATATTATCATAAAAAAAAATACTTGCTGACTTC[C/T]GAGACTTCTAATATATTTCATGATTATTATAGAAA	CC	CC	CC	CC	CC	TT	TT	TT	---	CC	TT	TT	TT	TT	CC	TT	TT	CC	TT	TT	CC	TT	TT	TT	---	TT	CC	CC	CC	CC	TC	CC	CC	TT	TT	TT	TT	CC	CC	CC	TT	CC	CC	TT	CC
AX-176810045	scaffold	25365665	A // G	AGATTTAGACCGTTACATATGACTTGCGGGTATGA[A/G]GCGTCTAACACAATATCCTATACTCAAGATCAAGA	AA	AA	AA	AA	AA	AA	AA	AA	AA	AA	AA	AA	AA	AA	AA	AA	AA	AA	AA	AA	AA	AA	AA	AA	AA	AA	AA	AA	AA	GG	AA	GG	GG	AA	AA	AA	AA	AA	GG	AA	AA	AA	AA	AA	AA
AX-176810056	scaffold	75161338	T // C	TCTCACGATTCTTGCAAAGCCTCAGTTAACATATG[C/T]TGCTATGAAAGTTGCTACCTGTTAATTACAGAAAT	CC	CC	CC	CC	CC	TT	TT	TT	CC	CC	TT	TT	TT	TT	CC	TT	TT	TT	TT	TT	TT	TT	TT	TT	TT	TT	CC	TT	CC	CC	---	CC	CC	TT	TT	TT	TT	CC	CC	CC	TT	CC	CC	TT	CC
AX-176810079	scaffold	19236583	T // C	AGAAGTTATACCATTTTGTCTTTTGTCTTCATAAT[C/T]GTGGTCGAACTCCCATGTGTATCTCGACGCCCTGT	CC	TT	CC	CC	TT	CC	TT	CC	CC	TT	CC	CC	CC	CC	CC	CC	CC	CC	CC	---	CC	CC	CC	TT	CC	CC	CC	TT	TT	TT	CC	TT	TT	CC	---	CC	---	CC	TT	CC	TT	CC	TT	TT	TT
AX-176810096	scaffold	19212347	A // G	GTTCATATTAGTAAAGGTATTGAGGTGATGTATAT[A/G]AAATTGGTGGTTCTTGGAAGTATTGGTGTTGAAAT	GG	AA	GG	GG	AA	GG	AA	GG	GG	AA	GG	GG	GG	GG	GG	GG	GG	GG	GG	GG	GG	GG	GG	AA	GG	GG	GG	AA	AA	AA	GG	AA	AA	GG	GG	GG	GG	GG	AA	---	AA	GG	AA	AA	AA
AX-176810115	scaffold	120981213	A // G	CTTCTGCTTGATGTTGCTAGGGAGTGCCAAGGGAC[A/G]GTACACATGCACGATGGACCTTACGTGGCTGGTAG	GG	GG	GG	GG	GG	GG	AA	GG	AA	GG	GG	GG	GG	GG	GG	GG	GG	GG	GG	GG	GG	GG	AA	AA	GG	GG	GG	GG	GG	GG	GG	GG	GG	GG	GG	---	GG	GG	GG	GG	---	GG	GG	AA	GG
AX-176810147	scaffold	79842951	T // C	AGTTCTCAAACCGTTACTTCTTGTTCTGGTGGTGT[C/T]GTTCCTTTTGATATGTGTATTTAAATGATCTTACT	CC	CC	CC	---	CC	---	TC	TT	CC	CC	---	---	TT	TT	CC	TT	---	---	TT	TT	---	---	TT	---	TC	TT	CC	TT	---	CC	---	CC	CC	TT	---	TT	TT	CC	---	CC	TT	CC	CC	TT	CC
AX-176810247	scaffold	106756997	A // G	CTTTTTGTTTTATTCCAATATATAACTTAACCGCC[A/G]GGTCATTCTATTAGTAACACTGTTAGTAACACTAT	AA	AA	AA	AA	AA	AA	AA	AA	AA	AA	AA	AG	AA	AG	AA	AA	AG	AG	AA	AG	AA	AA	AG	AA	AG	AG	AA	---	AA	AA	---	AA	AA	AG	AA	AA	AG	AA	AA	AA	AG	AA	AA	AA	AA
AX-176810302	scaffold	38364756	T // C	TTGACTGATATTCTCTTTCCCAGGAAAAGAAACTT[C/T]TTTTGGAACAGAATAGATCACATGTTACAAGAATC	CC	CC	CC	CC	CC	TT	TT	---	TT	CC	TT	TT	TT	TT	CC	TT	TT	TT	TT	TT	TC	TT	TT	TT	TT	TT	CC	TT	CC	CC	---	CC	CC	TT	TT	TT	TT	CC	CC	CC	TT	CC	CC	TT	CC
AX-176810387	scaffold	64448902	T // C	AGGTTGTTGCTTCTGTTTCTCCGACCTCTCTCTCT[C/T]TTGTTTTTGAACAAAATATAATCATAGGAATTGGG	CC	CC	CC	CC	CC	---	TT	TT	TT	CC	TT	TT	TT	TT	CC	TT	TT	TT	TT	TT	---	TT	TT	TT	TT	TT	CC	TT	CC	CC	---	CC	CC	TT	TT	TT	TT	CC	CC	CC	TT	CC	CC	TT	CC
AX-176810425	scaffold	21628019	A // G	ATTTTTTTGTCAAGTGTGTAACAAATTGGAGAGTA[A/G]GTTTTGTAGTTAAAAAAATAAAAAAATTTAAAAAC	GG	AA	GG	GG	---	GG	GG	GG	GG	AA	GG	GG	GG	GG	GG	GG	GG	GG	GG	GG	AA	GG	GG	GG	GG	GG	GG	AA	AA	AA	GG	AA	AA	GG	GG	---	GG	GG	AA	---	AA	GG	AA	GG	AA
AX-176810428	scaffold	73297977	T // G	TGTTAAAGAAGAAAGAAAATGCTTACCAAAATTGA[G/T]AGGAGAATCCAAATTCGGAGAATGGTTCAGATTGC	GG	GG	GG	GG	GG	TT	TT	TT	TT	GG	TT	TT	TT	TT	GG	TT	TT	TT	TT	TT	---	TT	TT	TT	TT	TT	GG	TT	GG	GG	TT	GG	GG	TT	TT	TT	TT	GG	GG	GG	TT	GG	GG	TT	GG
AX-176810507	scaffold	73141523	A // C	AATCAGCACCAACACATACAAAATCATAGCAACAC[A/C]ACTCTACACCTATCCATCATCTATCATACCTCAAT	AA	AA	AA	AA	AA	CC	CC	CC	CC	AA	CC	CC	CC	CC	AA	CC	CC	CC	CC	CC	AC	CC	CC	CC	CC	CC	AA	CC	AA	AA	---	AA	AA	CC	CC	CC	CC	AA	AA	AA	CC	AA	AA	CC	AA
AX-176810515	scaffold	96985021	A // G	TTTTTGCAAAGTTGTAGAATAAAAATGTAAATTCC[A/G]ACGTAGTTATCAAAACCGAACCGACAATCAATTTG	GG	GG	GG	AA	AA	GG	GG	GG	GG	AA	GG	GG	GG	GG	AA	---	GG	AA	GG	GG	AA	GG	GG	GG	GG	GG	AA	GG	GG	AA	GG	AA	AA	GG	GG	GG	GG	AA	AA	AA	AA	AA	GG	GG	GG
AX-176810518	scaffold	19639966	A // G	CTCAGTCTCCTTGATAAGATCTTTGAGATCGTCTT[A/G]TATAGGCACCCGACCATACTAATTGGTCTATAGTC	AA	AA	AA	---	AA	AA	AA	AA	AA	AA	AA	AA	AA	GG	AA	AA	AA	AA	GG	GG	GG	AA	AA	AA	AA	AA	GG	AA	AA	AA	AA	AA	AA	AA	AA	AA	AA	AA	AA	AA	AA	AA	AA	AA	AA
AX-176810550	scaffold	1930218	A // G	CTCACCTTCAACCATGCATCAAGAACATCTTTGCT[A/G]TCAACCTCGCCACATTATTTCTCATGATTCCAGCC	GG	GG	GG	GG	GG	AA	AA	AA	AA	GG	AA	AA	AA	AA	GG	AA	AA	AA	AA	AA	AG	AA	AA	AA	AA	AA	GG	AA	---	---	---	---	GG	AA	AA	AA	AA	---	GG	---	AA	GG	GG	AA	GG
AX-176810578	scaffold	120936776	T // C	AAATCCATGCAGATACAGATTGTTGGCAATCCTGC[C/T]ATAGACAGGGGACTTACTACGATGAACAATATGAG	TC	TT	TT	TT	TT	TC	CC	TC	CC	TT	TC	TC	TC	TC	TT	TC	TC	TC	TC	TC	TC	TC	CC	CC	TC	TC	TT	TT	TT	TT	CC	TT	TT	TC	TC	TC	TC	TC	TT	TC	CC	TC	TT	CC	TT
AX-176810637	scaffold	19639624	T // C	CAAAAACGGAGCCAGAGGGTCGTCTTGTCGCAGAC[C/T]GCGTTGCATTTTGAAAGGTCTTGTTGGTGAACTGT	TT	TT	TT	TC	TT	TT	TT	TT	TT	TT	TT	TT	TT	CC	TT	TT	TT	TT	CC	CC	CC	TT	TT	TT	TT	TT	CC	TT	TT	TT	TT	TT	TT	TT	TT	TT	TT	TT	TT	TT	TT	TT	TT	TT	TT
AX-176810674	scaffold	79851131	A // C	AGGTTTTCATTTTTTTGTTTCTTTAAAAGGATTAA[A/C]TTTCTGCTTCACACTAATAACTACTTATGTGTTAT	CC	CC	CC	CC	CC	AA	AA	AA	CC	CC	AA	AA	AA	AA	CC	AA	AA	AA	AA	AA	AA	AA	AA	AA	AA	AA	CC	AA	CC	CC	AC	CC	CC	AA	AA	AA	AA	CC	CC	CC	AA	CC	CC	AA	CC
AX-176810686	scaffold	79853155	T // C	TGTTGCTGTATTTTGACTGAAATATTGATGATTTT[C/T]CTCCATTAGAATGTTAAGTGAGTGGTATTTTGGTT	TT	TT	TT	TT	TT	CC	CC	CC	TT	TT	CC	CC	CC	CC	TT	CC	CC	CC	CC	CC	CC	CC	CC	CC	CC	CC	TT	CC	TT	TT	CC	TT	TT	CC	CC	CC	CC	TT	TT	TT	CC	TT	TT	CC	TT
AX-176810688	scaffold	79842472	T // G	TTCAATTCACTATTTAGGGGAAGTTTTCTTCTGGT[G/T]TAGTGATGAATATGTAAAATGAGCAAACCTATTTC	TT	TT	TT	TT	TT	GG	GG	GG	TT	TT	GG	GG	GG	GG	TT	GG	GG	GG	GG	GG	GG	GG	GG	GG	GG	GG	TT	GG	TT	TT	GG	TT	TT	GG	GG	GG	GG	TT	TT	TT	GG	TT	TT	GG	TT
AX-176810728	scaffold	117934492	T // C	AAAGCAAGAAAGAAAAACTTGACTAGGGCTCAAAT[C/T]AGAAGTGAAAAAGTAGATTACTATTTTTAAGCAAA	TT	TT	TT	TT	TT	TT	CC	TT	CC	TT	TT	TT	TT	TT	TT	TT	TT	TT	TT	TT	TT	TT	CC	CC	TT	TT	TT	TT	TT	TT	CC	TT	TT	TT	TT	TT	TT	TT	TT	TT	CC	TT	TT	CC	TT
AX-176810756	scaffold	19209900	A // G	AGCATACTTTCATGACAATGTTCAACATGATGTCA[A/G]ACAATTTCAACATAATACGTCAGCTCAATTGACAT	AA	GG	AA	AA	GG	AA	GG	AA	AA	GG	AA	AA	AA	AA	AA	AA	AA	AA	AA	AA	AA	AA	AA	GG	AA	AA	AA	GG	GG	GG	AA	GG	GG	AA	AA	AA	AA	AA	GG	AA	GG	AA	GG	GG	GG
AX-176810822	scaffold	7815352	A // G	TAACAATATTACAGTAACCAAATCAATGTAAATCA[A/G]TAAACTACAAAATTACAGAATCAATAAATTACTGA	AA	AA	AA	AA	AA	AA	GG	AA	GG	AA	AA	AA	AA	AA	AA	AA	AA	AA	AA	AA	AA	AA	GG	GG	AA	AA	AA	AA	AA	AA	AA	AA	AA	AA	AA	AA	AA	AA	AA	AA	GG	AA	AA	GG	AA
AX-176810835	scaffold	70602132	A // C	CGTTTGCAGCTATGCGTTCTTCGTGAAGTGCTCTA[A/C]AAAGACCATATAAGAAACTGGAGAGGTAACCACGA	AC	CC	AC	CC	---	AA	CC	AA	CC	CC	---	AA	CC	AA	AC	AA	AA	AA	AA	AA	AA	AA	AA	CC	---	AA	CC	CC	CC	CC	---	CC	CC	CC	AA	AA	AA	AA	CC	AA	CC	AA	CC	CC	CC
AX-176810872	scaffold	25508430	A // G	CACAACAAGTAATAGAGCTTTACATCGAGGTCATG[A/G]ACATAGGTGGAGGATCTTCATCTTCATGTTTAGGC	GG	GG	GG	GG	GG	GG	GG	GG	GG	GG	GG	GG	GG	GG	GG	GG	GG	GG	GG	GG	GG	GG	GG	GG	GG	GG	GG	GG	GG	AA	GG	AA	---	GG	GG	GG	GG	GG	AA	GG	GG	GG	GG	GG	GG
AX-176810897	scaffold	93128	A // G	AATTGCTTGGCGGTTGTGGTAGCGAAATTCAAGAT[A/G]AATACATGACTGCTGACGACTCTTCAATCGGAATT	GG	GG	GG	AA	GG	GG	GG	GG	GG	GG	GG	GG	GG	GG	GG	GG	GG	GG	AA	GG	AA	GG	GG	GG	GG	AA	AA	GG	GG	GG	GG	GG	GG	GG	GG	GG	---	GG	GG	GG	GG	GG	---	GG	GG
AX-176811153	scaffold	106742532	A // G	GGAGTGTACATTTTTACAAGTGTGGTGCACACAGT[A/G]TAGTTAGCAGCCAAGGGTGCAGTGGTGCCTCAGGA	GG	GG	GG	GG	GG	GG	GG	GG	GG	GG	GG	---	GG	AA	GG	GG	AA	AA	GG	AA	GG	GG	AA	GG	AA	---	GG	---	GG	GG	AG	GG	GG	AA	GG	GG	---	GG	GG	GG	AA	GG	GG	GG	GG
AX-176811223	scaffold	25352303	A // G	TAAAAGTATTTTTGATAGCTTCCCTGTATCATGCA[A/G]GTCTACATGAATATCGAATTACTTGGTAAAAAGTA	GG	GG	GG	GG	GG	GG	GG	GG	GG	GG	GG	GG	GG	GG	GG	GG	GG	GG	GG	GG	GG	GG	GG	GG	GG	GG	GG	GG	GG	AA	GG	---	AA	GG	GG	GG	GG	GG	AA	GG	GG	GG	GG	GG	GG
AX-176811303	scaffold	67424156	T // C	AAAAGTTTATAGTGAACTACCAGAACTTTTAACTT[C/T]ATACTACAATTAAAATAAGAATATACAAATTTATT	CC	TT	TT	CC	CC	CC	CC	CC	TT	TT	CC	CC	CC	CC	TT	CC	CC	TT	CC	TT	CC	---	---	CC	TT	CC	CC	TT	TT	TT	CC	TT	TT	TT	CC	CC	CC	TT	TT	CC	TT	TT	CC	TT	TT
AX-176811381	scaffold	135535840	A // G	TCTGATATATATTTCACTTTATTGTTTTAATTCTT[A/G]CATGCCCTTTTGAAAGTAATATTTGCTTAATTAAT	AA	AA	AA	GG	AA	AA	AA	AA	AA	AA	AA	AA	AA	AA	AA	AA	AA	AA	AA	AA	GG	AA	AA	AA	AA	AA	GG	AA	AA	GG	AA	AA	AA	AA	AA	AA	AA	AA	GG	AA	AA	AA	AA	AA	AA
AX-176811401	scaffold	48590288	A // G	CGGTTTGAGTTCCACATTCAGCAGTCGAACTCGTC[A/G]AGTTGTCACTCATCAGATGCTGCTAAAAATGTGAT	AA	AA	AA	GG	AA	AA	AA	AA	AA	AA	AA	AA	AA	AA	AA	AA	AA	AA	AA	AA	GG	AA	AA	AA	AA	AA	GG	AA	AA	AA	AA	AA	AA	AA	AA	AA	AA	AA	AA	AA	AA	AA	AA	AA	AA
AX-176811414	scaffold	7815358	T // C	TATTACAGTAACCAAATCAATGTAAATCAATAAAC[C/T]ACAAAATTACAGAATCAATAAATTACTGAAACCTT	TT	TT	TT	TT	TT	TT	---	TT	TC	TT	TT	TT	TT	TT	TT	TT	TT	TT	TT	TT	TT	TT	TC	TC	TT	TT	TT	TT	TT	TT	TT	TT	TT	TT	TT	TT	TT	TT	TT	TT	TC	TT	TT	TC	TT
AX-176811488	scaffold	17730357	A // C	CACGTTCTCCCTCGATGACTGCCAACACAGCACCT[A/C]GGCGGAGGATGCCCTTTTTGTCATCTCGGCAAGAG	CC	AA	CC	CC	AA	CC	AA	CC	CC	AA	CC	CC	CC	CC	CC	CC	CC	CC	CC	CC	CC	CC	CC	AA	CC	CC	CC	AA	AA	AA	CC	AA	AA	CC	CC	CC	AA	CC	AA	CC	AA	CC	AA	AA	AA
AX-176811514	scaffold	33771155	T // C	AGAAACTCAAAGGACTCATAGAAAGACTTCTGAAA[C/T]ATAAGAAACTAAATAACAACTAACATATTAATGCA	CC	CC	CC	CC	CC	TT	TT	TT	TT	CC	TT	TT	TT	TT	CC	TT	TT	TT	TT	TT	---	TT	TT	TT	TT	TT	CC	TT	CC	CC	TT	CC	CC	TT	TT	TT	TT	CC	CC	CC	TT	CC	CC	TT	CC
AX-176811659	scaffold	20799678	T // C	AATTCTAGACCCTATCTTATCTGCCTTCAAAGTAA[C/T]AATCCACCAATTAAGATTTACATCAAATTAACAAG	TT	TT	TT	CC	TT	TT	TT	TT	TT	TT	TT	TT	TT	TT	TT	TT	TT	TT	TT	TT	CC	TT	TT	TT	TT	TT	CC	TT	TT	CC	TT	TT	TT	TT	TT	TT	TT	TT	CC	TT	TT	TT	TT	TT	TT
AX-176811772	scaffold	1352802	T // C	ATGGATATCGGAGATTAGTTATTGAAATTGCAATT[C/T]GCCTTAGCAGTCTAGCACAATTTACGTGGTTTCTG	TT	TT	TT	TT	CC	CC	---	CC	CC	CC	CC	CC	CC	CC	TT	CC	CC	CC	CC	CC	TT	CC	CC	CC	CC	CC	TT	TT	TT	TT	---	TT	TT	CC	CC	CC	CC	CC	TT	CC	CC	CC	CC	TT	TT
AX-176811783	scaffold	83741388	T // C	TTATTTTTGGTATCCAATCATTCTTTTGGTAAGCA[C/T]TTTGCCTTCTTTTGAATGTTTTGAGCATTTTGTTA	TT	TT	TT	CC	CC	TT	TT	TT	---	CC	TT	TT	TT	TT	TT	---	TT	TT	TT	CC	CC	TT	TT	TT	CC	TT	CC	CC	CC	CC	TT	CC	CC	CC	TT	TT	TT	TT	CC	TC	---	TT	TT	TT	TT
AX-176811799	scaffold	830260	A // G	TATATAAACTAAAACACTAACAATAACGAAAACAT[A/G]AAAGTAAAATTCAATAAAGCTGCTAAGATTCAATG	AA	AA	AA	AA	AA	GG	GG	GG	GG	AA	AA	GG	GG	GG	AA	GG	GG	GG	GG	AA	AA	GG	AA	AA	AA	GG	AA	AA	AA	AA	---	AA	AA	AA	GG	GG	GG	AA	AA	AA	AA	AA	AA	AA	AA
AX-176811821	scaffold	65107844	A // C	TAAGATCAAATGTTAAACTCGGCCAAAAATTCAAG[A/C]CTACATTCATTCTCACTTATTTTTTTCTCCTTTTC	AA	AA	CC	CC	AA	CC	CC	CC	CC	AA	CC	CC	CC	CC	AA	CC	CC	CC	CC	---	CC	CC	CC	CC	AA	CC	CC	AA	AA	AA	CC	AA	AA	AA	CC	CC	CC	CC	AA	CC	AA	CC	CC	AA	AA
AX-176811873	scaffold	2307592	T // C	TATAGGCAATGATTCATAGTCTAAAGAAATAGCTT[C/T]CTCAGAAATTTTGTTATGCTGTTGGGGATCTAAAA	CC	CC	CC	CC	CC	CC	CC	CC	CC	CC	CC	CC	CC	CC	CC	CC	CC	CC	CC	CC	CC	CC	CC	CC	CC	CC	CC	TT	CC	CC	CC	CC	CC	CC	CC	CC	CC	CC	CC	CC	TT	CC	CC	TT	CC
AX-176811933	scaffold	79856340	T // C	AAGAGAAATGGAGTTGGCTGGTTGTAAGAATGAAA[C/T]TGAAGGACTAAAAAGGGAGAAAGATGATCTCTGTC	TT	TT	TT	TT	TT	CC	CC	CC	TT	TT	CC	CC	CC	CC	TT	---	CC	CC	CC	CC	CC	CC	CC	CC	CC	CC	TT	CC	---	TT	TT	TT	TT	CC	CC	CC	CC	TT	TT	TT	CC	TT	TT	CC	TT
AX-176811945	scaffold	19643347	T // C	GATTGTTAACAAAGATTGTGTGGTGGCCCTGTTCC[C/T]GAGCCTCCCTACGTTGATTAGGGCCTTCATTTCTT	TT	TT	TT	TC	TT	TT	TT	TT	TT	TT	TT	TT	TT	CC	TT	TT	TT	TT	CC	CC	CC	TT	TT	TT	TT	TT	CC	TT	TT	TT	TT	TT	TT	TT	TT	TT	TT	TT	TT	TT	TT	TT	TT	TT	TT
AX-176812006	scaffold	27420607	T // C	TCAAAATGCGTAAACAAGGGCAAAGTATCGACATC[C/T]TTATAAGACATGTTTTGCCTTTCTCTCCAACCGAT	CC	CC	CC	TT	CC	CC	CC	CC	CC	CC	CC	CC	CC	TT	CC	CC	CC	CC	TT	TT	TT	CC	CC	CC	CC	CC	TT	CC	CC	CC	CC	CC	CC	CC	CC	CC	CC	CC	CC	CC	CC	CC	CC	CC	CC
AX-176812106	scaffold	2592793	A // G	TCAGGAACTCCTTCCAAGCTCCGCAACCCGGTAGC[A/G]TTCAGCTGGCATGACATGAATTAAGTTCACAGCAA	GG	GG	GG	AA	GG	AA	GG	AA	GG	GG	AA	AA	GG	GG	GG	AA	AA	GG	AA	GG	AA	AA	AA	GG	GG	AA	AA	GG	GG	GG	AG	GG	GG	GG	AA	GG	AA	GG	GG	GG	GG	GG	GG	GG	GG
AX-176812151	scaffold	84025223	A // G	CGCAAACACGACACTGTCAAGTGTTAAGCAACTTC[A/G]TAAACCAACATTAATGAGGACAGCCATAGATAACA	GG	GG	GG	AA	GG	GG	GG	GG	GG	GG	GG	GG	GG	GG	GG	GG	GG	---	GG	GG	AA	GG	GG	GG	GG	GG	AA	GG	GG	AA	GG	AA	AA	GG	GG	GG	GG	GG	AA	GG	GG	GG	GG	GG	AA
AX-176812165	scaffold	48592756	T // C	CACTCTCGCTTCTCTGAGTGGATGATATTCTAGCC[C/T]AAAAGTCACCCTTCAGATACACTGGAACCCAGCAT	TT	TT	TT	CC	TT	TT	TT	TT	TT	TT	TT	TT	TT	TT	TT	TT	TT	TT	TT	TT	CC	TT	TT	TT	TT	TT	CC	TT	TT	TT	TT	TT	TT	TT	TT	TT	TT	TT	TT	TT	TT	TT	TT	TT	TT
AX-176812262	scaffold	79855935	A // G	TTAAACAATTTAAGGATTATATTCCCACTGATTGA[A/G]AAAAGTAAAATAAAATAAAATAAAAATAAAGTGGT	AA	AA	AA	AA	AA	GG	GG	GG	AA	AA	GG	GG	GG	GG	AA	GG	GG	GG	GG	GG	GG	GG	GG	GG	GG	GG	AA	GG	AA	AA	GG	AA	AA	GG	GG	GG	GG	AA	AA	AA	GG	AA	AA	GG	AA
AX-176812284	scaffold	110977029	A // G	CACTCATAGACTCATTTGTCCATACACACATTAGC[A/G]AAACGGATGTGTTGAAAGAAAACACAGGCACCTAA	AA	AA	AA	AA	GG	GG	GG	GG	GG	GG	GG	GG	GG	GG	GG	AA	AA	GG	GG	GG	AA	GG	GG	GG	GG	AA	AA	GG	AA	AA	GG	AA	AA	GG	AA	AA	AA	GG	AA	GG	GG	GG	GG	GG	GG
AX-176812295	scaffold	19642463	A // G	CTCATTGATAGACTCCCATTGATAACTATTGATCA[A/G]AAACCTAGCCGAATTCGGTGAACATTTCGATTCAG	AA	AA	AA	AG	AA	AA	AA	AA	AA	AA	AA	AA	AA	GG	AA	AA	AA	AA	GG	GG	GG	AA	AA	AA	AA	AA	GG	AA	AA	AA	---	AA	AA	AA	AA	AA	AA	AA	AA	AA	AA	AA	AA	AA	AA
AX-176812342	scaffold	510947	T // C	AGAAACGATTACGGTTGGTTTCAAACCCAATTTTA[C/T]CCTACCTATTGCCACCCCTAGATATAAGTAGGAAG	TT	TT	CC	CC	CC	TT	TT	TT	TT	CC	CC	TT	TT	TT	TT	TT	TT	CC	CC	CC	CC	CC	TT	TT	CC	TT	CC	CC	CC	CC	TT	CC	CC	CC	TT	TT	TT	TT	CC	TT	CC	TT	CC	CC	CC
AX-176812572	scaffold	16212548	T // C	TTCTTGGTTTCAGTTGCAATCCTCTTTGGTGAATT[C/T]TATCATTGTGCATTCCAATAAATGTGTTGAAATTG	CC	CC	CC	TT	CC	TT	CC	TT	TT	CC	TT	TT	TT	TT	CC	TT	TT	TT	TT	CC	TT	TT	TT	CC	CC	TT	TT	CC	CC	CC	TT	CC	CC	CC	TT	TT	TT	TT	CC	TT	CC	TT	CC	CC	CC
AX-176812642	scaffold	96983258	A // G	CAATTGCAAATATATCTAAGAGCTAAACAAAACAA[A/G]AGTGGACCACTCCAATTCCCTTAAAGTGCCAATAA	AA	AA	AA	GG	GG	AA	AA	AA	AA	GG	AA	AA	AA	AA	GG	AA	AA	GG	AA	AA	GG	AA	AA	AA	AA	AA	GG	AA	AA	GG	AA	GG	GG	AA	AA	AG	AA	GG	GG	GG	AG	GG	AA	AA	AA
AX-176812649	scaffold	79840761	A // G	TCTTTCATTAATTTGAATGAATGTCTTCACAACTG[A/G]GAATACATATGTATAGAGGTGTACAAATAATCCTC	---	---	GG	---	---	AA	AA	AA	---	GG	AA	AA	AA	AA	GG	AA	AA	AA	AA	AA	---	AA	AA	AA	AA	AA	---	AA	---	AA	AA	GG	GG	AA	AA	AA	AA	GG	GG	GG	AA	---	---	AA	---
AX-176812720	scaffold	112857026	T // G	AGTGACGGGTTCGACTAAAGCATCTCGACCCAAAA[G/T]CTTGGAAGCATGAGTCTTCTCAATCATGTCCATTC	GG	GG	GG	GG	GG	TT	TT	TT	TT	GG	TT	TT	TT	TT	GG	TT	TT	TT	TT	TT	TT	TT	TT	TT	TT	TT	GG	TT	GG	GG	TT	GG	GG	TT	TT	TT	TT	GG	GG	GG	TT	GG	GG	TT	GG
AX-176812830	scaffold	1596831	T // C	CAAAGTCCCCATCCCCTGGGCCCTGTTAGGGCAAT[C/T]TCGTCCATGGTAGTCCAGATCCTTGTGGTCCTAAG	TT	TT	TT	TT	CC	TT	TT	TT	TT	CC	TT	TT	TT	TT	TT	CC	CC	TT	CC	CC	TC	TT	TT	TT	CC	CC	TT	CC	CC	CC	TC	CC	CC	CC	TT	TT	CC	TT	CC	TT	CC	TT	CC	CC	TT
AX-176812838	scaffold	79840739	T // C	AGAGAACAGGTTGAATTTCTAATCTTTCATTAATT[C/T]GAATGAATGTCTTCACAACTGAGAATACATATGTA	CC	CC	CC	CC	CC	TT	TT	TT	CC	CC	TT	TT	TT	TT	CC	TT	TT	TT	TT	TT	CC	TT	TT	TT	TT	TT	CC	TT	CC	CC	TC	CC	CC	TT	TT	TT	TT	CC	CC	CC	TT	CC	CC	TT	CC
AX-176812889	scaffold	32264462	A // G	TTTCCGCCAAAATCTCAGCGCCTCCCTTTCGTTCT[A/G]GATTAGAAAGGTTGGCTTGCCTTTTTTAGGTCGTT	AA	AA	AA	AA	AA	GG	GG	GG	GG	AA	GG	GG	GG	GG	AA	GG	GG	GG	GG	GG	AG	GG	GG	GG	GG	GG	AA	AA	GG	AA	AG	AA	AA	GG	GG	GG	GG	AA	AA	AA	AA	AA	AA	GG	AA
AX-176812902	scaffold	19642779	A // G	GCACTCTATTGTTCCTCCCTATCCCAAGTCTTCCT[A/G]ATAGATTGTATAAGTACTTTAAAGTTAATGGGCTC	AA	AA	AA	GG	AA	AA	AA	AA	AA	AA	AA	AA	AA	GG	AA	AA	AA	AA	GG	GG	GG	AA	AA	AA	AA	AA	GG	AA	AA	AA	AA	AA	AA	AA	AA	AA	AA	AA	AA	AA	AA	AA	AA	AA	AA
AX-176812952	scaffold	19643559	T // C	GCATGGTGCGTTGCGCGCTTCCCTACCCTGAGAGG[C/T]GTACAAACACCTCTCCTTCCCTTATTGACTCCAGT	TT	TT	TT	---	TT	TT	TT	TT	TT	TT	TT	TT	TT	CC	TT	TT	TT	TT	CC	CC	CC	TT	TT	TT	TT	TT	---	TT	TT	TT	TT	TT	TT	TT	TT	TT	TT	TT	TT	TT	TT	TT	TT	TT	TT
AX-176813011	scaffold	20794175	T // C	TTATTGTATATATATCAATATTGTGAATAGTTTGC[C/T]CTTTGTTTGTTTGCTTGTTTGAGTTAGTTGTTCGG	CC	CC	CC	TT	CC	CC	CC	CC	CC	CC	CC	CC	CC	CC	CC	CC	CC	CC	TT	CC	---	CC	CC	CC	CC	TT	TT	CC	CC	CC	CC	CC	CC	CC	CC	---	---	CC	CC	---	CC	CC	TT	CC	CC
AX-176813016	scaffold	75161605	A // G	AGCAATTTTAATATCAAAAAAATTCTTCAACATCT[A/G]AGCAAGAGAATAATCATACTTAGACCAATTAAAGT	GG	GG	GG	GG	GG	AA	AA	AA	GG	GG	AA	AA	AA	AA	GG	AA	AA	AA	AA	AA	AG	AA	AA	AA	AA	AA	GG	AA	GG	GG	---	GG	GG	AA	AA	AA	AA	GG	GG	GG	AA	GG	GG	AA	GG
AX-176813040	scaffold	13677636	T // C	TCTCTTCTTAAATGTCTGTATTGAAAACTTTTTCT[C/T]CTAACTTGTAATATTATGTCAATCAAATCATGCTT	TT	TT	TT	TT	TT	CC	CC	CC	CC	TT	CC	CC	CC	CC	TT	CC	CC	CC	CC	TT	TT	CC	CC	CC	TT	CC	TT	CC	TT	TT	CC	TT	TT	TT	CC	CC	CC	CC	TT	CC	CC	CC	CC	CC	TT
AX-176813088	scaffold	37179770	T // C	AGTTTGAATCATCATAACGGAATGACCTCAAAAAT[C/T]TCACCATATGTCACCATTGGTACTACATGTACGAA	TT	TT	TT	TT	---	CC	CC	CC	CC	TT	CC	CC	CC	CC	TT	CC	CC	CC	CC	CC	TT	CC	CC	CC	CC	CC	TT	TT	TT	TT	TT	TT	TT	CC	CC	CC	CC	TT	TT	---	CC	---	TT	CC	TT
AX-176813216	scaffold	38148119	A // G	TATGCTCATTCCTGGAAATCGTACCCACACTTAGG[A/G]TCTTTTTCTACTTTTTTACTTTGACAGTTCTGTTT	GG	GG	GG	GG	GG	GG	GG	GG	GG	GG	GG	GG	GG	GG	GG	GG	GG	GG	GG	GG	---	GG	GG	GG	GG	GG	GG	AA	AA	AA	GG	AA	AA	GG	GG	GG	GG	GG	AA	GG	GG	GG	GG	GG	GG
AX-176813218	scaffold	110979158	T // C	TCCACCAAGTCTGTGGTGTACTGTGACAACTAGAG[C/T]GCAGTTCTCCTCTCTGCCAACCCAATCCTTCACAA	TT	TT	TT	TT	CC	CC	CC	CC	CC	CC	CC	CC	CC	CC	CC	TT	TT	CC	CC	CC	TT	CC	CC	CC	CC	TT	TT	CC	TT	TT	CC	TT	TT	CC	TT	TT	TT	CC	TT	CC	CC	CC	CC	CC	CC
AX-176813248	scaffold	23138590	A // G	GAAACATAAAGCAATTTCCATTGTTGAAAAAGCTT[A/G]AACTAGAGAATCTGTATGTTATTTCGTTATCCTTT	GG	AA	GG	GG	AA	AA	AA	AA	AA	AA	AA	AA	AA	GG	---	AA	AA	AA	GG	GG	---	AA	AA	AA	GG	AA	GG	AA	AA	AA	---	AA	AA	GG	AA	AA	AA	AA	GG	---	AA	AA	AA	AA	AA
AX-176813250	scaffold	106994559	A // G	GAATGATTAGTTTTCAAGGTTCTAAAACTAGACCA[A/G]TTATTGAGCAAGATTATGGATGTTACTTGCTTATA	AA	AA	AA	GG	AA	AA	AA	AA	AA	AA	AA	AA	AA	AA	AA	AA	AA	AA	AA	AA	GG	AA	AA	AA	AA	AA	GG	AA	GG	GG	AA	GG	GG	AA	AA	AA	AA	AA	GG	AA	AA	AA	AA	AA	AA
AX-176813286	scaffold	106761810	A // G	TGCTAACTCGCTGCCCTATTCAACATTTTTCCCGT[A/G]TGGCTCCGTCAATCCGTCGATTTCTCCTTGTATCA	GG	GG	GG	GG	GG	GG	GG	GG	GG	GG	GG	AA	GG	AA	GG	GG	AA	AA	GG	AA	GG	GG	AA	GG	AA	AA	GG	AA	GG	GG	AA	GG	GG	AA	GG	GG	AA	GG	GG	GG	AA	GG	GG	GG	GG
AX-176813351	scaffold	106765202	T // G	GCCACAATTGATTGTATTATATTTTTTTGCGATGA[G/T]GATTGATCTTTCGTGGTAATGATGAGATGATTCTA	GG	GG	GG	GG	GG	GG	GG	GG	GG	GG	GG	TG	GG	TG	GG	---	TG	TG	GG	---	GG	GG	TG	GG	---	TG	GG	TG	GG	GG	---	GG	GG	TG	GG	GG	---	GG	GG	---	TG	GG	GG	GG	GG
AX-176813375	scaffold	19641176	A // G	TCCAAGAAATACCTTTTTTCTTTTGAGCTATGCAG[A/G]CCATACACAACACAAATAGCTCCCACCATTTTTAT	GG	GG	GG	AA	GG	AG	GG	AG	GG	GG	GG	GG	GG	AA	GG	GG	GG	GG	AA	AA	AA	GG	GG	GG	GG	GG	AA	GG	GG	GG	GG	GG	GG	GG	GG	GG	GG	GG	GG	GG	GG	GG	GG	GG	GG
AX-176813492	scaffold	836226	A // G	TGACACTTTAGGCCACGTTTTTTTATCAATTTATG[A/G]TCACGTGATAAAACCTATAGCATAAAATCTTGTAG	GG	GG	GG	GG	GG	AA	AA	AA	AA	GG	AA	AA	AA	AA	GG	AA	AA	AA	AA	AA	GG	AA	AA	AA	AA	AA	GG	GG	GG	GG	AG	GG	GG	AA	AA	AA	AA	GG	GG	GG	---	GG	GG	GG	GG
AX-176813553	scaffold	36056	T // C	TTCACAAGTTTGCCGAAACAATGCTGATGGAGATC[C/T]TGAATGCGAAAGAGACCGGTTCGGTAAGAAATGGT	TT	TT	TT	TT	TT	CC	CC	CC	CC	TT	CC	CC	CC	---	TT	CC	CC	CC	CC	CC	---	CC	CC	CC	CC	CC	TT	CC	TT	TT	---	TT	TT	CC	CC	CC	---	TT	TT	TT	TT	TT	TT	TT	TT
AX-176813570	scaffold	66737037	A // G	TCATTTAAGTGGGAGGGAAGTTGGGAACATTGGTT[A/G]AGGTAAAAGGGTACTTTGAGTTTTCATTGAAAATA	AA	GG	AA	AA	GG	AA	AA	AA	AA	GG	AA	AA	AA	AA	AA	AA	AA	AA	AA	AA	GG	AA	AA	AA	AA	AA	AA	GG	GG	AA	AA	GG	GG	AA	AA	AA	AA	AA	GG	AA	GG	AA	---	AA	GG
AX-176813637	scaffold	40853	T // G	GAGGTTGACGCATATAATTTTTTTCTTATTCCACT[G/T]GGGATAGGAATTATTTTATTTATGCGGATTTTGAA	TT	TT	TT	TT	TT	---	TT	TG	TT	TT	TT	TG	TT	TT	TT	TT	---	TT	TG	TG	TT	TT	TT	TT	TG	TG	TT	TT	TT	TT	TT	TT	TT	TG	TG	TG	TG	TT	TT	TT	TT	TT	TT	TG	TT
AX-176813739	scaffold	162788	A // G	ATTTAATGTAATTGGATGTTTTTGTGTTTGGGCCA[A/G]ATGGGATGGACTTGGATAGAAAATTACATGAATGT	GG	GG	GG	AA	GG	GG	GG	GG	GG	GG	GG	GG	GG	GG	GG	GG	GG	GG	AA	GG	AA	GG	GG	GG	GG	GG	AA	GG	GG	GG	GG	GG	GG	GG	GG	GG	GG	GG	GG	GG	GG	GG	AA	GG	GG
AX-176813811	scaffold	20708320	T // G	TTTATTATTCAATTTCATCTCTAACATTTTCATAT[G/T]GGTCCTTAATTTTTTTATTTCCAATATTAGCATAC	GG	GG	GG	GG	GG	TT	GG	TT	TT	GG	TT	TT	GG	TT	GG	TT	TT	TT	TT	TT	GG	TT	TT	TT	TT	TT	GG	GG	GG	GG	GG	GG	GG	TT	TT	TT	TT	GG	GG	GG	TT	GG	GG	TT	GG
AX-176813846	scaffold	51090	A // G	CGAAACACAAATAAAAGAATAAATCAAAAAAGATA[A/G]TGACACAAAAAAAAAAAGAAAATGCATAAGTATGT	AA	AA	AA	AG	AA	AA	AA	AA	AA	AA	AA	AA	AA	AA	AA	AA	AA	AA	AA	AA	AG	AA	AA	AA	AA	AA	---	AG	AG	AG	AA	AG	AG	AA	AA	AA	AA	AA	AG	AA	AA	AA	AA	AG	AA
AX-176813858	scaffold	9658797	A // G	CTCTTTGAACCTTAGCTTGCAGCGCCACATTCATA[A/G]CTAACAACTCGGCCTAAGTTGGTGGAGGAGGAGGA	GG	GG	GG	GG	GG	AA	GG	AA	GG	GG	GG	AA	GG	GG	GG	AA	AA	GG	AA	AA	AG	AA	GG	GG	GG	AA	GG	GG	GG	GG	AG	GG	GG	GG	AA	AA	AA	GG	GG	GG	GG	GG	AA	GG	GG
AX-176813929	scaffold	87735902	T // C	ACTTCATAACACCTTCAGACGTAAAATGTTAATTC[C/T]GACCATACCTGCTCCTCGTCAACATTTACAGTTAA	CC	CC	TT	TT	TT	TT	TT	TT	TT	TT	TT	TT	TT	TT	TT	TT	CC	TT	CC	CC	TT	TT	TT	TT	CC	CC	TT	CC	CC	TT	TT	TT	TT	CC	CC	CC	CC	TT	TT	TT	TT	TT	TT	CC	CC
AX-176813967	scaffold	75416139	T // G	AATTATTTTGTATTATGAAAGTTTGATAGTGGAGC[G/T]TATTGGTTCAACATACTACAATGATTGTTGAATTA	TT	TT	TT	TT	TT	GG	GG	GG	GG	TT	GG	GG	GG	GG	TT	GG	GG	GG	GG	GG	TT	GG	GG	GG	GG	---	TT	TT	TT	TT	TT	TT	TT	GG	GG	GG	GG	TT	TT	TT	GG	TT	TT	GG	TT
AX-176813968	scaffold	75415761	A // G	GCAAATAATGCAAATCAGAAAAAATGCAGTCTCCA[A/G]GTCATTTCACGCATTTCCTTTTTCGATTTCCATCC	---	GG	GG	GG	---	AA	AA	AA	AA	GG	AA	AA	AA	AA	GG	AA	AA	AA	AA	AA	GG	AA	AA	AA	AA	AA	GG	GG	GG	GG	GG	GG	GG	AA	AA	AA	AA	GG	GG	---	AA	GG	GG	AA	GG
AX-176813988	scaffold	89416026	A // G	CTCTGCACCAATTTCGTCCAACTACTTTTTAATGA[A/G]ATTTATGTTGTACCCATCACTTCCTGGAGCTATAG	GG	GG	GG	GG	GG	GG	GG	GG	GG	GG	GG	GG	GG	GG	GG	AA	AA	---	AA	---	GG	GG	GG	GG	AA	AA	GG	GG	GG	GG	AA	GG	GG	AA	AA	AA	AG	AA	GG	AA	GG	AA	GG	AA	GG
AX-176814189	scaffold	82591021	T // C	TCAATCCGCATCTGAGAATCCAGTAAGTTTTAGAT[C/T]ATTTGTTGCTGAAAAGAAAACATCAGTTGATGGAC	CC	CC	CC	CC	CC	TT	TT	TT	TT	CC	TT	TT	TT	TT	CC	TT	TT	TT	TT	TT	CC	TT	TT	TT	TT	TT	CC	CC	TT	CC	CC	CC	CC	TT	TT	TT	TT	CC	CC	CC	TC	CC	CC	TT	CC
AX-176814221	scaffold	96983420	A // G	AGAAAATCAGTGAACTCCACTGGCATTGCAACTCT[A/G]CTGCTAATAACACAGTTAGGAGACATTTTATTCGC	AA	AA	AA	GG	GG	AA	AA	AA	AA	GG	AA	AA	AA	AA	GG	AA	AA	GG	AA	AA	GG	AA	AA	AA	AA	AA	GG	AA	AA	GG	AA	GG	GG	AA	AA	AA	AA	GG	GG	GG	AG	GG	AA	AA	AA
AX-176814228	scaffold	1930125	A // G	AGTGTACACCGTATAGTTCTATACAAATCCTAAAA[A/G]AAAGATAATTAAAGGGTAAAAAATGCTTATATGAT	GG	GG	GG	GG	GG	AA	AA	AA	AA	GG	AA	AA	AA	AA	GG	AA	AA	AA	AA	AA	AG	AA	AA	AA	AA	AA	GG	AA	GG	GG	AA	GG	GG	AA	AA	AA	AA	GG	GG	GG	AA	GG	GG	AA	GG
AX-176814239	scaffold	1037873	T // C	ATTGTCAAGACAATGTCAATTACCTTCTCGACAGT[C/T]TCAAGCGTGGGTGCAAGAATTTTCTTACTCTGAAA	TT	TT	TT	TT	TT	CC	CC	CC	CC	TT	CC	CC	CC	CC	TT	CC	CC	CC	CC	CC	---	---	CC	CC	CC	CC	TT	CC	TT	TT	CC	TT	TT	CC	CC	CC	CC	CC	TT	CC	CC	TC	---	CC	TT
AX-176814269	scaffold	27644129	A // C	GACATGAAATGCAACGACCTTTTAGAACAGTCAAG[A/C]AGAACATAATTCTTAGACAACCAATCCAATTCCAA	AA	AA	AA	CC	AA	AA	AA	AA	AA	AA	AA	AA	AA	CC	AA	AA	AA	AA	CC	CC	CC	AA	AA	AA	AA	AA	CC	AA	AA	AA	AA	AA	AA	AA	AA	AA	AA	AA	AA	AA	AA	AA	AA	AA	AA
AX-176814271	scaffold	120654651	A // C	ATTATTACATACCGCAAAACTGCCCCTGGTACTTT[A/C]TGTCGTTGACAGCTCCTTTCTCTCTCCAATCCAAG	AA	AA	AA	AA	AA	CC	CC	CC	CC	AA	CC	CC	CC	CC	AA	CC	CC	CC	CC	CC	AA	CC	CC	CC	---	CC	AA	AA	AA	AA	AC	AA	AA	---	CC	CC	CC	AA	AA	---	---	AA	CC	CC	AA
AX-176814349	scaffold	110927461	A // C	GTTCAGCTCGATGATAATATCATCTGCTTATTAGA[A/C]GCTTCTGAATTAGTTAGTTAATTAGTTAGCTAGCT	CC	CC	CC	CC	AA	AA	AA	AA	AA	AA	AA	AA	AA	AA	AA	CC	CC	AA	AA	AA	CC	AA	AA	AA	AA	CC	CC	AA	CC	CC	AA	CC	CC	AA	CC	CC	CC	AA	CC	---	AA	AA	---	AA	AA
AX-176814383	scaffold	64446273	A // G	GGATTTACTTCTTCTAATCGATTAATAAGTGACCC[A/G]AAACATTATTAAAAATTAAAGGGCATGAAAAAATA	GG	GG	GG	GG	GG	AA	AA	AA	AA	GG	AA	AA	AA	AA	GG	AA	AA	AA	AA	AA	---	AA	AA	AA	AA	AA	GG	AA	GG	GG	AA	GG	GG	AA	AA	AA	AA	GG	GG	GG	AA	GG	GG	AA	GG
AX-176814518	scaffold	979571	T // G	TATTCTATTATTGCTATCGTATGAAAAGTTTGATT[G/T]GCTAGTTTAAACAGAGCAATCTGAAACATGGTGTT	TT	TT	TT	TT	TT	GG	GG	GG	TT	TT	GG	---	GG	GG	TT	GG	GG	GG	GG	GG	TT	GG	---	GG	GG	GG	TT	GG	TT	TT	GG	TT	TT	GG	GG	GG	GG	TT	TT	TT	GG	TT	TT	GG	TT
AX-176814551	scaffold	19642265	T // C	TTTAATTCCCATGTCTAAACTCAAATCACCGTTGG[C/T]GTTATTGCACTCCGTGGAGATAAGCTGATTCGACT	TT	TT	TT	TC	TT	TT	TT	TT	TT	TT	TT	TT	TT	CC	TT	TT	TT	TT	CC	CC	CC	TT	TT	TT	TT	TT	CC	TT	TT	TT	TT	TT	TT	TT	TT	TT	TT	TT	TT	TT	TT	TT	TT	TT	TT
AX-176814562	scaffold	79839814	A // G	TCAAAATTGTGTTTAAATATTTTTATTGTTCTTCT[A/G]GGAATTTTCTGGTTTCATCTGTGTTGTATGTTGTG	GG	GG	GG	GG	GG	AA	AA	AA	GG	GG	AA	AA	AA	AA	GG	AA	AA	AA	AA	AA	AA	AA	AA	AA	AA	AA	GG	AA	GG	GG	AA	GG	GG	AA	AA	AA	AA	GG	GG	GG	AA	GG	GG	AA	GG
AX-176814613	scaffold	131247806	A // G	TGTTATTATTTTCTCAATTTATCAATTCAAGTTGA[A/G]ATTCTAGCAAAAGGTATGAAGATAAATATAAGCAT	AG	AA	AA	AA	AA	AG	GG	AG	GG	AA	AG	AG	AG	AG	AA	AG	AG	AG	AG	AG	AG	AG	GG	GG	---	AG	AA	AA	AA	---	AG	AA	AA	AG	AG	AG	AG	AG	AA	AG	GG	AG	AA	GG	AA
AX-176814677	scaffold	79852723	A // G	TTTATTTTAATTTATTTTTGCATACTTGTATTCTT[A/G]GATGACTTTGTTCCTTTCTCATCACTTAGTCCCTT	GG	GG	GG	GG	GG	AA	AA	AA	GG	GG	AA	AA	AA	AA	GG	AA	AA	AA	AA	AA	---	---	AA	AA	AA	AA	GG	AA	GG	GG	---	GG	GG	AA	AA	AA	AA	GG	GG	GG	AA	GG	GG	AA	GG
AX-176814758	scaffold	117957704	A // G	AATATGTAATGCGTTGAACCTTCTTGTTAAAATAG[A/G]CCAGAATCAGTACATGCTCGTATAGTCTTATAGCT	GG	AA	GG	AA	AA	GG	GG	GG	GG	AA	GG	GG	GG	GG	AA	GG	GG	GG	GG	GG	AA	GG	GG	GG	GG	GG	AA	AA	AA	AA	GG	AA	AA	GG	GG	GG	GG	GG	AA	GG	AG	GG	AA	GG	AA
AX-176814820	scaffold	18520705	A // G	AATTGAGTGATGGATGAAGCCAATTTGAGGATTTG[A/G]AAGCTTGAGGTTAAGTTTCGGAGGCCAGGTTTCGT	GG	GG	GG	GG	GG	AA	AA	AA	AA	GG	AA	AA	AA	AA	GG	AA	AA	AA	AA	AA	AG	AA	AA	AA	AA	AA	GG	AA	GG	GG	AA	GG	GG	AA	AA	AA	AA	GG	GG	GG	AA	GG	GG	AA	GG
AX-176814859	scaffold	19642394	T // C	ATAAATTTCTCTACCAAACTCCCTAGAGTGTGTAT[C/T]AAACAATAGATCACCTACCTTCAAAGTTAGGCACT	TT	TT	TT	CC	TT	---	TT	---	TT	TT	TT	TT	TT	CC	TT	TT	TT	TT	CC	CC	CC	TT	TT	TT	TT	TT	CC	TT	TT	TT	TT	TT	TT	TT	TT	TT	TT	TT	TT	TT	TT	TT	TT	TT	TT
AX-176814915	scaffold	19639068	A // G	CCATCAGGTTTACCCTAAAAAAATCTCACTTGTGA[A/G]GAGACAATTTTTGTTGCCACCTTCTTTGGGAATTT	AA	AA	AA	GG	AA	AA	AA	AA	AA	AA	AA	AA	AA	GG	AA	AA	AA	AA	GG	GG	GG	AA	AA	AA	AA	AA	GG	AA	AA	AA	AA	AA	AA	AA	AA	AA	AA	AA	AA	AA	AA	AA	AA	AA	AA
AX-176814919	scaffold	72054300	A // G	CCCTATTTAAAAACCCTAATACATGTAATGGAGGA[A/G]GGGGAGGCGATGGCAATGTTGTGACAAGAGAGGAT	AA	AA	AA	GG	GG	AA	AA	AA	AA	GG	AA	AA	AA	AA	---	AA	AA	GG	AA	AA	GG	AA	AA	AA	AA	AA	GG	AA	AA	GG	GG	GG	GG	AA	AA	AA	AA	GG	GG	---	AG	GG	AA	AA	AA
AX-176814998	scaffold	16933609	A // C	TGGAAAATACATTTCGATCCCTAACCATGTAAATT[A/C]TGTGACAATTAAATCCTTCTGTGAAATTGGTGCTC	AA	AA	AA	AA	AA	AA	CC	AA	CC	AA	AA	AA	AA	AA	AA	AA	AA	AA	AA	AA	AA	AA	CC	CC	AA	AA	AA	AA	AA	AA	AA	AA	AA	AA	AA	AA	AA	AA	AA	AA	CC	AA	AA	CC	AA
AX-176815005	scaffold	13302673	T // C	GCAATGGGGAAAAGTAGTGAAATGTGATAAACTGA[C/T]GGAATCAGGTATTTCGTTCAGTACGGGTAGAGTCC	TT	TT	TT	CC	TT	TT	TT	TT	TT	TT	TT	TT	TT	TT	TT	TT	TT	TT	CC	TT	CC	TT	TT	TT	TT	CC	CC	TT	TT	TT	TT	TT	TT	TT	TT	TT	TC	TT	TT	TT	TT	TT	CC	TT	TT
AX-176815015	scaffold	38150429	A // C	GCTGGATTCCCAAGCTGGAAAGAAGTTTTTGAAAT[A/C]TTGTATCTGTGAACTGGGTCCCATTATCCATTACA	AA	AA	AA	AA	AA	AA	AA	AA	AA	AA	AA	AA	AA	AA	AA	AA	AA	AA	AA	AA	AA	AA	AA	AA	AA	AA	AA	CC	CC	CC	AA	CC	CC	AA	AA	AA	AA	AA	CC	AA	AA	AA	AA	AA	AA
AX-176815070	scaffold	79855981	T // G	AATAAAATAAAATAAAAATAAAGTGGTTGCTAAAG[G/T]ATCATTCTTTCTCAGGTGATAAACCCAGCTATTAA	GG	GG	GG	GG	GG	TT	TT	TT	GG	GG	TT	TT	TT	TT	GG	TT	TT	TT	TT	TT	TT	TT	TT	TT	TT	TT	GG	TT	GG	GG	---	GG	GG	TT	TT	TT	TT	GG	GG	GG	TT	GG	GG	TT	GG
AX-176815078	scaffold	79851260	T // G	AGAAACTGCACTTGAGAACTACAAAGTGGAGGTAA[G/T]TTGCTATAATTAGATCTTCAAAGCTGTTTGTCTTA	GG	GG	GG	GG	GG	TT	TT	TT	GG	GG	TT	TG	---	TT	GG	TG	TT	---	TT	TT	TG	TT	TT	TT	TT	TT	GG	TT	GG	GG	TT	GG	GG	TT	TT	---	---	GG	GG	GG	TT	GG	GG	TT	GG
AX-176815193	scaffold	79843398	A // G	TTAATTGACAAATATACACTTTTTCGAATTCTATG[A/G]TCTTTGAATATATGATATCCCTCCTGTACAGTATG	AA	AA	AA	AA	AA	GG	GG	GG	AA	AA	GG	GG	GG	GG	AA	GG	GG	GG	GG	---	AG	GG	GG	GG	GG	GG	AA	GG	AA	AA	AG	AA	AA	GG	GG	GG	GG	AA	AA	AA	GG	AA	AA	GG	AA
AX-176815242	scaffold	664832	T // C	GGAGTGAACACCAAAATGTGACAACTCTAGTTTTT[C/T]GATCACCGTATGACTTTCTTGGATCACTTTCTTCA	CC	CC	CC	CC	CC	TT	CC	TT	CC	CC	CC	TT	CC	CC	CC	TT	TT	TT	TT	TT	CC	CC	---	CC	TT	TT	CC	TT	CC	CC	TC	CC	CC	TT	TT	TT	TC	CC	CC	---	CC	CC	TT	TT	CC
AX-176815263	scaffold	106978321	A // G	TACTACCTTCATTGGCATCGCAACTCATCTTCGCT[A/G]CTTTGTTCTCCTTCGGCATTGTTGCTTACTTCTCT	AA	AA	AA	---	AA	AA	AA	AA	AA	AA	AA	AA	AA	AA	AA	AA	AA	AA	AA	AA	GG	AA	AA	AA	AA	AA	GG	AA	GG	GG	AA	GG	GG	AA	AA	AA	AA	AA	GG	AA	AA	AA	AA	AA	AA
AX-176815295	scaffold	130848132	T // C	AAGCAACAACAATGCGTACTTACTAAGAAGAATCC[C/T]GCGAGACTTGTTTGGAGACATGATTTAAAAAATCT	TT	TT	TT	TT	TT	TT	TT	TT	TT	TT	TT	TT	TT	TT	TT	TT	TT	CC	TT	CC	CC	TT	TT	TT	TT	CC	TT	TT	TT	TT	---	TT	TT	TT	TT	TT	---	TT	TT	TT	TT	TT	CC	TT	TT
AX-176815384	scaffold	44119432	A // G	AAAATAAATAATATAATATAATATCATCATCTCGT[A/G]CATTCTATGTGTCGATTTTTCAAAAGAGTCATTAA	AA	AA	AA	GG	AA	AA	AA	AA	AA	AA	AA	AA	AA	AA	GG	GG	GG	AA	GG	AA	AG	AA	AA	AA	AA	AA	GG	GG	GG	GG	GG	GG	GG	AA	GG	AA	AA	AA	GG	---	GG	AA	AA	GG	AA
AX-176815594	scaffold	19224857	T // C	ACGCTACTCCAGACTTAAAATACTCACCTTTGCAC[C/T]GATCACACAACGCTTTCGACAGTATTTCTAGGGCC	TT	CC	TT	TT	CC	TT	CC	TT	TT	CC	TT	TT	TT	TT	TT	TT	TT	TT	TT	TT	TT	TT	TT	CC	TT	TT	TT	CC	CC	CC	TT	CC	CC	TT	TT	TT	CC	TT	CC	TT	CC	TT	CC	CC	CC
AX-176815617	scaffold	110951159	A // G	AGCCCTCAAAAAATGAAAAAAAATAAAAGTTTCCA[A/G]GTGTATTTAAAATTAAGTTATGTTACGTCTACATT	GG	GG	GG	GG	---	AA	AA	AA	AA	AA	AA	AA	AA	AA	AA	GG	GG	AA	AA	AA	GG	AA	AA	AA	AA	GG	GG	AA	GG	GG	AA	GG	GG	AA	GG	GG	GG	AA	GG	---	AA	AA	AA	AA	---
AX-176815660	scaffold	106972102	T // C	AAACCCGTTCACGATCTCTGTGAAAGAACACATCA[C/T]AATTGGCCTCGTTGAGGCAACCTCCACACAGTAAC	CC	CC	CC	TC	CC	CC	CC	CC	CC	CC	CC	CC	CC	CC	CC	CC	CC	CC	CC	CC	TT	CC	CC	CC	CC	CC	---	CC	TT	TT	CC	TT	---	CC	CC	CC	CC	CC	TT	CC	CC	CC	CC	CC	CC
AX-176815701	scaffold	112857177	T // C	ATCCTCGACACTATTTGTTGTACTTTTGCCCTACC[C/T]TCCAGTAAAACATCAGTGACTTGCGACTTAGTCGT	CC	CC	CC	CC	CC	TT	TT	TT	TT	CC	TT	TT	TT	TT	CC	TT	TT	TT	TT	TT	TT	TT	TT	TT	TT	TT	CC	TT	CC	CC	TT	CC	CC	TT	TT	TT	TT	CC	CC	CC	TT	CC	CC	TT	CC
AX-176815761	scaffold	75409	T // G	GAATTTCATTGCTTTTCATTCCCCTTTAGGGGTGC[G/T]AATGGTGTCATTTGGTAGTGCATTGGTTAGTCGAT	TT	TT	TT	TT	GG	TT	TT	TT	TT	GG	TT	TT	TT	---	TT	TT	GG	TT	GG	TT	TG	TT	TT	TT	GG	GG	TT	GG	GG	GG	TG	GG	GG	TG	TT	TT	GG	TT	TG	TT	GG	TT	TT	GG	TT
AX-176815786	scaffold	19640178	A // G	GCTCTTGAAAGTAAATCAGTCCAAGCCAGCAGCTC[A/G]GTTAGATTCACAGTCCCACACTGCATTCTTGATCT	AA	AA	AA	---	AA	AA	AA	AA	AA	AA	AA	AA	AA	GG	AA	AA	AA	AA	GG	GG	GG	AA	AA	AA	AA	AA	---	AA	AA	AA	AA	AA	AA	AA	AA	AA	AA	AA	AA	AA	AA	AA	AA	AA	AA
AX-176815809	scaffold	79851516	T // C	AGGCTCTTTCATCTGCTTTGGCTGAAATCACAACT[C/T]TGAAGGAAGAAATTTTAGCCAAATGGTAAGTTGTG	TT	TT	TT	TT	TT	CC	CC	CC	TT	TT	CC	CC	CC	CC	TT	CC	CC	CC	CC	CC	---	CC	CC	CC	CC	CC	TT	CC	TT	TT	---	TT	TT	CC	CC	CC	CC	TT	TT	TT	---	TT	TT	---	TT
AX-176815829	scaffold	226698	A // G	TGTGGGCGGCGCCTTCGCATCCAATTGCCAACTCC[A/G]CTTTCACACGCACGCGTGATGCCCGCACACGCGTC	AA	AA	---	AA	---	AA	GG	GG	AA	AA	AA	AA	AA	---	AA	AA	---	AA	AA	AA	AA	---	AA	---	GG	AA	AA	---	AA	AA	AA	AA	AA	AA	AA	AA	GG	---	AA	AA	AA	AA	---	AA	---
AX-176815841	scaffold	18241987	T // C	AGTTAATAACTCTTTAGCTATCCACTACTATGAAT[C/T]TTTTTTCTCTTACTTGTATCTTTACCATACTCCTA	TT	TT	TT	TC	TT	TT	TT	TT	TT	TT	TT	TT	TT	CC	TT	TT	TT	TT	CC	CC	CC	TT	TT	TT	TT	TT	CC	TT	TT	TT	TT	TT	TT	TT	TT	TT	TT	TT	TT	TT	TT	TT	TT	TT	TT
AX-176815874	scaffold	230033	T // C	CCGCGCCTGTCTCTGACAACTGTTACTCTCCATAC[C/T]TATCAGAAAAAATTTTCCACTAACGAAACCCCATT	CC	CC	CC	CC	CC	CC	TT	CC	CC	CC	TT	CC	CC	CC	CC	CC	CC	CC	CC	CC	CC	CC	CC	CC	CC	CC	CC	CC	CC	CC	CC	CC	CC	CC	CC	CC	CC	CC	CC	CC	CC	CC	CC	CC	CC
AX-176815878	scaffold	19638419	A // G	GGCTCCCACAATGCTCCTTTGTGTTATTTCTATGA[A/G]GGACATGACTGTAAACTCTCCAAACCCTTCATATC	AA	AA	AA	---	AA	AA	AA	AA	AA	AA	AA	AA	AA	GG	AA	AA	AA	AA	GG	GG	GG	AA	AA	AA	AA	AA	GG	AA	AA	AA	AA	AA	AA	AA	AA	AA	AA	AA	AA	AA	AA	AA	AA	AA	AA
AX-176815900	scaffold	79851494	T // C	TCAGTAACAGCAGGCAAAGACAAGGCTCTTTCATC[C/T]GCTTTGGCTGAAATCACAACTCTGAAGGAAGAAAT	CC	CC	CC	CC	CC	TT	TT	TT	CC	CC	TT	TT	TT	TT	CC	TT	TT	---	TT	TT	---	TT	TT	TT	TT	TT	CC	TT	CC	CC	---	CC	CC	TT	TT	TT	TT	CC	CC	CC	TT	---	CC	TT	CC
AX-176815962	scaffold	124559123	A // G	GATGTTCAACTATTAATTTTAGAGATAGTTTGACT[A/G]CTAGTAAAAATTCACTGTTCAAAAATTTATTAGTA	AA	AA	AA	GG	AA	GG	GG	GG	GG	AA	GG	GG	GG	GG	AA	GG	AA	GG	GG	GG	GG	GG	GG	GG	GG	AA	GG	GG	GG	GG	AA	GG	GG	GG	AA	GG	AA	AA	---	AA	AA	AA	AA	GG	AA
AX-176816041	scaffold	34988	T // C	CTATATCCGGTTTTTCGTCTCGTGCCTGCGTTTCT[C/T]CTTGGGTATGAGTATCACAACCTTATAGTTTGCAA	TT	TT	TT	TT	TT	TT	TT	TT	TT	TT	TT	CC	TT	TT	TT	TT	TT	TT	TT	TT	CC	TT	TT	TT	TT	TT	TT	CC	CC	CC	TT	CC	CC	TT	TT	TT	TT	TT	CC	TT	TT	TT	TT	CC	TT
AX-176816092	scaffold	19640787	T // G	TTAGAAACCCACCATGCGATAGCCATGTATCCATA[G/T]ATCTAAACGGCCTTGGGCCCCAGTTTATTGCTTCT	TT	TT	TT	---	TT	TT	TT	TT	TT	TT	TT	TT	TT	---	TT	TT	TT	TT	TG	---	TG	TT	TT	TT	TT	TT	---	TT	TT	TT	TT	TT	TT	TT	TT	TT	TT	TT	TT	TT	TT	TT	TT	TT	TT
AX-176816136	scaffold	615553	T // C	ACCTAGAATGGCTCAAAAAAGAAAAATCGAGGCTG[C/T]CGTACAACCCAAAAGACCAAAAAGTTATAAGCAAA	CC	TT	CC	TT	CC	CC	CC	CC	CC	CC	CC	CC	CC	CC	CC	CC	CC	CC	CC	CC	TT	CC	CC	CC	CC	CC	TT	CC	TT	TT	TC	TT	TT	CC	CC	CC	CC	TT	TT	TT	CC	TT	CC	CC	TT
AX-176816157	scaffold	79841598	T // C	TGCTCAGATTTGAAAATTGGGTATTTATTTAATGT[C/T]ACTTGCTTCTGTTCAACAGTCTCAACTAAAGCAAG	TT	TT	TT	TT	TT	CC	CC	CC	TT	TT	CC	CC	CC	CC	TT	CC	CC	CC	CC	CC	CC	CC	CC	CC	CC	CC	TT	CC	TT	TT	CC	TT	TT	CC	CC	CC	CC	TT	TT	TT	CC	TT	TT	CC	TT
AX-176816180	scaffold	47227	T // G	ATTCTCTCGATTTTTTTCTTTTAACATGTTTGGCA[G/T]GAGTGATTTCAAAGTCTAAAAAAATTGTCACGGTT	GG	GG	GG	GG	GG	TT	TT	TT	TT	GG	TT	TG	TT	TT	GG	TT	TT	GG	TT	TT	GG	TT	TT	TT	TT	---	GG	GG	GG	GG	GG	GG	GG	TT	TT	TT	---	GG	GG	GG	---	GG	GG	TT	GG
AX-176816277	scaffold	120977934	A // C	GAACAGCACCATTAAAGAACAACCCACCAGAATGC[A/C]AGTAACGAAAACCCAAGAGTTTGGGGAAAGCATCA	CC	AA	AA	AA	AA	CC	CC	CC	CC	AA	CC	CC	CC	CC	AA	CC	CC	CC	CC	CC	CC	CC	CC	CC	CC	CC	AA	AA	AA	AA	CC	AA	AA	CC	AA	CC	CC	CC	AA	CC	CC	CC	AA	CC	AA
AX-176816365	scaffold	27542448	A // G	TTTATTTTATTTACTTATCTATAGGTTGCAAAATC[A/G]GTCGGTAAATGAAAAAATAGCAATTGATTTCGTGA	AA	AA	GG	GG	AA	GG	GG	GG	GG	AA	GG	GG	GG	GG	AA	GG	GG	GG	GG	GG	GG	GG	GG	GG	AA	GG	GG	AA	AA	AA	GG	AA	AA	AA	GG	GG	GG	GG	AA	GG	AA	GG	GG	AA	AA
AX-176816555	scaffold	117991848	T // C	AACAGAAGCAGGATTAAAACCCTAGGGAGGATAGA[C/T]TTCCCAATCTGATTAACTAAGTTCTATTGCAGCTT	CC	TT	CC	---	TT	CC	CC	CC	CC	TT	CC	CC	CC	CC	---	CC	CC	CC	CC	CC	TT	CC	CC	CC	CC	CC	TT	TT	TT	TT	CC	TT	TT	CC	CC	CC	CC	CC	TT	CC	---	CC	TT	CC	TT
AX-176816749	scaffold	100552816	A // G	TTTAGAAAGAGTACGAGACGATTATTGTGTAGGAA[A/G]AAAGCTATTGGATGCAGATGACTTTGGAGATAAGA	AA	AA	AA	GG	AA	AA	AA	AA	AA	AA	AA	AA	AA	AA	AA	AA	AA	AA	GG	AA	GG	AA	AA	AA	AA	GG	GG	AA	AA	AA	AA	AA	AA	AA	AA	AA	AG	AA	AA	AA	AA	AA	GG	AA	AA
AX-176816873	scaffold	32296172	A // G	TTTAGCCTTCTAAACCTCTGTAAATCCCGATAAGA[A/G]TATAGAGTTGGTGAAATTAAGGATGGAAGAATTAG	GG	AA	GG	GG	AA	GG	AA	GG	GG	AA	GG	GG	GG	GG	GG	GG	GG	GG	GG	GG	GG	GG	GG	AA	GG	GG	GG	AA	AA	AA	GG	AA	AA	GG	GG	GG	---	GG	AA	GG	AA	GG	AA	AA	AA
AX-176816891	scaffold	38150784	A // G	ATGGCATATTTAATGAGCGTCGGCCAATAGTATCC[A/G]GTTCTGATGACTTTCTATGCCAGCAATTTTCCCCT	AA	AA	AA	AA	AA	AA	AA	AA	AA	AA	AA	AA	AA	AA	AA	AA	AA	AA	AA	AA	AA	AA	AA	AA	AA	AA	AA	GG	GG	GG	AA	GG	GG	AA	AA	AA	AA	AA	GG	AA	AA	AA	AA	AA	AA
AX-176816943	scaffold	82810799	T // C	AGCGGCGATTCCCACGGTGGCTCAATCGACGGGAA[C/T]TGGACGCAACCGCAACGGTTTTGACCCTAATCGAC	CC	CC	CC	CC	CC	TT	CC	TT	TT	CC	TT	TT	TT	TT	CC	---	TT	CC	TT	TT	CC	TT	TT	TT	TT	TT	CC	CC	CC	CC	TC	CC	CC	TT	TT	---	TT	CC	CC	CC	TT	CC	CC	TT	CC
AX-176817071	scaffold	19643186	T // C	TTTTTCAATCGCTCTCTCAAACCCTCTCTGAGAGT[C/T]ATATCTAATGAAAGCAAATGAACATGCTGTATTTT	TT	TT	TT	CC	TT	TT	TT	TT	TT	TT	TT	TT	TT	CC	TT	TT	TT	TT	CC	CC	CC	TT	TT	TT	TT	TT	CC	TT	TT	TT	TT	TT	TT	TT	TT	TT	TT	TT	TT	TT	TT	TT	TT	TT	TT
AX-176817131	scaffold	69047953	A // G	TTTGTCACCGTACAAGGCAAAAAGTAGCATACTCC[A/G]GCTCAGGCTCAATTTCATCACATCAGACACTTGAT	---	GG	GG	GG	GG	AA	AA	AA	GG	GG	AA	AA	AA	AA	GG	AA	AA	GG	AA	AA	GG	AA	AA	AA	AA	AA	GG	GG	GG	GG	AA	GG	GG	AA	AA	AA	AA	GG	GG	GG	AA	GG	GG	AA	GG
AX-176817207	scaffold	79851901	A // G	CACCGATTCCGTGCTATTATGATTCATTATTCAGA[A/G]TTATCACTTCTCACTTCTCTCTCTCTCTCTCTCTC	AA	AA	AA	AA	AA	GG	GG	GG	AA	AA	GG	GG	GG	GG	AA	GG	GG	GG	GG	GG	---	GG	GG	GG	GG	GG	AA	GG	AA	AA	GG	AA	AA	GG	GG	GG	GG	AA	AA	AA	GG	AA	AA	GG	AA
AX-176817320	scaffold	130942844	A // C	TAACACAATCTTAAAAATTGCATAAGCTTATACAC[A/C]AGGATATGAGTATGTGCATCCATTTAAGATACTTG	CC	CC	CC	CC	CC	CC	AA	CC	AA	CC	CC	CC	CC	CC	CC	CC	CC	CC	CC	CC	CC	CC	AA	AA	CC	CC	CC	CC	CC	CC	---	CC	CC	CC	CC	CC	CC	CC	CC	CC	AA	CC	CC	AA	CC
AX-176817334	scaffold	7815148	A // G	CTCCAAGTTGGATCTCTTTTTTGCCCCGTAGATTA[A/G]AAGAAATTTATTATTGACTATCATTAGAATCATGA	GG	GG	GG	GG	GG	GG	AA	GG	AA	GG	GG	GG	GG	GG	GG	GG	GG	GG	GG	GG	GG	GG	AG	AA	GG	GG	GG	GG	GG	GG	---	GG	GG	GG	GG	GG	GG	GG	GG	AG	AA	GG	GG	AA	GG
AX-176817335	scaffold	7815241	A // G	TAGGAGGATTAGAAGCTAAGTTATTCTCAGCAGAT[A/G]CATTATTATCTCTAAATGCTTTTTGATTGATGCTC	AA	AA	AA	AA	AA	AA	GG	AA	GG	AA	AA	AA	AA	AA	AA	AA	AA	AA	AA	AA	AA	AA	GG	GG	AA	AA	AA	AA	AA	AA	---	AA	AA	AA	AA	AA	AA	AA	AA	AA	GG	AA	AA	GG	AA
AX-176817339	scaffold	19643922	A // G	GATGAATAAAAATTCTATTTTTGTATGCTTGATCT[A/G]CAGGCTGAGACAAAATTTAGTCTTTATTTTAAGAT	AA	AA	AA	GG	AA	---	AA	AA	AA	AA	AA	AA	AA	GG	AA	AA	AA	AA	GG	GG	GG	AA	AA	AA	AA	AA	GG	AA	AA	AA	AA	AA	AA	AA	AA	AA	AA	AA	AA	AA	AA	AA	AA	AA	AA
AX-176817348	scaffold	19639440	A // G	TCCAACAATATTCTTTTATAATTTCTACTAGATTT[A/G]GCATCATAGGGACAAAACAGTATCGTATCATTTGC	GG	GG	GG	AG	GG	GG	GG	GG	GG	GG	GG	GG	GG	AA	GG	GG	GG	GG	AA	AA	AA	GG	GG	GG	GG	GG	AA	GG	GG	GG	GG	GG	GG	GG	GG	GG	GG	GG	GG	GG	GG	GG	GG	GG	GG
AX-176817494	scaffold	113016537	A // G	CTGTATCCTCATGGATTAACTCAATATGCTCAAGG[A/G]AGAGGATATTGTTCATCGTATGAGGCAATATTGGA	GG	GG	GG	GG	GG	AA	AA	AA	AA	GG	AA	AA	AA	AA	GG	AA	AA	AA	AA	AA	GG	AA	AA	AA	AA	AA	GG	AA	GG	GG	AA	GG	GG	AA	AA	AA	AA	AA	GG	---	AG	AA	AA	AA	GG
AX-176817596	scaffold	73297928	A // G	TAAAAATCAGTAACAGATGAGAAATTGAAGAACTG[A/G]GTGAATAGAAAAATGTTAAAGAAGAAAGAAAATGC	AA	AA	AA	AA	AA	GG	GG	GG	GG	AA	GG	GG	GG	GG	AA	GG	GG	GG	GG	GG	---	GG	GG	GG	GG	GG	AA	GG	AA	AA	GG	AA	AA	GG	GG	GG	GG	AA	AA	AA	GG	AA	AA	GG	AA
AX-176817738	scaffold	106675250	T // C	CCTCGCCCTACCACTATTTCCATTCCTATCAAAAC[C/T]AGCCCTTCTCCAATCCCTTCCATTAGTATCTGAAG	TT	TT	TT	TT	TT	CC	CC	CC	TT	TT	CC	CC	CC	CC	TT	CC	CC	TT	CC	CC	TT	CC	CC	CC	CC	CC	TT	TT	TT	TT	CC	TT	TT	CC	CC	CC	CC	TT	TT	TT	CC	TT	TT	CC	TT
AX-176817789	scaffold	75329503	T // C	ATTCAATCTTTCATATTCTAATTTTTCTAAGTTTT[C/T]AGAGACTCAATGCACTTTTTCATTCGATTTCTCAA	TT	TT	TT	TT	---	CC	CC	CC	TT	TT	CC	CC	CC	CC	TT	CC	CC	CC	CC	CC	CC	CC	CC	CC	CC	CC	TT	CC	TT	TT	CC	TT	TT	CC	CC	CC	CC	TT	TT	---	CC	TT	TT	CC	TT
AX-176817821	scaffold	19231921	A // G	ACTGATTACACAAAAAAATTGTGCTAACATATTAC[A/G]ATTATGAGTTATAATTATGTGTTTTTTGTTTGTAA	GG	AA	GG	GG	---	GG	AA	GG	GG	AA	GG	GG	GG	---	GG	GG	GG	GG	GG	GG	GG	GG	GG	AA	GG	GG	GG	AA	AA	AA	GG	AA	AA	GG	GG	GG	---	GG	AA	GG	AA	GG	AA	AA	AA
AX-176817824	scaffold	19638025	T // C	CCTTATTGTTAAATATTTTGTTGTTCCTAGAGTTC[C/T]AAATACACCACACAATGGTATAAAATGAAGTGCAC	TT	TT	TT	TC	TT	TT	TT	TT	TT	TT	TT	TT	TT	CC	TT	TT	TT	TT	CC	CC	CC	TT	TT	TT	TT	TT	CC	TT	TT	TT	TT	TT	TT	TT	TT	TT	TT	TT	TT	TT	TT	TT	TT	TT	TT
AX-176817825	scaffold	19637966	A // G	CATACTCCTATAAGCCTTAACACATCTTACTTCTT[A/G]CTCCATCATAGATAAGTGAGCATCCTTATTGTTAA	AA	AA	AA	AG	AA	AA	AA	AA	AA	AA	AA	AA	AA	GG	AA	AA	AA	AA	GG	GG	GG	AA	AA	AA	AA	AA	GG	AA	AA	AA	AA	AA	AA	AA	AA	AA	AA	AA	AA	AA	AA	AA	AA	AA	AA
AX-176817827	scaffold	19644225	T // C	TTGCAATTTGACTAAATATAACTCTTACAAATATC[C/T]ATTAGATGGTTTAGATATCTTTAGTCCTTTAGGAA	TT	TT	TT	CC	TT	TT	TT	TT	TT	TT	TT	TT	TT	CC	TT	TT	TT	TT	CC	---	CC	TT	TT	TT	TT	TT	CC	TT	TT	TT	TT	TT	---	TT	TT	TT	TT	TT	TT	---	TT	TT	TT	TT	TT
AX-176817997	scaffold	95932	T // C	TTAATTAGGGTTTGATTTGATTTAATTTTATTAAC[C/T]AATTATGTTAATAGTCAATTAAAACTCTTAGGTGT	TT	---	CC	CC	---	TT	TT	---	CC	CC	TT	CC	CC	CC	TT	CC	CC	TT	---	TT	---	CC	TT	---	---	---	CC	TT	TT	CC	---	---	TT	TT	---	CC	---	CC	CC	CC	---	CC	---	---	---
AX-176818000	scaffold	3943743	T // C	CCACCCACCTTCCCCTTCTTCCTCTTTATCCCTTC[C/T]TCCGCCCCCTTTTTCGTGAACCTCGCTCCTCCTTC	TT	TT	TT	TT	CC	TT	TT	TT	TT	CC	TT	TT	TT	TT	CC	TT	TT	TT	TT	TT	TT	TT	TT	TT	TT	TT	TT	CC	CC	CC	TT	CC	CC	TT	TT	TT	TT	TT	CC	TT	CC	TT	TT	CC	TT
AX-176818111	scaffold	130909551	T // C	TATTTTACAACTAAGGTAGTTGAATTGTTAACTGA[C/T]TTGTGCGCCTGTTTGATTTGATTAATCTTTTGATA	TT	TT	TT	TT	TT	TT	CC	TT	CC	TT	TT	TT	TT	TT	TT	TT	TT	TT	TT	TT	TT	TT	CC	CC	TT	TT	TT	TT	TT	TT	TT	TT	TT	TT	TT	TT	TT	TT	TT	TT	CC	TT	TT	CC	TT
AX-176818189	scaffold	19212036	T // C	TTGTTGCGATTCATGCTTCAACTTCTCTTCTTCCC[C/T]TTGAGGTTCCAAGCTCTCCTTCTCACTATGTTCTT	CC	TT	CC	CC	TT	CC	TT	CC	CC	TT	CC	CC	CC	CC	CC	CC	CC	CC	CC	CC	CC	CC	CC	TT	CC	CC	CC	TT	TT	TT	CC	TT	TT	CC	CC	CC	CC	CC	TT	CC	TT	CC	TT	TT	TT
AX-176818213	scaffold	16935278	A // G	TCAGTTGAGTCAATGGGTTTATTTATTCGTTGCTT[A/G]CAAGGCTCTTATTTTGTGAGACGAGAGAGGAAGAA	AA	AA	AA	AA	AA	AA	GG	AA	GG	AA	AA	AA	AA	AA	AA	AA	AA	AA	AA	AA	AA	AA	GG	GG	AA	AA	AA	AA	AA	AA	AA	AA	AA	AA	AA	AA	AA	AA	AA	AA	GG	AA	AA	GG	AA
AX-176818250	scaffold	19639453	A // C	TTTTATAATTTCTACTAGATTTGGCATCATAGGGA[A/C]AAAACAGTATCGTATCATTTGCAAATTGCAAATGT	CC	CC	CC	---	CC	CC	CC	CC	CC	CC	CC	CC	CC	AA	CC	CC	CC	CC	---	AA	AA	CC	CC	CC	CC	CC	AA	CC	CC	CC	CC	CC	CC	CC	CC	CC	CC	CC	CC	CC	CC	CC	CC	CC	CC
AX-176818354	scaffold	120888365	A // G	GTAACCTTAATGTTTTAGTGTTAGATTCTGTTTTC[A/G]CAGCTTCATTACAAGTTTTTGAGCATTTATAGCAA	GG	GG	GG	GG	GG	GG	AG	GG	AG	GG	GG	GG	GG	GG	GG	GG	GG	GG	GG	GG	GG	GG	AG	AG	GG	GG	GG	GG	GG	GG	GG	GG	GG	GG	GG	GG	GG	GG	GG	GG	AG	GG	GG	AG	GG
AX-176818358	scaffold	67392743	A // C	CGCTATTGTTGCTGCCGAAGGAGGAAGAAGCCTCG[A/C]CGCTGATTTGGCTGCCAAGAGCAGTCCTGTGGCCA	CC	AA	AA	AC	AA	CC	CC	CC	AA	AA	CC	CC	CC	CC	AA	CC	CC	AA	CC	AA	AA	CC	CC	CC	AA	CC	CC	AA	AA	AA	AA	AA	AA	AA	CC	CC	AA	AA	AA	AA	AA	AA	CC	AA	AA
AX-176818390	scaffold	73882632	A // G	TTTCCATCAAAATACTATGAAAAGACTACGTTAAC[A/G]TGGGCGGAAAAGGCTTTATTGTGGTGTCGAACGCG	AA	AA	AA	GG	AA	AA	AA	AA	GG	AA	AA	GG	AA	AA	AA	AA	AA	GG	GG	AA	GG	GG	AA	AA	AA	GG	GG	AA	AA	AA	AA	AA	AA	AA	GG	AA	AG	GG	AA	---	AA	GG	AA	AA	AA
AX-176818407	scaffold	25106240	T // G	CTACAAAGGCTAGTGCATCTATTGTTCTTTTTATT[G/T]ACAAGACATATTCAGTGACAAAGGCACCAATTTGA	TT	TT	TT	TT	TT	TT	TT	TT	TT	TT	TT	TT	TT	TT	TT	TT	TT	TT	TT	TT	TT	TT	TT	TT	TT	TT	TT	TT	TT	---	TT	GG	GG	TT	TT	TT	TT	TT	GG	TT	TT	TT	TT	TT	TT
AX-176818421	scaffold	884110	A // G	GACTTTACATCACGATCTCCACTTTCTTTTGTTCT[A/G]TTTTTATTTGGTTGTTTGAAACCTTTTTTAGATTC	GG	GG	GG	GG	GG	AA	GG	AA	AA	GG	AA	AA	AA	AA	GG	AA	AA	GG	AA	GG	GG	AA	AA	AA	GG	AA	GG	GG	GG	GG	AA	GG	GG	GG	AA	AA	AG	AA	GG	AG	GG	AA	GG	GG	GG
AX-176818444	scaffold	72053902	T // C	ATGCCAAAAGTTCATATTTAAGCGAGGAAAAGCTA[C/T]GGCAACTACACCAACACCATCATCTAGTTAACTTG	CC	CC	CC	TT	TT	CC	CC	CC	CC	TT	CC	CC	CC	CC	TT	CC	CC	TT	CC	CC	TT	CC	CC	CC	CC	CC	TT	CC	CC	TT	TT	TT	TT	CC	CC	CC	CC	TT	TT	TT	TC	TT	CC	CC	CC
AX-176818514	scaffold	19640491	A // G	ATCCATCTTTGTTGCGAATTTGCTTCTGTACAACT[A/G]CTTCTAGTGTTTGTCCTTCCTATCATACCAGATTT	AA	AA	AA	AG	AA	AA	AA	AA	AA	AA	AA	AA	AA	GG	AA	AA	AA	AA	GG	GG	GG	AA	AA	AA	AA	AA	GG	AA	AA	AA	AA	AA	AA	AA	AA	AA	AA	AA	AA	AA	AA	AA	AA	AA	AA
AX-176818535	scaffold	9328401	A // G	GGCAACTGTGGTCCTGTTGAATTAGTAGAAGTCCA[A/G]CGGCAATTTGTTGCTCATACACCAATCTTTTCTCG	GG	AA	GG	GG	AA	AA	AA	AA	AA	AA	AA	AA	AA	GG	GG	AA	AA	AA	GG	GG	GG	AA	AA	AA	GG	AA	GG	AA	AA	AA	AG	AA	AA	GG	AA	AA	AA	AA	GG	AA	AA	AA	AA	AA	AA
AX-176818545	scaffold	42572959	A // G	TGTGAAGACCAAAACAACTTTAGCTTACTACTGGA[A/G]TGCAAGTAATGAACAACCTTATCTTTCTCTCGCTT	GG	GG	GG	GG	GG	AA	AA	AA	AA	GG	AA	AA	AA	AA	GG	GG	AA	AA	AA	AA	GG	AA	AA	AA	AA	AA	GG	AA	GG	GG	AA	GG	GG	AA	AA	AA	AA	GG	GG	GG	---	GG	AA	AA	GG
AX-176818572	scaffold	86770721	T // C	TCGGTAATGTGCCAAATTCTGAACATCAAAAACAT[C/T]AAAAGCTTTTAAAAAACTCATATACTGTTTTCTCG	CC	CC	CC	CC	TT	CC	CC	CC	CC	TT	CC	CC	CC	CC	TT	CC	TT	TT	TT	CC	TC	CC	CC	CC	TT	TT	CC	TT	TT	TT	TC	TT	TT	TT	CC	CC	TT	CC	TT	CC	TT	CC	CC	TT	CC
AX-176818647	scaffold	19643594	T // G	TGTACAAACACCTCTCCTTCCCTTATTGACTCCAG[G/T]TGCAGTCCACTCTCTTCTCCTTATCTCTACTTTCA	TT	TT	TT	---	TT	---	TT	TT	TT	TT	TT	TT	TT	GG	TT	TT	TT	TT	GG	GG	GG	TT	TT	TT	TT	TT	GG	TT	TT	TT	TT	TT	TT	TT	TT	TT	TT	TT	TT	TT	TT	TT	TT	TT	TT
AX-176818658	scaffold	19210099	T // C	GAATTTAGCAATTACATACTTAATTCCTGGGGATT[C/T]AAACAATTATATGCAATTGAGTAAAGCAGCAAAGT	CC	---	CC	CC	TT	CC	TT	CC	CC	TT	CC	CC	CC	CC	CC	CC	CC	CC	CC	CC	CC	CC	CC	TT	CC	CC	CC	TT	TT	TT	CC	TT	TT	CC	CC	CC	TC	CC	TT	CC	TT	CC	TT	TT	TT
AX-176818680	scaffold	1365777	A // C	AAAAACAAAGAAAAATTATTAGTCTAGTCATCCAA[A/C]ATTTTTTTATGTGACTTACTCTTTTTTCCTTTTGC	CC	CC	CC	AA	AA	CC	CC	CC	CC	AA	CC	CC	CC	CC	AA	CC	CC	AA	CC	CC	AA	CC	CC	CC	CC	CC	AA	CC	CC	AA	AA	AA	AA	CC	CC	CC	CC	AA	AA	AA	AA	AA	CC	CC	CC
AX-176818756	scaffold	79855682	T // C	ACTATATAATCAATCAAATAATGTGCCTTTTCTTT[C/T]CCTTCTCACCCCCTTCTCTCTGTCTCTCTCTCAAC	TT	TT	TT	TT	TT	CC	CC	CC	TT	TT	CC	CC	CC	CC	TT	CC	CC	---	CC	CC	TC	CC	CC	CC	CC	CC	TT	CC	TT	TT	CC	TT	TT	CC	CC	CC	CC	TT	TT	---	CC	TT	TT	CC	TT
AX-176818788	scaffold	130895896	T // C	ACACCTCTTTTACGTGAGATGCATCATTGCCGTCA[C/T]TAAATACCAGTGCGTCTAAATAAACGAAGTAAGCC	TT	TT	TT	TT	TT	TT	CC	TT	CC	TT	TT	TT	TT	TT	TT	TT	TT	TT	TT	TT	TT	TT	CC	CC	TT	TT	TT	TT	TT	TT	TT	TT	TT	TT	TT	TT	TT	TT	TT	TT	CC	TT	TT	CC	TT
AX-176819251	scaffold	79853271	A // G	GCTAGAGTTCAATAGAAAAATACATTATATAGAAG[A/G]TTTTTTGAAACACATAATTAAGGATATCACATACT	GG	GG	GG	GG	GG	AA	AA	AA	GG	GG	AA	AA	AA	AA	GG	AA	AA	AA	AA	AA	---	AA	AA	AA	AA	AA	GG	AA	GG	GG	AA	GG	GG	AA	AA	AA	AA	GG	GG	GG	AA	GG	GG	AA	GG
AX-176819305	scaffold	5127366	T // C	TGCTCTCCACACCCGTACAGTCGCAATTGTAACCG[C/T]TGTACTTGCACCGCTCTCAGATGCAGCCATAGCCA	CC	CC	CC	CC	CC	TT	TT	TT	TT	CC	TT	TT	TT	TT	CC	TT	TT	CC	TT	TT	TC	TT	TT	TT	TT	TT	CC	CC	CC	CC	TC	CC	CC	TT	TT	TT	TT	CC	CC	CC	CC	CC	TT	CC	CC
AX-176819332	scaffold	143719026	A // G	TGGATGGTGCTTCTTGGGGTTTATTGTTGATGTGG[A/G]ACGACATGATGTTTAAATCGAATAATTGTTATAAA	GG	---	---	GG	AA	AA	AA	AA	AA	AA	AA	AA	AA	AA	GG	AA	AA	AA	AA	AA	GG	AA	AA	AA	AA	AA	GG	GG	---	GG	AA	GG	GG	AA	AA	AA	AA	AA	GG	AA	AA	AA	GG	AA	AA
AX-176819433	scaffold	19211822	A // G	CTTCTAACTCTTCCCTATCACTCAAGTCATATCTC[A/G]GCGGTTGCGTAAGATCCACTCTAACATCCATTTTA	GG	AA	GG	GG	AA	GG	AA	GG	GG	AA	GG	GG	GG	GG	GG	GG	GG	GG	GG	GG	GG	GG	GG	AA	GG	GG	GG	AA	AA	AA	GG	AA	AA	GG	GG	GG	AA	GG	AA	GG	AA	GG	AA	AA	AA
AX-176819449	scaffold	82591150	T // C	ATCCATAAACTGATTAAGCTTTTCCACTGCATAAG[C/T]AATATCTGGCCTAGTATTCGTGAGATATAAGAGAC	CC	CC	CC	CC	CC	TT	TT	TT	TT	CC	TT	TT	TT	TT	CC	TT	TT	TT	TT	TT	CC	TT	TT	TT	TT	TT	CC	CC	TT	CC	CC	CC	CC	TT	TT	TT	TT	CC	CC	CC	TT	CC	CC	TT	CC
AX-176819617	scaffold	64446661	T // C	ATTATTTTAAACTCCTGTAACTAATCTTCCAGATT[C/T]TTTTCTACATCCCATACTTGCATCTCAAATCCTTT	CC	CC	CC	CC	CC	TT	TT	TT	TT	CC	TT	TT	TT	TT	CC	TT	TT	TT	TT	TT	---	TT	TT	TT	TT	TT	CC	TT	CC	CC	TT	CC	CC	TT	TT	CC	TT	CC	CC	CC	TT	CC	CC	TT	CC
AX-176819868	scaffold	54405217	A // G	CAATTTCAACACATTTATTGGAATGCACAATGATA[A/G]AATTCACCAAAGAGGATTGCAACTGAAACCAAGAA	GG	GG	GG	AA	GG	AA	GG	AA	AA	GG	AA	AA	AA	AA	GG	AA	AA	AA	AA	GG	AA	AA	AA	GG	GG	AA	AA	GG	GG	GG	AA	GG	GG	GG	AA	AA	---	AA	GG	AA	GG	AA	GG	GG	GG
AX-176819898	scaffold	120840315	A // G	AGTATATTATGTAATCTGCAAAGAAAAAAAAACCT[A/G]TAAAGTTTTGCATAACCAACTAAGAAATATTACTA	GG	GG	GG	GG	GG	GG	AG	GG	AG	GG	GG	GG	GG	GG	GG	GG	GG	GG	GG	GG	GG	GG	AG	AG	---	GG	GG	GG	GG	GG	GG	GG	GG	---	GG	GG	GG	GG	GG	GG	---	GG	GG	---	GG
AX-176819993	scaffold	40012704	A // G	GGGAGGGAGGGACACAACTTCAACAACGCTAGAGT[A/G]GGCTTTCACAGAGCTAATGAGAAGCCCAATCAAAA	GG	GG	GG	GG	GG	GG	GG	GG	GG	GG	GG	GG	GG	GG	GG	GG	GG	GG	GG	AG	AG	GG	GG	GG	AG	GG	GG	GG	GG	GG	GG	GG	GG	AG	GG	GG	GG	GG	GG	GG	GG	GG	GG	GG	GG
AX-176820053	scaffold	100043114	A // G	CCATTCTTTCAATTTCCGGACGTTGTTGTCACTAT[A/G]TTATTGATGTAGTTGCCGCTGAGGTTTTCCATCAT	GG	GG	GG	GG	GG	GG	GG	GG	AA	GG	AA	AA	GG	AA	GG	AA	AA	AA	AA	GG	GG	GG	AA	AA	GG	AA	GG	GG	GG	GG	GG	GG	GG	GG	AA	AA	AA	GG	GG	GG	GG	GG	GG	GG	GG
AX-176820205	scaffold	106743542	A // G	GACGACCAAGCAGTTTCACATATGGAAAAACACCA[A/G]GCAACTATAACGTCAGATAACAAAGGCAAAATTAA	GG	GG	GG	GG	GG	GG	GG	GG	GG	GG	GG	AA	GG	AA	GG	GG	AA	AA	GG	AA	GG	GG	AA	GG	AA	AA	GG	AA	GG	GG	---	GG	GG	AA	GG	GG	AA	GG	GG	GG	---	GG	GG	GG	GG
AX-176820379	scaffold	19638044	T // C	GTTGTTCCTAGAGTTCTAAATACACCACACAATGG[C/T]ATAAAATGAAGTCCACCATACCTTTTTATAAGACT	TT	TT	TT	---	TT	TT	TT	TT	TT	TT	TT	TT	TT	TC	TT	TT	TT	TT	TC	TC	TC	TT	TT	TT	TT	TT	TC	TT	TT	TT	TT	TT	TT	TT	TT	TT	TT	TT	TT	TT	TT	TT	TT	TT	TT
AX-176820388	scaffold	25368654	A // G	GTGAGCTTTCTTCTCTGAGACTAATGGCTGGAGCT[A/G]GTGCTGTCCTGGTGACTTCATTGAGTCTTGGTATT	AA	AA	AA	AA	AA	AA	AA	AA	AA	AA	AA	AA	AA	AA	AA	AA	AA	AA	AA	AA	AA	AA	AA	AA	AA	AA	AA	AA	AA	GG	AA	GG	GG	AA	AA	AA	AA	AA	GG	AA	AA	AA	AA	AA	AA
AX-176820766	scaffold	5480342	A // G	TACGTAGAGGAGTTTCATTAGCAATCAACTTCTGC[A/G]ATAGACACAGGCAGATATACCTAAATTTCCTCTAC	AA	AA	AA	AA	AA	GG	GG	GG	GG	AA	GG	GG	GG	GG	AA	GG	GG	AA	GG	GG	AA	GG	GG	GG	GG	GG	AA	AA	AA	AA	---	AA	AA	GG	GG	GG	GG	AA	AA	AA	AA	AA	AA	AA	AA
AX-176821051	scaffold	32595614	T // C	TTTGATATTTGCTTAGCTTGTTCAATTCCTTAATC[C/T]TCATGAGAACCATATTCACTCACTCTAATATTATT	TT	TT	TT	TT	TT	CC	TT	CC	CC	TT	CC	CC	TT	CC	TT	CC	CC	CC	CC	CC	TT	CC	CC	CC	---	CC	TT	TT	TT	TT	TT	TT	TT	---	CC	CC	CC	TT	TT	TT	CC	TT	TT	CC	TT
AX-176821168	scaffold	19639698	T // C	TAAGAAAAGACATTGAAGCTGTTTTAAGGCATAGC[C/T]GGATACATCTCCTTCATGTTTCACCAAACCCCATA	CC	CC	CC	TT	CC	TC	CC	TC	CC	CC	---	CC	---	TT	---	---	TC	CC	TT	TT	TT	---	CC	CC	CC	TC	TT	CC	CC	CC	---	CC	CC	CC	---	---	CC	CC	CC	CC	CC	CC	CC	CC	CC
AX-176821225	scaffold	84105902	T // C	AATAATTATTGAAAAGAGCGAATATGATTGTATGA[C/T]TATTTTTATGTTTTTAGTATATCAAATTAAATTCT	CC	---	CC	TT	---	CC	CC	CC	CC	CC	CC	TT	CC	CC	CC	CC	CC	---	CC	CC	TT	TT	CC	CC	CC	---	TT	CC	CC	TT	---	TT	TT	CC	CC	CC	TT	TT	TT	TT	CC	TT	CC	TT	TT
AX-176821362	scaffold	44253703	T // C	TAGCTTGGTCCATCAATTCTCGTGGGATTGACCCT[C/T]ACTGACCTTAGGTTAAAGTTGTGGAATTGACACCT	CC	CC	CC	CC	---	CC	CC	CC	CC	CC	CC	TT	CC	CC	CC	CC	CC	CC	CC	CC	TT	CC	CC	CC	TT	CC	CC	TT	TT	TT	CC	TT	TT	TT	CC	CC	CC	CC	TT	CC	CC	CC	CC	TT	CC
AX-176821813	scaffold	25392611	A // G	TTGCTAAATCAATTAGTCCTTTTGTAGGTGAAATT[A/G]CGGCAATAGTTATGCTTATGGCACTGGCAGCATCA	AA	AA	AA	AA	AA	AA	AA	AA	AA	AA	AA	AA	AA	AA	AA	AA	AA	AA	AA	AA	AA	AA	AA	AA	AA	AA	AA	AA	AA	GG	AA	GG	GG	AA	AA	AA	AA	AA	GG	---	AA	AA	AA	AA	AA
AX-176821998	scaffold	131185894	T // C	CATGATCTGTTCACTTCAAATTTCATAAAGAGCTC[C/T]ATGTAATTCATCTGAAAAGTTTCCAATCCATTATC	CC	TT	CC	CC	TT	CC	CC	CC	CC	TT	CC	CC	CC	CC	CC	TT	CC	CC	CC	CC	CC	CC	CC	CC	CC	CC	CC	TT	TT	TT	CC	TT	CC	CC	TC	CC	---	CC	TT	CC	TT	CC	TT	TT	TT
AX-176822379	scaffold	22324985	T // C	ACCAGTAATCTAATGACCTAATAGTTTGACCACTT[C/T]GATTATCGATTTAGTTCTGATAACCATAGTTGAAA	CC	CC	CC	CC	---	TT	CC	TT	TT	CC	TT	TT	CC	TT	CC	---	TT	TT	TT	TT	CC	TT	TT	TT	CC	TT	CC	CC	CC	CC	CC	CC	CC	CC	TT	TT	TT	CC	CC	---	CC	CC	---	CC	CC
AX-176822470	scaffold	6883394	T // G	TTGTGTTGTTTGATAATGGTTGACTTTTGATTAAA[G/T]CAGTATTGTTGATATTTGTTTTAAAATGGTTCTGA	TT	TT	TT	TT	TT	GG	TT	GG	GG	TT	GG	GG	GG	GG	TT	GG	GG	TT	GG	GG	TT	GG	GG	GG	GG	GG	TT	TT	TT	TT	GG	TT	TT	GG	GG	GG	GG	TT	TT	TT	GG	TT	TT	GG	TT
AX-176822690	scaffold	15756056	T // G	ACAGACCGAAAACACTAAAGATCATGTAAAGGACA[G/T]AAAATAAATTAACAGAAAACAGGAAATAACAAAAT	GG	GG	GG	GG	GG	GG	GG	GG	GG	GG	GG	TG	GG	TG	GG	GG	TG	GG	TG	GG	GG	GG	GG	GG	GG	TG	GG	GG	GG	GG	GG	GG	GG	GG	TG	TG	TG	GG	GG	GG	GG	GG	GG	GG	GG
AX-176822805	scaffold	67420854	A // G	CTAGCAGATTTTCGACTATGATTTAAAGTAAGGAG[A/G]TTTTCTTATACATAAGGTCACACTTAAAAAAGTAC	GG	AA	AA	GG	AA	GG	GG	GG	AA	AA	GG	GG	GG	GG	AA	GG	GG	AA	GG	AA	AA	GG	GG	GG	AA	GG	GG	AA	AA	AA	AA	AA	AA	AA	GG	GG	GG	AA	AA	AA	AA	AA	GG	---	AA
AX-176822907	scaffold	143697837	T // G	GGACCTATTTCATACAAAATCATATCAGAAAGTGA[G/T]TATTAGACTACGTTTCCCAAATCTAGAATGAAACA	GG	GG	GG	GG	TT	TT	TT	TT	TT	TT	TT	TT	TT	TT	GG	TT	TT	TT	TT	GG	GG	TT	TT	TT	GG	TT	GG	GG	GG	GG	TT	GG	GG	GG	TT	TT	TT	TT	GG	TT	TT	TT	GG	TT	TT
AX-176823337	scaffold	19639295	A // G	TAAGCGGTATTCTCAAGTAACGCATTGGTAGCTTC[A/G]CCTTTCTACACCCCAGAATTCTACATGCTTTCTCG	GG	AA	GG	GG	AA	GG	AA	GG	GG	AA	GG	GG	GG	GG	GG	GG	GG	GG	GG	GG	GG	GG	GG	GG	GG	GG	GG	AA	AA	AA	GG	AA	AA	GG	GG	GG	GG	GG	AA	GG	AA	GG	AA	AA	AA
AX-176823396	scaffold	27364327	A // G	AAGGAAGAACGACTAAACCGAGCAGCAGCAACCAC[A/G]GCAGTGGTTTTGGTGACATCAGTGCTATACCCAAT	AA	AA	AA	AG	AA	AA	AA	AA	AA	AA	AA	AA	AA	GG	AA	AA	AA	AA	GG	GG	GG	AA	AA	AA	AA	AA	GG	AA	AA	AA	AA	AA	AA	AA	AA	AA	AA	AA	AA	AA	AA	AA	AA	AA	AA
AX-176823508	scaffold	19641844	T // C	CATGGACATGGAATCTGTCCATGCAAGGCTCAAAC[C/T]TGGGAGGGAATTGACAGGTTGAAAATGAGTTTGAG	TT	TT	TT	---	TT	TT	TT	TT	TT	TT	TT	TT	TT	CC	TT	TT	TT	TT	CC	CC	CC	TT	TT	TT	TT	TT	CC	TT	TT	TT	TT	TT	TT	TT	TT	TT	TT	TT	TT	TT	TT	TT	TT	TT	TT
AX-176823607	scaffold	78284413	A // G	AGCATTTTGATGTGACTTACTCACAAAGTATACTG[A/G]TTGTTGTGCTTTATCTACTTCTGTAATTAAAATAG	GG	GG	GG	GG	GG	AA	GG	AA	GG	GG	GG	AA	GG	GG	GG	GG	AA	GG	AA	AA	GG	GG	GG	GG	AA	AA	GG	GG	GG	GG	GG	GG	GG	AA	AA	AA	AA	GG	---	GG	GG	GG	GG	AA	GG
AX-176823693	scaffold	19607810	A // G	AAAACGAGAGAATAAAATTTACTAATAAGGATTCA[A/G]TGAGTGTCTTTATAAGACTTTCTCCGAATCTTGTT	GG	GG	GG	GG	GG	GG	GG	GG	AA	GG	GG	GG	GG	GG	GG	AA	AA	AA	AA	GG	GG	GG	GG	GG	GG	AA	GG	GG	GG	GG	GG	GG	GG	GG	AA	AG	AA	GG	GG	GG	GG	GG	---	GG	GG
AX-176823773	scaffold	19642844	A // G	GGGCTCAAAGGATGTTCCAATGATACTTATTGACT[A/G]TAGTTCGGTTTGAGTTTCACTAGCATCAACCTTAA	AA	AA	AA	GG	AA	AA	AA	AA	AA	AA	AA	AA	AA	GG	AA	AA	AA	AA	GG	GG	GG	AA	AA	AA	AA	AA	GG	AA	AA	AA	AA	AA	AA	AA	AA	AA	AA	AA	AA	AA	AA	AA	AA	AA	AA
AX-176823796	scaffold	77548216	T // C	GGAGCAAGTGGAGGATACCTTTGGAACTAACTTCC[C/T]ATGATGAGTGGGCACTCCTCCTTATGTTTCCAAGA	TT	---	TT	TT	TT	CC	TT	CC	CC	TT	TT	CC	CC	CC	TT	TT	CC	CC	CC	---	TT	CC	CC	CC	CC	CC	TT	TT	TT	TT	TT	TT	TT	CC	CC	---	CC	TT	TT	TT	TT	TT	CC	TT	TT
AX-176823923	scaffold	114465098	A // G	CATGGACGCAAGGAGAAGACCAATTAAAATTGGAT[A/G]AAGAATATTGTTAAGCAAATCAATTTGCAATTGGA	GG	GG	GG	GG	GG	AA	AA	AA	AA	GG	AA	---	---	AA	GG	AA	AA	AA	AA	---	GG	AA	AA	AA	AG	AA	GG	GG	GG	GG	GG	GG	GG	AA	AA	AG	AA	GG	---	GG	AA	GG	GG	AA	GG
AX-176824167	scaffold	19638797	T // C	ATTGCCTCTTGGCCTCTGTCAATGTTGGCAATAAG[C/T]GACCAAACACCCCCGTTGAAAAATCGATTTTGATC	CC	CC	CC	TC	CC	---	CC	CC	CC	CC	CC	CC	CC	TT	CC	CC	CC	CC	TT	TT	TT	CC	CC	CC	CC	TC	TT	CC	CC	CC	CC	CC	CC	CC	CC	CC	CC	CC	CC	CC	CC	CC	CC	---	CC
AX-177637180	scaffold	37807154	T // G	CGGACTGGTATTGAAGAACATACATGGGAGTTTGA[G/T]TCGGAGATGCGAAAGGACTACCCGCACCTCTTTTC	---	TT	TT	TT	---	TT	TT	TT	GG	TT	TT	TT	TT	TT	TT	GG	GG	GG	GG	GG	TT	TT	TT	TT	GG	GG	TT	TT	GG	TT	TT	TT	TT	GG	GG	GG	GG	TT	TT	TT	TT	TT	TT	GG	TT
AX-177637220	scaffold	19638912	T // C	TTCTTTTTCATAGGGCACAATCCTCCTTATCGAAG[C/T]GCCACCACTATTTGAACAACAATGCGACATTCTTT	TT	TT	TT	CC	TT	TT	TT	TT	TT	TT	TT	TT	TT	CC	TT	TT	TT	TT	CC	CC	CC	TT	TT	TT	TT	TT	CC	TT	TT	TT	TT	TT	TT	TT	TT	TT	TT	TT	TT	TT	TT	TT	TT	TT	TT
AX-177637282	scaffold	19638586	T // C	TTACGCCTCCAATTTAAGCTCCATCTCCACCAAAC[C/T]CGTCTCACATCCCATATTCACTAATAGTGCAGTCT	TT	TT	TT	TC	TT	TT	TT	TT	TT	TT	TT	TT	TT	CC	TT	TT	TT	TT	CC	CC	---	TT	TT	TT	TT	TT	---	TT	TT	TT	TT	TT	TT	TT	TT	TT	TT	TT	TT	TT	TT	TT	TT	TT	TT
AX-177637302	scaffold	19639524	T // C	GACAGTTTAATATTGTTCTTTCCAACTGATAAGGG[C/T]TTCACCCCCTTTCTCTTTCAGTCTCTCCAATAGAC	TT	TT	TT	CC	TT	---	TT	---	TT	TT	TT	TT	TT	CC	TT	TT	TT	TT	CC	CC	CC	TT	TT	TT	TT	TT	CC	TT	TT	TT	TT	TT	TT	TT	TT	TT	TT	TT	TT	TT	TT	TT	TT	TT	TT
AX-177637685	scaffold	19643617	T // C	TCCCTTATTGACTCCAGTTGCAATCCACTCTCTTC[C/T]CCTTATCTCTACTTTCAGCTTCACCGAAATCCTCA	TT	TT	TT	CC	TT	TT	TT	TT	TT	TT	TT	TT	TT	CC	TT	TT	TT	TT	CC	CC	CC	TT	TT	TT	TT	TT	CC	TT	TT	TT	TT	TT	TT	TT	TT	TT	TT	TT	TT	TT	TT	TT	TT	TT	TT
AX-177637745	scaffold	27362959	T // C	GCGTTTGCATCTTTAGTATGTTTTCCTTAGAGTTC[C/T]ATTCAATAAACTAAGAATTTTGGCAAGATGGGCAA	TT	TT	TT	CC	TT	TT	TT	TT	TT	TT	TT	TT	TT	CC	TT	TT	TT	TT	CC	CC	CC	TT	TT	TT	TT	TT	CC	TT	TT	TT	TT	TT	TT	TT	TT	TT	TT	TT	TT	TT	TT	TT	TT	TT	TT
AX-177637926	scaffold	19463904	T // C	TATTTTTTGCTATCTATCTATTCATCTTATGTCAT[C/T]CACCCTTCTAATTGGATACTCCAGTGATCTTCTTT	TT	TT	TT	CC	TT	TT	TT	TT	TT	TT	TT	TT	TT	TT	TT	TT	TT	TT	TT	TT	CC	TT	TT	TT	TT	TT	CC	TT	TT	TT	TT	TT	TT	TT	TT	TT	TT	TT	TT	---	TT	TT	TT	TT	TT
AX-177637969	scaffold	27362912	T // G	CCTTTCAATCATATCTACAACTTTCGCAATTTCTT[G/T]TGATGTCTGATGTGTTTGCATCTTTTAGTATGTTT	---	TT	TT	GG	TT	TT	TT	TT	TT	TT	TT	TT	TT	GG	TT	TT	TT	TT	GG	GG	GG	TT	---	TT	TT	TT	GG	TT	TT	TT	TG	TT	TT	TT	TT	TT	TT	TT	TT	TT	TT	TT	TT	TT	TT
AX-177638153	scaffold	19640863	A // G	GACTAGTAAATGGCAATGATCAGAGAGAGCCCTTG[A/G]TAATCCGCTTAATTTAAGCTTATTAAAGCTCTCCT	AA	AA	AA	---	AA	---	AA	AA	AA	AA	AA	AA	AA	GG	AA	AA	AA	AA	GG	GG	GG	AA	AA	AA	AA	AA	GG	AA	AA	AA	AA	AA	AA	AA	AA	AA	AA	AA	AA	AA	AA	AA	AA	AA	AA
AX-177638176	scaffold	27365504	T // C	CCTCTCCTTCTAACCGATAAGTAGCAAACTCTACA[C/T]ACTGATCTTTTGGCACATGCTGAGGCTGCAGCGCT	CC	CC	CC	TT	CC	CC	CC	CC	CC	CC	CC	CC	CC	TT	CC	CC	CC	CC	TT	---	TT	CC	CC	CC	CC	CC	TT	CC	CC	CC	CC	CC	CC	CC	CC	CC	CC	CC	CC	CC	CC	CC	CC	CC	CC
AX-177638186	scaffold	19641821	A // G	TTCAATTGGTACAGCTTGGGGACCATGGACATGGA[A/G]TCTGTCCATGCAAGGCTCAAACTTGGGAGGGAATT	AA	AA	AA	GG	AA	---	AA	AA	AA	AA	AA	AA	AA	GG	AA	AA	AA	AA	GG	GG	GG	AA	AA	AA	AA	AA	GG	AA	AA	AA	---	AA	AA	AA	AA	AA	AA	AA	AA	AA	AA	AA	AA	AA	AA
AX-177638470	scaffold	90797704	T // G	CTACCACGAAAACAACAACATTGACAAACAAGTTT[G/T]CAATTAAACAAAGACACTAATAATTAAAAAACACA	TT	TT	TT	TT	TT	TT	TT	TT	TG	TT	TT	TT	TT	TT	TT	TG	TG	TG	TG	TT	TT	TT	TT	TT	TT	TG	TT	TT	TT	TT	TT	TT	TT	TT	TG	TG	TG	TT	TT	TT	TT	TT	TT	TT	TT
AX-177638571	scaffold	27363683	A // G	ATTATTCACTTTTGTGCAAGCTTATAAAAAATTTG[A/G]CAGCACCTCCCCTGAAACTCGGACTATATACCACC	AA	AA	AA	---	---	AA	AA	AA	AA	AA	AA	AA	AA	AG	AA	AA	AA	AA	---	---	AG	AA	AA	AA	AA	AA	AG	AA	AA	AA	AA	AA	AA	AA	AA	AA	AA	AA	AA	---	AA	AA	AA	AA	AA
AX-177638615	scaffold	19638218	T // C	TGCTACAGGATAAGAAAAGAACAAGTGATAAACGA[C/T]TTTTGGGGCAGCTCCGCAGAATACACAGTTCTCCA	CC	CC	CC	TC	CC	CC	CC	CC	CC	CC	CC	CC	CC	TT	CC	CC	CC	CC	TT	TT	TT	CC	CC	CC	CC	CC	TT	CC	CC	CC	CC	CC	CC	CC	CC	CC	CC	CC	CC	CC	CC	CC	CC	CC	CC
AX-177638718	scaffold	672378	A // G	TAAGCAAAGTGAAGAAAAAATACAAATGCGTGCTC[A/G]TGAGCTCCTGAAGTTTGTTGATTCAGTCTCAAAGT	AA	AA	GG	GG	AA	GG	GG	GG	AA	AA	GG	GG	GG	GG	AA	GG	AA	GG	GG	GG	GG	GG	GG	GG	GG	AA	GG	AA	AA	AA	AA	AA	AA	GG	GG	GG	AA	GG	AA	GG	AA	GG	GG	GG	AA
AX-177638784	scaffold	672072	A // C	AATTTCAGTCTCTATTCAAAAAAAATTTCAGTTTC[A/C]TGTGTCCCACTTTCTAGATGTATTAAAGGGACTGA	---	AA	CC	CC	AA	CC	CC	CC	AA	AA	CC	CC	CC	CC	AA	CC	AA	CC	CC	CC	CC	CC	CC	CC	CC	AA	CC	AA	---	AA	AA	AA	AA	CC	CC	CC	AA	CC	AA	CC	AA	CC	CC	CC	AA
AX-177638835	scaffold	19643562	A // C	TGGTGCGTTGTGCGCTTCCCTACCCTGAGAGGTGT[A/C]CAAACACCTCTCCTTCCCTTATTGACTCCAGTTGC	AA	AA	AA	---	AA	AA	AA	AA	AA	AA	AA	AA	AA	CC	AA	AA	AA	AA	CC	CC	CC	AA	AA	AA	AA	AA	CC	AA	AA	AA	AA	AA	AA	AA	AA	AA	AA	AA	AA	AA	AA	AA	AA	AA	AA
AX-177638848	scaffold	19643644	A // G	CTCTCTTCTCCTTATCTCTACTTTCAGCTTCACCG[A/G]AATCCTCACAATATTCCCCTCTCTCACGACACTCC	AA	AA	AA	GG	AA	---	AA	AA	AA	AA	AA	AA	AA	GG	AA	AA	AA	AA	GG	GG	GG	AA	AA	AA	AA	AA	GG	AA	AA	AA	AA	AA	AA	AA	AA	AA	AA	AA	AA	AA	AA	AA	AA	AA	AA
AX-177638907	scaffold	19639561	T // C	TTTCACCCCCTTTCTCTTTCAGTCTCTCCAATAGA[C/T]GGTTTAGCACTTCACTAACTAACACAAACAAAAAC	CC	CC	CC	---	CC	CC	CC	CC	CC	CC	CC	CC	CC	TT	CC	CC	CC	CC	TT	TT	TT	CC	CC	CC	CC	CC	TT	CC	CC	CC	CC	CC	CC	CC	CC	CC	CC	CC	CC	CC	CC	CC	CC	CC	CC
AX-177638957	scaffold	19641822	T // C	TCAATTGGTACAGATTGGGGACCATGGACATGGAA[C/T]CTGTCCATGCAAGGCTCAAACTTGGGAGGGAATTG	TT	TT	TT	CC	TT	TT	TT	TT	TT	TT	TT	TT	TT	CC	TT	TT	TT	TT	CC	CC	CC	TT	TT	TT	TT	TT	CC	TT	TT	TT	TT	TT	TT	TT	TT	TT	TT	TT	TT	TT	TT	TT	TT	TT	TT
AX-177639005	scaffold	1853286	A // C	ATAGTATTTTTAATAACTTCCTAAGGATATACATA[A/C]ACAAGTTTATCATATATTATTTTTAATAATACGTA	AA	CC	AA	CC	CC	AA	AA	AA	AA	CC	AA	AA	AA	AA	AA	AA	AA	AA	AA	AA	CC	AA	AA	AA	AA	AA	CC	CC	CC	CC	AA	CC	CC	AA	AA	---	AA	AA	CC	---	---	AA	AA	AA	CC
AX-177639228	scaffold	19663894	A // C	GATCGAGAATTTGATCCTTATTAAACCTTAAAAAA[A/C]ATATAAAGCAAATAACAAAAAAAAAGAAGGTTTAT	AA	CC	CC	CC	CC	AA	AA	AA	AA	CC	AA	AA	AA	AA	CC	AA	AA	AA	AA	AA	CC	AA	AA	AA	AA	AA	CC	CC	CC	CC	AA	CC	CC	AA	AA	AA	AA	AA	CC	AA	---	AA	CC	AA	CC
AX-177639325	scaffold	27363529	A // C	CGCATGACACTCAGTTCGCACATGGGGAAATTTTG[A/C]TGTGGGATGCCTGGGAGAAAAACAGAAGTCATGAC	AA	AA	AA	CC	AA	AA	AA	AA	AA	AA	AA	AA	AA	CC	AA	AA	AA	AA	CC	CC	CC	AA	AA	AA	AA	AA	CC	AA	AA	AA	AA	AA	AA	AA	AA	AA	AA	AA	AA	AA	AA	AA	AA	AA	AA
AX-177639332	scaffold	19643268	A // G	CTTGAGATTTAGACATCAACAACCTCGCCAAACCA[A/G]GAAAATTTGAATAACATGCTCCTTGTGATTTCATC	GG	GG	GG	AG	GG	GG	GG	GG	GG	GG	GG	GG	GG	AA	GG	GG	GG	GG	---	AA	AA	GG	GG	GG	GG	GG	AG	GG	GG	GG	GG	GG	GG	GG	GG	GG	GG	GG	GG	GG	GG	GG	GG	GG	GG
AX-177639389	scaffold	27362842	A // G	TAAACTAGGTGTACGGTTAGAGTCTTCAACGAAAT[A/G]TGACCACTTTCTAATCCATAACCCTCTCGTAAAGC	---	GG	GG	AA	AG	GG	GG	GG	GG	GG	GG	GG	GG	AA	GG	GG	GG	GG	AA	AA	AA	GG	GG	GG	GG	GG	AA	GG	GG	GG	GG	GG	GG	GG	GG	GG	GG	GG	GG	GG	GG	GG	GG	GG	GG
AX-177639396	scaffold	19641213	A // G	CATACACAACACAAATAGCTCCCACCATTTTTATT[A/G]GCTTAATAAGCCCTTTTACCACTATCCACCTATCA	AA	AA	AA	---	AA	AA	AA	AA	AA	AA	AA	AA	AA	GG	AA	AA	AA	AA	GG	GG	GG	AA	AA	AA	AA	AA	GG	AA	AA	AA	AA	AA	AA	AA	AA	AA	AA	AA	AA	AA	AA	AA	AA	AA	AA
AX-177639444	scaffold	5225029	T // C	TTAAAACATCAGTTGCTAATTCTGGTGGACATTTC[C/T]CCTTTTGTTTGCATTTATCTATGCAGGAAATGAAT	TT	TT	TT	TT	CC	CC	CC	CC	CC	CC	CC	CC	CC	CC	TT	CC	CC	CC	CC	CC	---	CC	CC	TT	TT	CC	TT	TT	TT	TT	CC	TT	TT	TT	CC	CC	CC	CC	TT	CC	CC	CC	TT	TT	CC
AX-177639461	scaffold	27362795	A // G	TTAATGCAAATTAAACCTTATAAGTATAAGACTCG[A/G]GGTTTGACAAATAAACTAGGTGTACGGTTAGAGTC	GG	AA	AA	GG	---	AA	AA	AA	AA	AA	AA	AA	AA	GG	AA	AA	AA	AA	GG	GG	GG	AA	AA	AA	AA	AA	GG	AA	AA	AA	AA	AA	AA	AA	AA	AA	AA	AA	AA	AA	AA	AA	AA	AA	AA
AX-177639468	scaffold	50051826	T // C	CTTAGGTTATTTCTAATGTTAGTTATTTTTTTTTT[C/T]TTCTACCTCCTAAGTCCTTCCAAGTCTCTACTATA	CC	CC	CC	CC	CC	CC	CC	CC	TC	CC	CC	CC	CC	CC	CC	TC	TC	CC	TC	CC	CC	CC	CC	CC	CC	CC	CC	CC	CC	CC	CC	CC	CC	CC	CC	CC	CC	CC	CC	CC	CC	CC	CC	CC	CC
AX-177639496	scaffold	27364250	T // C	AAATCTCAAAATCTCTAACCAAATGTAAAAGAATA[C/T]TGATTTTCAAAGCTTCTGGATCAAAAACGCTTACC	TT	TT	TT	TC	TT	TT	TT	TT	TT	TT	TT	TT	TT	CC	TT	TT	TT	TT	CC	CC	CC	TT	TT	TT	TT	TT	CC	TT	TT	TT	TT	TT	TT	TT	TT	TT	TT	TT	TT	TT	TT	TT	TT	TT	TT
AX-177639654	scaffold	27362105	T // C	CTCTGCTTTGTGCTTTATTTTTCTTCCAAAATAAA[C/T]ATTTGCATGGCTGAATGAGGATTAATGATGATGTT	TT	TT	TT	TC	TT	TT	TT	TT	TT	TT	TT	TT	TT	TC	TT	TT	TT	TT	TC	TC	TC	TT	TT	TT	TT	TT	TC	TT	TT	TT	TT	TT	TT	TT	TT	TT	TT	TT	TT	TT	---	TT	TT	TT	TT
AX-177639758	scaffold	19640160	A // C	ACTCCACATTTTCCGAATGCTCTTGAAATTAAATC[A/C]GTCCAAGCCAGCAGCTCAGTTAGATTCACAGTCCC	AA	AA	AA	---	AA	AC	AA	AC	AA	AA	AA	AA	AA	CC	AA	AA	AA	AA	CC	CC	CC	AA	---	AA	AA	AA	CC	AA	AA	AA	AA	AA	AA	AA	AA	AA	AA	AA	AA	---	AA	AA	AA	AA	AA
AX-177640043	scaffold	19637799	T // G	GAGCCCTTAAGAGCACAACAACACCTCAGATGCAA[G/T]ATTAATTTAGCAACTAAAATTCACAAAAATTAAAG	TT	TT	TT	---	TT	---	TT	---	TT	TT	TT	TT	---	GG	TT	---	TT	TT	GG	---	GG	TT	---	TT	TT	---	GG	TT	TT	TT	---	TT	TT	TT	TT	---	TT	TT	TT	---	TT	TT	TT	TT	TT
AX-177640073	scaffold	19640650	T // C	TTGTTTTAGTTTTTCTATGTTGTTGTCAATATTTT[C/T]GAATTTTTCTCTATTCCAATCCCTGAGAGATTTTT	TT	TT	TT	TC	TT	TT	TT	TT	TT	TT	TT	TT	TT	TC	TT	TT	TT	TT	TC	TC	TC	TT	TT	TT	TT	TT	TC	TT	TT	TT	TT	TT	TT	TT	TT	TT	TT	TT	TT	TT	TT	TT	TT	TT	TT
AX-177640152	scaffold	5225224	T // C	TCAGATTCTACAGGTATCAATGTCGTATTAAGCTT[C/T]TCCCATTGTAGAATGATTTCAAGGTTTTCATGTAC	CC	CC	CC	CC	TT	TT	TT	TT	---	TT	TT	TT	TT	TT	CC	TT	TT	---	TT	TT	CC	TT	TT	CC	TC	TT	CC	CC	CC	CC	TT	CC	CC	TT	TT	TT	TC	TT	CC	TT	TT	TT	CC	TT	TT
AX-177640154	scaffold	5225213	A // G	AGAATGTCTTTTCAGATTCTACAGGTATCAATGTC[A/G]TATTAAGCTTCTCCCATTGTAGAATGATTTCAAGG	AG	AG	AG	AG	AA	AA	AA	AA	AA	AA	AA	AA	AA	AA	AG	AA	AA	AA	AA	AA	AA	AA	AA	AG	AA	AA	AG	AG	AG	AG	AA	AG	AG	AA	AA	AA	AA	AA	AG	AA	AA	AA	AG	AA	AA
AX-177640155	scaffold	5225003	T // C	ACTTGTATTTGTTCATTATGTTCCTTTTAAAACAT[C/T]AGTTGCTAATTCTGGTGGACATTTCTCCTTTTGTT	CC	CC	CC	CC	TT	TT	TT	TT	TT	TT	TT	TT	TT	TT	CC	TT	TT	TT	TT	TT	---	TT	TT	CC	CC	TT	CC	CC	CC	CC	TT	CC	CC	CC	TT	TT	TT	TT	CC	TT	TT	TT	CC	CC	TT
AX-177640305	scaffold	16442099	T // C	GTACAATACAATTGTGTGATATCAAAATTTCAGAA[C/T]AAATAAGCATAAAAGAAAAAGAGTAAACTATCAAG	TT	TT	TT	TT	TT	CC	CC	CC	CC	TT	CC	CC	CC	CC	TT	CC	CC	CC	CC	CC	TT	CC	CC	CC	CC	CC	TT	TT	TT	TT	TT	TT	TT	CC	CC	CC	CC	TT	TT	TT	TT	TT	TT	CC	TT
AX-177640335	scaffold	64071996	A // G	AAACCCTAAATCAAAACAACTAAACGCTAAGCCAC[A/G]AACCCTAAAGCACAAAGGCTAAACCCTAATCCCCA	AA	AA	AA	AA	AA	AA	AA	AA	GG	AA	AA	AA	AA	AA	AA	GG	GG	GG	GG	AA	AA	AA	AA	AA	AA	GG	AA	AA	AA	AA	AA	AA	AA	AA	GG	GG	GG	AA	AA	AA	AA	AA	AA	AA	AA
AX-177640558	scaffold	19638180	T // C	AGCTTTCTTCTTTGTAGTGCTACTCTCTACAGGCT[C/T]CATGCTACAGGATAAGAAAAGAACAAGTGATAAAC	TT	TT	TT	CC	TT	TC	TT	---	TT	TT	TT	TT	TT	CC	TT	TT	TT	TT	CC	CC	CC	TT	TT	TT	TT	TT	CC	TT	TT	TT	TC	TT	TT	TT	---	TT	TT	TT	TT	TT	TT	TT	TT	TT	TT
AX-177640670	scaffold	106270969	T // C	ATAATTTTACGTTGATTCTTGCATAGCAGAAAGTG[C/T]AACTAACTAAACTCATTTTTAGGTGGAAAATTGAA	CC	---	CC	CC	TT	CC	CC	CC	CC	TT	CC	CC	CC	CC	CC	TT	---	CC	CC	CC	CC	CC	CC	CC	CC	CC	CC	TT	TT	TT	CC	TT	CC	CC	CC	CC	CC	CC	---	CC	TT	CC	TT	TT	TT
AX-177640838	scaffold	36493738	T // G	TATAAAACTAAAACAAAAATAACTACAAAAGCACG[G/T]ATATTGGTAGTTGGGTTGCCTCCCAACAAGCGCTT	TT	TT	TT	TT	TT	GG	GG	GG	TT	TT	GG	GG	GG	GG	TT	GG	GG	GG	GG	GG	GG	GG	GG	GG	GG	GG	TT	GG	TT	TT	GG	TT	TT	GG	GG	GG	GG	TT	TT	TT	GG	TT	TT	GG	TT
AX-177641126	scaffold	29879112	T // G	AGGAGATAATGAGCTCAAACTTTAAATTTAATACG[G/T]TGGAGTGAAGAATAATGAAGAAAAATAAAATTTAT	TT	TT	TT	TT	TT	GG	GG	GG	GG	TT	GG	GG	GG	GG	TT	GG	GG	GG	GG	GG	GG	GG	GG	GG	GG	TT	TT	GG	TT	TT	GG	TT	TT	GG	GG	GG	TT	TT	TT	TT	GG	TT	TT	GG	TT
AX-177641190	scaffold	73156273	A // G	GGAGGCAGTTGTTATAGTGGATCGTTATTAATTTT[A/G]AAAATGTTGACTAATGAATCAAGGTATAAACTAAC	GG	GG	GG	GG	GG	AA	AA	AA	AA	GG	AA	AA	AA	AA	GG	AA	AA	AA	AA	AA	GG	AA	AA	AA	AA	AA	GG	AA	GG	GG	AA	GG	GG	AA	AA	AA	AA	GG	GG	GG	AA	GG	GG	AA	GG
AX-177642105	scaffold	73179496	T // C	TTCAAAATTAGGAGTAAGATTTAAAATTGCGACCT[C/T]TATGTGAGTATGAGAAAATTATATCACTTGAGTTA	CC	CC	CC	CC	CC	TT	TT	TT	TT	CC	TT	TT	TT	TT	CC	TT	TT	TT	TT	TT	---	TT	TT	TT	TT	TT	CC	TT	CC	CC	TC	CC	CC	TT	TT	TT	TT	CC	CC	CC	TT	CC	CC	TT	CC
AX-177642279	scaffold	131183897	T // C	CCACCACTACCATGATCGCAGTAAAATGAGAAGAT[C/T]TTGGTAGTCGTACCACAAAGTCCATGGATAAATCG	TT	CC	TT	TT	CC	TT	TT	TT	TT	CC	TT	TT	TT	TT	TT	CC	TT	TT	TT	TT	TT	TT	TT	TT	TT	TT	TT	CC	CC	CC	TT	CC	TT	TT	---	TT	CC	TT	CC	TT	CC	TT	CC	CC	CC
AX-177642414	scaffold	96566859	T // C	CAGTGACAAAAGGGTTGTATTTGAGTATGAGAGTC[C/T]GATTCTTTTGCACATACATCATTTGGATTTTTAAT	TT	TT	TT	TT	TT	CC	CC	CC	TT	TT	CC	CC	CC	CC	TT	CC	CC	TT	CC	CC	TT	CC	CC	CC	---	CC	TT	TT	TT	TT	---	TT	TT	---	CC	CC	CC	TT	TT	TT	CC	TT	TT	CC	TT
AX-177642415	scaffold	146057784	A // C	CTCTGACCAGTGACCACCACCTATGATACACGGAC[A/C]CTGACACGGACACGGGACACGACACGACACGGGAC	AA	AA	AA	AA	---	CC	CC	CC	CC	AA	CC	CC	CC	CC	AA	AA	CC	CC	CC	AA	AA	CC	CC	CC	AA	CC	AA	AA	AA	AA	CC	AA	AA	AA	CC	CC	CC	CC	AA	---	AA	CC	AA	AA	AA
AX-177642636	scaffold	131185894	T // C	CATGATCTGTTCACTTCAAATTTCATAAAGAGCTC[C/T]ATATAATTCATCTGAAAAGTTTCCAATCCCATTAT	CC	TT	CC	CC	TT	CC	CC	CC	CC	TT	CC	CC	CC	CC	CC	TT	CC	CC	CC	---	CC	CC	CC	CC	CC	CC	CC	TT	TT	TT	CC	TT	CC	CC	TC	CC	TT	CC	TT	CC	TT	CC	TT	TT	TT
AX-177643132	scaffold	106275030	A // G	TCATATTTTCTTAAATAAATGGAGCAAAATAATCA[A/G]GGACAAAAGTATAAAAGTCTGAGTCTCATAGATTG	GG	AA	GG	GG	AA	GG	GG	GG	GG	AA	GG	GG	GG	GG	GG	AA	GG	GG	GG	GG	GG	GG	GG	GG	GG	GG	GG	AA	AA	---	GG	AA	GG	GG	GG	GG	---	GG	AA	GG	AA	GG	AA	AA	AA
AX-177643539	scaffold	36940741	T // C	TCAAAATGTTATAAGATCCATAGGTCGGGCCATTC[C/T]AGATGTCCAAAACAAAAACAAAAAGGGCTCAGGAC	CC	CC	CC	CC	CC	TT	TT	TT	CC	CC	TT	TT	TT	TT	CC	CC	TT	TT	CC	CC	CC	TT	TT	TT	CC	TT	CC	CC	CC	CC	TT	CC	CC	CC	TT	TT	TT	CC	CC	CC	CC	CC	CC	CC	CC
AX-177643758	scaffold	103243765	A // C	GAATCATATTTTTTCTCTCAATTATTTATGACTTG[A/C]TTTTACTCAATTTATTATTTTATGCCACTGCTCTT	AA	CC	AA	CC	CC	CC	CC	CC	CC	CC	CC	CC	CC	CC	AA	CC	CC	CC	CC	CC	CC	CC	CC	CC	AA	CC	CC	CC	CC	CC	CC	CC	CC	AA	CC	CC	CC	CC	CC	CC	CC	CC	CC	CC	CC
AX-177643873	scaffold	29333274	A // G	CTACACCTTTGACTGCAGCTTCCTAGGCTCCCACT[A/G]GTTCTCCAATGGTAATCAACTCTTCTTATTACCTT	AA	AA	AA	AA	AA	GG	GG	GG	GG	AA	GG	GG	GG	GG	AA	GG	GG	GG	GG	GG	---	GG	GG	GG	GG	GG	AA	GG	AA	AA	---	AA	AA	GG	GG	GG	GG	AA	AA	AA	GG	AA	AA	GG	AA
AX-177644069	scaffold	109755349	A // G	GGAAATGGAGGACCTCTTCAATGATCTCTTCTGTA[A/G]CGAAGATCTGCTTGCCGCGGAGGAGAACTGTGTCA	AA	GG	AA	AA	GG	AA	GG	AA	AA	GG	AA	AA	AA	AA	AA	AA	AA	AA	AA	AA	AA	AA	AA	GG	AA	AA	AA	GG	GG	GG	AA	GG	GG	AA	AA	AA	GG	AA	GG	AA	GG	AA	GG	GG	GG
AX-177644438	scaffold	131182920	T // C	CTTGTCCTTAAGGTTTTCTTCAGTATACATGTTAA[C/T]TAGCTCAGTCCAATTGGCCCAAGTGGCATCTTCTC	TT	CC	TT	TT	CC	TT	TT	TT	TT	CC	TT	TT	TT	TT	TT	CC	TT	TT	TT	TT	TT	TT	TT	TT	TT	TT	TT	CC	CC	CC	TT	CC	TT	TT	TT	TT	TT	TT	CC	TT	CC	TT	CC	CC	CC
AX-177644508	scaffold	19639966	A // G	CTCAGTCTCCTAGATAAGATCTTTGAGATCGTCTT[A/G]TATAGGCACCCGACCATACTAATTGGTCTATAGTC	AA	AA	AA	GG	AA	AA	AA	AA	AA	AA	AA	AA	AA	GG	AA	AA	AA	AA	GG	GG	GG	AA	AA	AA	AA	AA	GG	AA	AA	AA	---	AA	AA	AA	AA	AA	AA	AA	AA	AA	AA	AA	AA	AA	AA
AX-177644513	scaffold	19639405	T // C	TTCTCATTATCTTTAACCAAGACATCTCTTCAAAA[C/T]CCAACAATATTCTTTTATAATTTCTAATAGATTTG	TT	TT	TT	---	TT	TT	TT	TT	TT	TT	TT	TT	TT	CC	TT	TT	TT	TT	---	CC	CC	TT	TT	TT	TT	TT	---	TT	TT	TT	TT	TT	TT	TT	TT	TT	TT	TT	TT	TT	TT	TT	TT	TT	TT
AX-177644522	scaffold	19639330	T // G	ACCTTTCTACACCCCAGAATTCTACATGCTTTCTC[G/T]GTGATTTTAGCATTGCAATTATGACCAACAATCAC	GG	GG	GG	TG	GG	GG	GG	---	GG	GG	GG	GG	GG	TT	GG	---	GG	GG	---	---	TT	GG	GG	GG	GG	GG	TT	GG	GG	---	GG	GG	GG	GG	GG	GG	GG	GG	GG	GG	GG	GG	GG	GG	GG
AX-177644529	scaffold	19637924	A // G	CTTTAGCTATCCACTACTATGAATTTTTTTCTCTT[A/G]CTTGTATCTTTACCATACTCCTATAAGCCTTAACA	AA	AA	AA	GG	AA	AA	AA	AA	AA	AA	AA	AA	AA	GG	AA	AA	AA	AA	GG	GG	GG	AA	AA	AA	AA	AA	GG	AA	AA	AA	AA	AA	AA	AA	AA	AA	AA	AA	AA	AA	AA	AA	AA	AA	AA
AX-177644558	scaffold	19639068	A // G	CCATCAGGTTTACCCCAAAAAAATCTCACTTGTGA[A/G]GAGACAATTTTTGTTGCCACCTTCTTTGGGAATTT	AA	AA	AA	AA	AA	AA	AA	AA	AA	AA	AA	AA	AA	AG	AA	AA	AA	AA	AG	AG	---	AA	AA	AA	AA	AA	AG	AA	AA	AA	---	AA	AA	AA	AA	AA	AA	AA	AA	AA	AA	AA	AA	AA	AA
AX-177644575	scaffold	19639299	T // C	CGGTATTCTCAAGTAACGCATTGGTAGCTTCACCT[C/T]TCTACACCCCAGAATTCTACATGCTTTCTCGTTGA	TT	TT	TT	TC	TT	TT	TT	TT	TT	TT	TT	TT	TT	CC	TT	TT	TT	TT	CC	CC	CC	TT	TT	TT	TT	TT	---	TT	TT	TT	TT	TT	TT	TT	TT	TT	TT	TT	TT	TT	TT	TT	TT	TT	TT
AX-177644647	20	47561992	A // G	AACTAATTAAAGTGGTAGTTTGACTGGTTTATCCT[A/G]TTGAAATAACTTAACCAACAAAGTGAACAAACTAT	GG	GG	GG	GG	GG	AA	AA	AA	GG	GG	AA	AA	AA	AA	GG	AA	AA	GG	AA	AA	GG	AA	GG	GG	GG	GG	GG	GG	GG	GG	GG	GG	GG	GG	AA	GG	GG	GG	GG	GG	GG	GG	GG	GG	GG
AX-177644645	19	112182292	A // G	TGACTTCAACTCTCGACTCATGCAGGTGAATAACC[A/G]ACTTGAAACTGAGAAGCAGCGTAGTGATCACTTGA	AA	AA	AA	AA	AA	GG	GG	GG	GG	AA	GG	GG	GG	GG	AA	GG	GG	GG	AA	GG	AA	GG	GG	GG	AA	GG	AA	AA	AA	AA	GG	AA	AA	AA	GG	AA	GG	GG	AA	GG	AA	GG	AA	AA	AA
AX-177644643	20	20739599	A // G	AAAAGAAGAAGGTAGCACCGTTGAAGTGAGGCAGA[A/G]CTAGAGGTTGGTCAAGGAAGAAGGAGGAATAAAGT	AA	AA	AA	AA	AA	GG	GG	GG	GG	AA	GG	GG	GG	GG	AA	GG	GG	GG	GG	GG	---	GG	GG	GG	GG	GG	AA	AA	AA	AA	GG	AA	AA	GG	GG	GG	GG	GG	AA	GG	AA	GG	AA	GG	AA
AX-177644636	18	23242549	A // C	CAAAACCTTTAGGAATAAGAAAAAAACATATCACT[A/C]ATGATCTTGTCTAAGAGTTAAGCATGACATTGAAA	AA	AA	AA	CC	CC	AA	CC	AA	CC	CC	AA	AA	CC	CC	AA	AA	AA	CC	AA	CC	CC	AA	AA	CC	CC	AA	CC	CC	CC	CC	AA	CC	CC	CC	AA	AA	AA	AA	CC	AA	CC	AA	CC	CC	CC
AX-177644635	19	105989821	A // G	AAGGCAACGTAGACGAAGAATCCCACGGACGGCAT[A/G]CAACTTTATAAGGATGACGGCTAGATTGGGAGTTT	GG	GG	GG	GG	GG	GG	GG	GG	GG	GG	GG	GG	GG	GG	GG	GG	GG	GG	GG	AA	GG	GG	GG	GG	AA	GG	GG	GG	AA	GG	GG	GG	GG	AA	GG	GG	GG	GG	GG	GG	GG	GG	GG	AA	GG
AX-177644633	7	66782963	T // C	TTTAGTTTGTAGGTCGTGCTTATTTGTAAGTAAGA[C/T]ACCTGCTCCTGATCCTTCTGCGTTTGAGGCCCCAT	CC	CC	CC	CC	CC	CC	CC	CC	TC	CC	CC	CC	CC	TC	CC	CC	CC	CC	CC	TC	CC	CC	CC	CC	CC	CC	CC	CC	CC	CC	CC	CC	CC	CC	CC	CC	CC	CC	CC	CC	CC	CC	CC	CC	CC
AX-177644626	20	26850556	T // C	CTTAAATCGCTCTAGTCACTAGTTTACTAGTCCAA[C/T]TGTGACTCAATCAAAAAAACTATTTTATAATAAAA	CC	CC	CC	CC	CC	TT	TT	TT	TT	CC	TT	TT	TT	TT	CC	TT	TT	TT	TT	TT	TC	TT	TT	TT	CC	TT	CC	CC	CC	CC	TT	CC	CC	CC	TT	TT	TT	TT	CC	TT	CC	TT	CC	CC	CC
AX-177644620	18	115567411	T // C	ATTTTGGATTTTTTTTATTATTGTTTCATATCTTG[C/T]GCAAGTTACTTAGCTGGTAAAATATGATAGCTTAT	CC	CC	CC	TT	CC	CC	CC	CC	CC	CC	CC	CC	CC	CC	CC	CC	CC	CC	CC	CC	---	CC	CC	CC	---	CC	TT	CC	TT	TT	CC	---	TT	CC	CC	CC	CC	CC	TT	---	CC	CC	TT	CC	CC
AX-177644617	20	16602763	T // C	TGTCAATCGTCACCTTGTTGCACTGGTCATGCTAG[C/T]GCGCCTTTACTGCGCTCATCGTTGCCCATGGCAGA	TT	CC	CC	CC	CC	TT	TT	TT	TT	CC	TT	TT	TT	TT	CC	CC	TT	TT	TT	TT	TC	TT	TT	TT	CC	TT	CC	CC	CC	CC	TT	CC	CC	CC	TT	TT	TT	TT	CC	TT	CC	TT	CC	CC	CC
AX-177644614	7	57731378	T // G	TCCCCTATCATCCAAGTTAAACACTAAGACCGAAG[G/T]GTATTCCTCACGTGGTTTTGTTGAGATGAGCCCTC	TT	GG	TT	GG	GG	GG	GG	GG	GG	GG	GG	GG	GG	GG	TT	GG	GG	GG	GG	TT	GG	GG	GG	GG	TT	GG	GG	GG	GG	GG	GG	GG	GG	TT	GG	GG	GG	GG	GG	GG	GG	GG	GG	GG	GG
AX-177644611	19	131487493	A // G	ATGTTAACCACTAATAGTCTCTTCACATCGTCACC[A/G]ATAATTTAGAAATCCAGAAAAAAATGCAACAGCAA	AA	AA	AA	AA	AA	AA	AA	AA	AA	AA	AA	AA	AA	AA	AA	AG	---	AA	AA	AG	AA	AA	AA	AA	AG	AA	AA	AA	AA	AA	AA	AA	AA	AG	AA	AA	AA	AA	AA	AA	AA	AA	AA	AA	AA
AX-177644608	19	145000323	A // C	GATGGGCGGAGGCCTAAAATCCTGGTCATGAATTT[A/C]TGAATTTATTAATTTCATTGATGAAAATGGTCTCA	CC	CC	CC	CC	CC	AA	AA	AA	AA	CC	AA	AA	AA	AA	CC	AA	AA	AA	CC	AA	CC	AA	AA	AA	CC	AA	CC	CC	CC	CC	AA	CC	CC	CC	AA	CC	AA	AA	CC	AA	---	AA	CC	CC	CC
AX-177644605	9	83096824	T // C	GTTTAAGATTCGTCCATCTATTTGCTATTACTCTG[C/T]ATAATTACATATAGATCAAATGCTGTTGTTGCTAA	TT	CC	CC	TT	TT	CC	CC	CC	CC	TT	CC	CC	CC	CC	CC	CC	CC	CC	CC	CC	TT	CC	CC	CC	CC	CC	TT	TT	CC	TT	CC	TT	TT	CC	CC	CC	CC	CC	TT	CC	TT	CC	TT	CC	TT
AX-177644604	20	8756547	A // G	ACTAGCAGTTGTGGAGAAATTCTACGGAATAAGGA[A/G]AGGCGCTGGATAGCGGGCTTCTCTCACAAAATCAG	GG	GG	GG	GG	GG	GG	GG	GG	GG	GG	GG	GG	GG	GG	GG	GG	GG	GG	AA	AA	AG	GG	GG	GG	GG	AA	GG	GG	GG	GG	AG	GG	GG	GG	GG	GG	AA	GG	GG	GG	GG	GG	GG	GG	GG
AX-177644603	19	17413618	A // G	CTGAGAGTTCAATGGACCACTTGATCAGCCTCCCT[A/G]CTAGCTCAGGTTTGGCGAGTATTTGGTGTAGTGGC	GG	GG	GG	GG	GG	GG	GG	GG	AA	GG	GG	GG	GG	GG	GG	AA	AA	AA	AA	AA	GG	GG	GG	GG	AA	AA	GG	GG	GG	GG	GG	GG	GG	AA	---	AA	AA	GG	GG	GG	GG	GG	GG	GG	GG
AX-177644602	20	37301655	T // G	AGACAGAGATTCTATGTTGAGAAATTGCTGCTGCT[G/T]TAGTGGCAACACCGGCAGTTGCAGGGATTAGGCGA	TT	TT	TT	TT	TT	GG	GG	GG	TT	TT	GG	GG	GG	GG	TT	GG	GG	TT	GG	GG	TT	GG	GG	GG	GG	GG	TT	TT	TT	TT	TG	TT	TT	GG	GG	GG	---	TT	TT	TT	TT	TT	TT	GG	TT
AX-177644600	19	39134672	T // C	GAGACAAGGTTCAAAAACAAAATCTTCAGGTTGTA[C/T]ATATACCTGGTACTGAACAGGTTACAGACATGTTA	TT	TT	TT	CC	TT	TT	TT	TT	CC	TT	TT	---	TT	TT	TT	CC	CC	CC	---	---	CC	TT	TT	TT	CC	CC	CC	TT	CC	TT	TT	TT	TT	CC	CC	CC	CC	TT	TT	---	TT	TT	TT	CC	TT
AX-177644591	17	102381907	A // G	AATTGATATGTGTAGAAGTGTATAGTATTAAGATT[A/G]GTATGGTAAATATTGACTTGGTTTGAGAGTTTTGG	GG	GG	GG	AA	AA	GG	GG	GG	GG	AA	GG	GG	GG	GG	AA	GG	GG	AA	GG	GG	AA	GG	GG	GG	GG	GG	AA	GG	GG	AA	AA	AA	AA	GG	GG	GG	AG	AA	AA	AA	AA	AA	GG	GG	GG
AX-177644590	9	79943568	T // C	AATATTACGAAAGTTAGTACCTTGATATATAGGCA[C/T]ACCACCAAGTATGAGGGTATGAGTAGTGTTACAAA	CC	---	CC	CC	CC	TT	---	TT	TT	CC	TT	---	---	---	CC	---	TT	TT	TC	---	CC	TT	---	TT	CC	---	CC	CC	CC	CC	---	CC	CC	CC	TT	---	---	TT	CC	---	CC	TC	CC	---	CC
AX-177644589	5	53038882	A // C	TATTATAGCTTAGCTCTAGCCCTTTGCATGCACAG[A/C]AAGCCCATAAATGTATGTTGTAGCACTGGCTCTTA	AA	AA	AA	AA	AA	AA	AA	AA	AA	AA	AA	CC	AA	AA	AA	AA	AA	AA	AA	AA	CC	AA	AA	AA	CC	AA	AA	CC	CC	CC	AA	CC	CC	CC	AA	AA	AA	AA	CC	AA	AA	AA	AA	CC	AA
AX-177644588	10	37881206	T // C	TTTTCCTTCAGCACCTCTCTTGAGGAAGACACATG[C/T]CAAATTAATGTTTTCTCTATTTTAGGCACTTCTCA	CC	CC	CC	CC	CC	TT	TT	TT	CC	CC	TT	TT	TT	TT	CC	CC	CC	CC	CC	CC	CC	TT	CC	CC	CC	CC	CC	CC	CC	CC	CC	CC	CC	CC	CC	TT	CC	CC	CC	CC	---	CC	CC	CC	CC
AX-177644587	20	36062511	A // C	AAAAAATTCACTATCCAGAATAATTTGTGTAGTGA[A/C]CTCGTGTGACTAATCTAATTTAAATCTACATTGAT	CC	CC	CC	CC	CC	AC	AC	AC	CC	CC	AC	AC	AC	AC	CC	AC	AC	CC	AC	AC	CC	AC	CC	CC	CC	CC	CC	CC	CC	CC	CC	CC	CC	CC	AC	CC	CC	CC	CC	CC	CC	CC	CC	CC	CC
AX-177644583	17	28954238	T // C	ATTGGTTGATTAGAAATTTTATATATCAAGTCACA[C/T]ATTCACACTAGACCTTTTTATTATCCACACATTAT	CC	CC	CC	TT	TT	CC	CC	CC	CC	TT	CC	CC	CC	CC	TT	CC	CC	TT	CC	CC	TT	CC	CC	CC	CC	CC	TT	CC	CC	TT	TT	TT	TT	CC	CC	CC	CC	TT	TT	TT	TT	TT	CC	CC	CC
AX-177644582	17	88052673	A // G	TTGTCAAGTTTTCAAAGCTCTCCTTGAACTTCTTT[A/G]CTCGTGCTCTAGTGATGGGACCATTCCGAAGTGTG	GG	GG	GG	GG	---	AA	AA	AA	AA	GG	AA	AA	AA	AA	GG	AA	AA	GG	AA	AA	GG	AA	AA	AA	AA	AA	GG	GG	GG	GG	GG	GG	GG	AA	AA	AA	AA	GG	GG	---	GG	GG	AA	GG	GG
AX-177644580	17	96319499	T // C	CCGATTCGTGATGATGGCAATGTCACCAACAGCAC[C/T]GTCAAAGTACTGTTCCAATAGCATAAGAGTTAGCT	CC	CC	CC	CC	CC	TT	TT	TT	TT	CC	TT	TT	TT	TT	CC	TT	TT	CC	TT	TT	CC	TT	TT	TT	TT	TT	CC	CC	CC	CC	CC	CC	CC	TT	TT	TT	TT	CC	CC	CC	CC	CC	TT	CC	CC
AX-177644579	19	15060081	T // G	AAAGTTACAATGGAATTAATATTTCATTCAAATAT[G/T]CCAAAGAAATTCTGGCACTATGCCTTAGCACATTC	---	TT	GG	TT	GG	TT	---	TT	TT	---	TT	TT	TT	TT	GG	TT	TT	TT	TT	GG	GG	TT	TT	TT	GG	TT	GG	GG	GG	---	GG	GG	GG	GG	TT	TT	TT	GG	GG	GG	GG	GG	GG	---	GG
AX-177644578	8	103197248	T // C	TCCCATGATCAAGAAAAAAGAGTGACAGCCCACTC[C/T]AACTTGTTTACAATGAAAGATTAACTATAATAAAA	TT	CC	CC	CC	CC	TT	TT	TT	TT	CC	TT	TT	TT	TT	TT	TT	TT	TT	TT	TT	CC	TT	TT	TT	TT	TT	CC	TT	CC	CC	TC	CC	CC	TT	TT	TT	TT	CC	CC	CC	TT	CC	TT	TT	CC
AX-177644577	7	38462859	T // C	AAACTTTATTAGAAACAACTACTACAAAAAAAATA[C/T]TAAAATACTGTTGGATTTATCGTTGGATGTTAGCG	TT	CC	TT	TT	CC	CC	CC	CC	CC	CC	CC	TT	CC	TT	TT	CC	CC	CC	TT	TT	TT	CC	CC	CC	TT	CC	TT	CC	CC	CC	CC	CC	CC	TT	CC	CC	CC	CC	CC	CC	CC	CC	CC	CC	CC
AX-177644574	10	86624323	A // G	GCCATTTTTCTCACCGCATGCAAAGTAGTAAGGCT[A/G]CCACTTGTTTAACACGAACTTGAATCCTTCTCCTC	GG	GG	GG	GG	GG	AA	AA	AA	AA	GG	AA	AA	AA	AA	GG	AA	AA	GG	AA	AA	GG	AA	AA	AA	AA	AA	GG	GG	GG	GG	AG	GG	GG	AA	AA	AA	AA	GG	GG	---	GG	GG	GG	GG	GG
AX-177644573	7	101659306	A // G	AAATAATACAATGGCAAACTATTTAATACTGATTT[A/G]ATCAGCACCAAATTTCCAGCTTTGTTTAGCACTTT	GG	AA	GG	GG	AA	GG	GG	AA	GG	AA	GG	GG	GG	GG	GG	AA	GG	GG	GG	GG	GG	GG	GG	GG	GG	GG	GG	GG	AA	AA	GG	AA	---	GG	GG	GG	GG	GG	AA	GG	AA	GG	AA	GG	AA
AX-177644572	7	54250360	A // G	AATAAGCTTCACACCCATTCTAATATAATAGTACA[A/G]AAGTATATGTTAGTTCCGTCGACGACGGATACATA	AA	---	AA	AA	GG	AA	AA	AA	AA	GG	AA	AA	AA	AA	AA	GG	AA	AA	AA	AA	AA	AA	AA	AA	---	AA	AA	GG	GG	GG	AA	GG	GG	AA	---	AA	AA	AA	GG	AA	GG	AA	GG	GG	GG
AX-177644570	10	93343274	T // C	CTTGGATATAAGATTGAGCTAACATATATAATCGC[C/T]AACAAATCTTTATTGGAAAAATGTGGATAAACTTG	CC	CC	CC	CC	CC	TT	TT	TT	TT	CC	TT	TT	TT	TT	CC	TT	TT	CC	TT	TT	CC	TT	TT	TT	TT	TT	CC	CC	CC	CC	TC	CC	CC	TT	TT	TT	TT	CC	CC	CC	CC	CC	CC	CC	CC
AX-177644569	7	35658557	T // G	GACGTTTTGACTACCTTAATAAATTCTAAAGCAAT[G/T]TAGTTGATTAATATAAAATGTATTTATGGAATACC	GG	TT	GG	TT	TT	GG	GG	GG	GG	TT	GG	GG	GG	GG	GG	TT	GG	GG	GG	GG	TT	GG	GG	GG	GG	GG	TT	GG	TT	GG	GG	TT	GG	GG	---	GG	GG	GG	GG	GG	TT	GG	TT	GG	TT
AX-177644568	19	139056215	A // G	GACCCAATCCCCTACATTAAAGACTTTTTCACGTC[A/G]GTAAGAATCAGCTCTCTTTTTCATACGGGATTGCG	AA	AA	AA	AA	AA	GG	AA	GG	AA	AA	GG	GG	AA	GG	AA	GG	GG	GG	GG	AA	AA	GG	AA	AA	AA	GG	AA	AA	AA	AA	AA	AA	AA	AA	GG	GG	GG	AA	AA	AA	AA	AA	AA	AA	AA
AX-177644567	5	118050190	T // C	AGCTAGCTTACTAAAGACAAGACAGACATCCTTAT[C/T]CAGCTATACCACAAAAATTTTTCTTTATCATACTC	CC	CC	CC	CC	TT	TT	TT	TT	TT	TT	TT	TT	TT	TT	CC	TT	CC	TT	TT	TT	CC	TT	TT	TT	CC	CC	CC	CC	CC	CC	CC	CC	CC	CC	CC	TT	CC	CC	CC	CC	TT	CC	TT	CC	CC
AX-177644565	10	12003791	A // G	TTGCACGTAAATCGTGCTAAGAGATAGAGGGTTAG[A/G]AAGCAGCACGTAAATCATGCCAGGGTAGAGGGTTT	GG	GG	GG	GG	GG	AA	AA	AA	AA	GG	AA	AA	AA	AA	GG	AA	AA	GG	AA	AA	---	AA	---	AA	GG	AA	GG	GG	GG	GG	GG	GG	GG	GG	AA	AA	AA	GG	GG	GG	GG	GG	GG	GG	GG
AX-177644564	9	139993735	A // G	GGTTCAATGTAGAGGAGAATGTGTTGGTGGATCTC[A/G]TTGGGTTCTCTCTCATTTTTTATGCATGGAAGCAT	AA	AA	AA	AA	AA	GG	GG	GG	GG	AA	GG	GG	GG	GG	AA	GG	GG	AA	GG	GG	AA	GG	GG	GG	GG	GG	AA	AA	AA	AA	AG	AA	AA	GG	GG	GG	GG	AA	AA	AA	AA	AA	AA	GG	AA
AX-177644561	20	100262885	T // C	TTCAAGTGATACCACAACGAGTGGATATCGTTCCA[C/T]GAGAATTAATAGATTGAGGCAAGCAATGTCTAATT	TT	TT	TT	TT	TT	---	CC	CC	---	TT	CC	CC	CC	CC	---	CC	CC	TT	CC	CC	TT	CC	CC	CC	CC	CC	TT	TT	TT	TT	TT	TT	---	CC	CC	CC	CC	TT	TT	TT	CC	TT	TT	CC	TT
AX-177644556	9	144609075	A // C	ATGTCTTAGTATTATTCACTACTATGTCTAGAATG[A/C]TTCAAATAACCAACCAAGCATCTCAACACCCCAGC	CC	CC	CC	CC	AA	AA	AA	AA	AA	AA	AA	AA	AA	AA	CC	AA	AA	AA	AA	AA	CC	AA	AA	AA	CC	AA	CC	CC	CC	CC	AA	CC	CC	CC	AA	AA	AA	AA	CC	AA	AA	AA	CC	CC	AA
AX-177644553	1	8721814	T // G	CTAGCTTCCAAGAGAGATCCAAGAAGAGATAACTA[G/T]TTCGCCTCTTGCATTCATGCTCGTGCTTTTGAGTC	TT	TT	TT	TT	TT	GG	GG	GG	GG	TT	GG	GG	GG	GG	TT	GG	GG	GG	GG	GG	TT	GG	GG	GG	GG	GG	TT	GG	TT	TT	TG	TT	TT	GG	GG	GG	GG	TT	TT	TT	TT	TT	TT	GG	TT
AX-177644547	17	17400993	A // G	AAAAAATCCCGAGTAAAATCCTGAAAATTTGCAAC[A/G]CTCAATATATATATATAACACGGAATTCATTCTAT	AA	AA	GG	GG	---	GG	GG	GG	GG	GG	GG	GG	GG	GG	GG	AA	AA	GG	AA	AA	GG	GG	GG	GG	AA	AA	GG	AA	AA	GG	GG	GG	GG	AA	---	AA	AA	GG	---	GG	---	---	GG	---	AA
AX-177644545	17	17501064	A // G	ATTTCTTAGAAAGAAGTTTTTACTATATTTGAGCT[A/G]TAAATCACTTCAGGAGAAACAGTAAATATTATTTT	GG	GG	AA	AA	AA	AA	AA	AA	AA	AA	AA	---	AA	AA	AG	GG	GG	AA	GG	GG	AA	AA	AA	AA	GG	GG	AA	GG	GG	AA	AA	AA	AA	GG	GG	GG	---	AA	AA	AA	AA	AA	AA	GG	GG
AX-177644544	9	131713914	A // G	ATGAGGTCCACCTTTTTTGTGGCTATTTAAGTGTT[A/G]TTGGGCCTGGCTTTTGTACATTGGGTCAGGGTATG	AA	AA	AA	AA	AA	GG	GG	GG	GG	AA	GG	GG	GG	GG	AA	GG	GG	AA	GG	GG	AA	GG	GG	GG	GG	GG	AA	AA	AA	AA	AA	AA	AA	GG	GG	GG	GG	AA	AA	AA	AA	AA	AA	GG	AA
AX-177644543	7	34828820	T // C	TACCCAGCTTTTTTCATCTCCTCCTTTAGCTTATC[C/T]AGCGTTGCCTGAATCTCAGAGTTCTTTTCATGAAA	CC	---	CC	TT	TC	CC	CC	CC	CC	TT	CC	CC	CC	CC	CC	TT	CC	CC	CC	CC	TT	CC	CC	TT	CC	CC	TT	TT	TT	TT	CC	TT	TT	CC	CC	---	CC	CC	TT	---	TT	CC	TT	TT	TT
AX-177644542	9	139059668	A // C	AGTGTATGAAATATTATTATTAACTCTCCATCTAT[A/C]CAACCTGTAAGCAACTCCAACAAGATAGAAGAAGA	AA	AA	AA	AA	AA	CC	CC	CC	CC	AA	CC	CC	CC	CC	AA	CC	CC	AA	CC	CC	AA	CC	CC	CC	CC	CC	AA	AA	AA	AA	AC	AA	AA	CC	CC	CC	CC	AA	AA	AA	AA	AA	AA	AA	AA
AX-177644541	10	22546600	A // G	CACGACGACACCATTAAGCAAAAACGAAAAACGTC[A/G]CCGACATTTTGTATTGCTGTTATGCAGATTTTTAG	GG	GG	GG	GG	GG	AA	AA	---	AA	GG	AA	AA	AA	AA	GG	AA	AA	GG	AA	AA	GG	AA	AA	AG	AA	---	GG	GG	GG	GG	AG	GG	GG	AA	---	---	---	GG	GG	GG	GG	GG	GG	GG	GG
AX-177644539	18	12188146	T // C	ACAGTTAGAGTTACAGCTGGTGGGCCTTCTACTGC[C/T]AATGGAAAAAAAACACAGGTTTAAATGTTCATACG	CC	CC	CC	CC	CC	TT	TT	TT	TT	CC	TT	TT	TT	TT	CC	TT	TT	TT	TT	CC	CC	TT	TT	TT	CC	TT	CC	CC	CC	CC	TT	CC	CC	CC	TT	TT	TT	TT	CC	TT	---	TT	CC	CC	CC
AX-177644537	9	143105873	T // C	TAATGAGAATTGTTTGTTATTTGGAGAGTTTATCT[C/T]TTAACATGGGACGTGAATTAATGAGATATTATTTG	CC	CC	CC	CC	TT	TT	TT	TT	---	TT	TT	TT	TT	TT	CC	TT	TT	TT	TT	CC	CC	TT	TT	TT	CC	TT	---	CC	CC	---	TT	CC	CC	CC	TT	TT	TT	TT	---	---	TT	TT	CC	CC	TT
AX-177644536	7	33228919	T // G	CCCTATACAATTATATTCAAATGCTTGACCATTTG[G/T]GAGAGGCTTCGAAATTCTAATGCAGTATTTTGAAT	---	GG	TT	GG	GG	TT	TT	---	TT	GG	TT	TT	---	TT	TT	GG	TT	TT	TT	TT	GG	---	TT	TT	TT	TT	GG	GG	GG	GG	TG	GG	GG	TT	---	TT	---	TT	GG	---	---	---	GG	TG	GG
AX-177644535	20	117641262	T // G	ATGCTACATAATTTGATGTTTCCCTTCTACCTTCC[G/T]AGAGGGAAAAGGTGCAAAAATTATTTTTTTTTGGT	GG	GG	GG	GG	GG	TG	GG	TT	TT	GG	TT	TT	TT	TT	GG	TT	TT	GG	TT	TT	GG	---	TT	TT	TT	TT	GG	GG	GG	GG	---	GG	GG	TT	TT	TT	---	GG	GG	---	GG	GG	GG	GG	GG
AX-177644534	9	40381104	A // C	AGACTCTAGACTATATTATGTATATTAATATGAGC[A/C]TGTAGGGTGAGCTAAGCACGCGGGTTAAGCATGAG	CC	CC	CC	CC	CC	CC	AA	CC	AA	CC	AA	AA	AA	AA	CC	AA	AA	AA	AA	AA	CC	CC	AA	AA	AA	AA	CC	CC	CC	CC	AA	CC	CC	AA	AA	AA	AA	AA	CC	AA	CC	AA	CC	CC	CC
AX-177644533	9	146875855	T // C	TGAAGCCATATTTTTTGCACCCCTTTAGATCACCA[C/T]AGCAGACATTTTAAGCTCGACGACGTCTATGGAAG	TT	TT	TT	TT	TT	CC	CC	CC	CC	TT	CC	CC	CC	CC	TT	CC	CC	CC	CC	CC	TT	CC	CC	CC	TT	CC	TT	TT	TT	TT	CC	TT	TT	TT	CC	CC	CC	CC	TT	CC	TT	CC	TT	TT	TT
AX-177644532	20	2709148	A // G	CATAATGCAGTAAATCACCACTTCCCACCTCTACT[A/G]CAAATGGAGGGGCTTGGTGAAGCACAAGTTTCAGT	AA	AA	AA	---	---	GG	GG	GG	GG	AA	GG	GG	GG	GG	AA	AA	GG	GG	GG	GG	GG	GG	GG	GG	GG	GG	AA	AA	AA	---	GG	AA	---	GG	GG	GG	GG	GG	AA	GG	AA	GG	AA	GG	AA
AX-177644530	20	32885702	T // C	AAATTTGCCTCTCGAGTGAATTGATGTAGTGCGAT[C/T]AATCTTGAGCATAGTTCCGATAGTGGACCCAACCC	CC	CC	CC	CC	CC	TT	TT	TT	TT	CC	TT	TT	TT	TT	CC	TT	TT	TT	TT	TT	CC	TT	TT	TT	CC	TT	CC	CC	CC	CC	TC	CC	CC	CC	TT	TT	TT	CC	CC	CC	CC	CC	CC	CC	CC
AX-177644528	18	75896054	T // C	GACAAGCGTGGAAATTAATTACAAGGCCACACTCT[C/T]TTATTCATAAAGTCTATAAGAGTAAGTATTTCAAA	CC	CC	CC	CC	CC	TT	TT	TT	---	CC	TT	TT	TT	TT	CC	TT	TT	TT	TT	TT	CC	TT	---	---	TT	TT	CC	CC	CC	CC	TC	CC	CC	TT	TT	TT	TT	CC	CC	CC	CC	CC	CC	---	CC
AX-177644526	7	54409228	T // C	GGGATTAAAGTGGGATGATGAGCAAATTAGGTTAA[C/T]TTTATTTATACTTTGGAAGTTAATCCATGTAACTC	CC	CC	CC	TT	CC	TT	CC	TT	TT	CC	TT	TT	TT	TT	CC	TT	TT	TT	TT	CC	TT	TT	TT	CC	CC	TT	TT	CC	CC	CC	TT	CC	CC	CC	TT	TT	TT	TT	CC	---	CC	TT	CC	CC	CC
AX-177644525	6	87075455	A // C	ACTATTATATGAAAATATTCAATGCAAGATTCCAG[A/C]AAAATGAGTGGTAATTTATTAAAATACTTTAGACT	---	AA	AA	AA	CC	AA	AA	AA	AA	CC	AA	AA	AA	AA	AA	AA	AA	AA	AA	AA	AC	AA	AA	AA	AA	AA	AA	CC	CC	CC	AA	CC	CC	AA	AA	AA	AA	AA	CC	AC	CC	AA	CC	CC	AA
AX-177644524	7	47230439	T // C	GTAATATTCCTGCATGTTGGGGAAAAAAATATCTA[C/T]CATCACATTCATAACACAGAACATAAGAATCAGAA	TT	CC	TT	CC	CC	TT	TT	TT	TT	CC	TT	TT	TT	TT	TT	CC	TT	TT	TT	TT	CC	TT	TT	TT	TT	TT	CC	CC	CC	CC	TT	CC	CC	TT	TT	TT	TT	TT	CC	TT	CC	TT	CC	TT	CC
AX-177644523	20	103989389	A // G	AGTATATATGATAATACTTAAAGTATGAACATGGT[A/G]TTGAGAGAGAACTAAAAATGGAGTGTACTGAGGTG	GG	GG	GG	GG	GG	AA	AA	AA	GG	GG	AA	AA	AA	AA	GG	AA	AA	GG	---	AA	GG	AA	AA	AA	AA	---	GG	GG	GG	GG	AG	GG	GG	AA	AA	AA	---	GG	GG	GG	GG	GG	GG	GG	GG
AX-177644520	9	59611285	T // G	TCAAGAAAAATTTTGCCAAACCCTACCCCTTTGCT[G/T]CTACCTCCAACCGGCTGCACCAAGAAAACTTCCTA	GG	GG	GG	GG	GG	TT	---	---	TT	GG	TT	TT	---	TT	---	TT	---	TT	---	TG	GG	TT	TT	TT	TT	TT	GG	GG	GG	GG	TT	GG	GG	TT	TT	TG	---	TT	TG	TT	GG	TT	GG	GG	GG
AX-177644519	7	131795215	A // G	TAGATTGAAGTTCCTCCATGAAGTTGTATAATTCA[A/G]CAAGAACAATGAATTGTCTCTGCATCAAAGCAAAT	GG	AA	GG	GG	AA	GG	GG	GG	GG	AA	GG	GG	GG	GG	GG	GG	GG	GG	GG	GG	GG	GG	GG	GG	GG	GG	GG	GG	AA	AA	GG	AA	AA	GG	GG	GG	GG	GG	AA	GG	AA	GG	---	GG	AA
AX-177644517	9	138403406	T // C	CTATGGTTGCTGCGCATGTCTCTGAACTATTTAGA[C/T]GGTCCAAAGCTTGCATGCGTGCTCTTTCTGTTCTG	CC	CC	CC	CC	CC	TT	TT	TT	TT	CC	TT	TT	TT	TT	CC	TT	CC	CC	CC	TT	CC	TT	TT	TT	CC	TT	CC	CC	CC	CC	TC	CC	CC	CC	CC	CC	TT	CC	CC	CC	CC	CC	CC	CC	CC
AX-177644516	9	49516994	A // G	GGAAATCCTGTTATAATAGCTACATGACTAGCTGG[A/G]AACTTTTCTATGAGGGACGAACCATGATGGAGTTG	GG	GG	GG	GG	GG	AA	AA	AA	AA	GG	AA	AA	AA	AA	GG	AA	AA	AA	AA	AA	GG	AA	AA	AA	GG	AA	GG	GG	GG	GG	AA	GG	GG	GG	AA	AA	AA	AA	GG	AA	GG	AA	GG	GG	GG
AX-177644466	20	129614098	T // C	CAGAGTTTCCCTGACACTCAACTTCTGAATAATAC[C/T]GGGATGGAGGTTGTCGGGCAGTATGTTCAGGTAAA	CC	CC	CC	CC	CC	CC	CC	CC	TT	CC	CC	TT	TT	TT	CC	CC	TT	CC	TT	TT	CC	CC	TT	TT	CC	CC	CC	CC	CC	CC	CC	CC	CC	CC	TT	CC	CC	CC	CC	CC	---	CC	CC	CC	CC
AX-177644465	10	129616131	T // G	AAGAAATTTTACCTGACCCTTCGAGATTGGGAAAG[G/T]ACCGAGTATATCCATCCCCCATCTGTGAAATGGCC	GG	GG	GG	GG	GG	TT	GG	TT	TT	GG	TT	TT	TT	TT	GG	TT	TT	GG	TT	TT	GG	TT	TT	TT	GG	TT	GG	GG	GG	GG	TG	GG	GG	GG	TT	TT	TT	GG	GG	GG	TG	GG	GG	GG	GG
AX-177644449	20	17518909	T // C	ACCCTTTCCTAGTGTGCCTATCCCTATCGTAGAAA[C/T]CGTTCTCCATTTCTATCAAGCCTAACTCAGATTCT	TT	CC	CC	CC	CC	TT	TT	TT	TT	CC	TT	TT	TT	TT	CC	CC	TT	TT	TT	TT	TC	TT	TT	TT	CC	TT	CC	CC	CC	CC	TT	CC	CC	CC	TT	TT	TT	TT	CC	TT	CC	TT	CC	CC	CC
AX-177644442	20	4835712	T // G	AAGCGAATCACTAAAATACAGTTACCGCATGATCA[G/T]CCATAACACTTCAAAATAGTTACGAAAATATTGAT	GG	GG	GG	GG	GG	GG	GG	GG	GG	GG	GG	GG	GG	GG	GG	GG	GG	GG	GG	TG	GG	GG	GG	GG	TG	GG	GG	GG	GG	GG	GG	GG	GG	TG	GG	GG	GG	GG	GG	GG	GG	GG	GG	GG	GG
AX-177644441	20	600140	A // G	ATGAAAGAATTTCGCAATGAAACCGTCGTCACCCG[A/G]AGCACTTTGAGGATAAACACTGAAAGTTGAACGTT	AA	AA	AA	GG	GG	GG	GG	GG	GG	GG	GG	GG	GG	GG	GG	GG	GG	GG	GG	GG	GG	GG	GG	GG	AA	GG	GG	GG	GG	GG	GG	GG	GG	AA	GG	GG	GG	GG	GG	GG	GG	GG	GG	GG	GG
AX-177644440	20	575676	T // C	AGTTTCTACAAAGAAATGAAAATAATTGCAAATTT[C/T]ACTCATCCTCCTTGATAATCTTGTGCTATTCTAAA	TT	TT	TT	TT	TT	TT	TT	TT	TT	TT	TT	TT	TT	TT	TT	TT	TT	TT	TT	TT	TT	TT	TT	TT	TC	TT	TT	TT	TT	TT	TT	TT	TT	TC	TT	TT	TT	TT	TT	TT	TT	TT	TT	TT	TT
AX-177644439	20	604891	A // G	TAATCACTTTGATCACTATAAGCCTTGATAGCAGA[A/G]AGGCTCTGTTTGAGAAAACTCTAACAGAGCACTTT	GG	GG	GG	AA	AG	GG	AA	GG	AA	AA	GG	GG	AA	AA	AA	AA	GG	GG	GG	GG	GG	GG	AA	AA	GG	GG	AA	AA	AA	AA	GG	AA	AA	GG	GG	GG	GG	GG	AA	GG	AA	GG	AA	GG	AA
AX-177644429	9	116892884	T // C	TATTTAGAGTGGCACCCAAGAGATTGAGCAAGATG[C/T]CAATTCAGGCTTGTACAACTTCGATCGAAGGAACC	CC	---	CC	CC	CC	TT	TT	TT	TT	---	TT	---	TT	TT	CC	TT	TT	TT	TT	TT	CC	TT	TT	TT	CC	TT	CC	CC	CC	CC	TT	CC	CC	CC	TT	TT	TT	TT	CC	TT	CC	TT	CC	CC	CC
AX-177644423	1	111145107	T // C	TTTTAAAAGGTTTTGTGGCTTAGGGAGGAATTGGC[C/T]AAGGTTTGATTTTGGTTTTCCGTATGTAATATGTA	CC	CC	TT	TT	CC	TT	---	TT	TT	CC	TT	TT	TT	TT	CC	TT	TT	TT	TT	TT	TT	TT	TT	TT	CC	TT	TT	CC	CC	CC	TT	CC	CC	CC	TT	TT	TT	TT	CC	TT	CC	TT	TT	CC	CC
AX-177644410	9	43483361	T // C	AATTTGTTATATTAAAAAATTAAATGTAAACGAGG[C/T]AGGTTTCAGTGCTCCTATTCGTCAAACCCTTCTTA	TT	TT	TT	TT	TT	TT	TT	TT	TT	TT	TT	TT	TT	TT	TT	TT	TT	TT	TT	TC	TT	TT	TT	TT	TC	TT	TT	TT	TT	TT	TT	TT	TT	TC	TT	TT	TT	TT	TT	TT	TT	TT	TT	TT	TT
AX-177644398	19	31328716	A // G	TAATATGCCAAATATACCATCTGTGAATTGTTGTT[A/G]GCATATAAGTCTCAGTAGCCCTTTGCATCGTTATA	AA	AA	AA	GG	AA	AA	AA	AA	GG	AA	AA	AA	AA	AA	AA	GG	GG	GG	GG	GG	GG	AA	AA	AA	GG	GG	GG	AA	GG	GG	AA	GG	AA	GG	GG	GG	GG	AA	AA	AA	AA	AA	AA	GG	AA
AX-177644387	6	19984590	T // G	TTCTAGCAACATCCTCAAGCTCTTGATTATTAGTA[G/T]ACTATTAATTGATTATAACTGAATTTTTGTGATAT	TT	TT	TT	TT	TG	TT	TT	TT	TT	TG	TT	TT	TT	TT	TT	TT	TT	TT	TT	TT	TT	TT	TT	TT	TT	TT	TT	TG	TG	TG	TT	TG	TG	TT	TT	TT	TT	TT	TG	---	---	TT	TT	TT	TT
AX-177644381	19	4722481	A // G	GAAACAAATTCGGCATAATAATCGGACACGGAGCT[A/G]TGTTGTTGAAGCTTAAATAAGAGTTCTCGCGGGGA	GG	GG	GG	GG	GG	GG	GG	GG	GG	GG	GG	GG	GG	GG	GG	GG	AA	GG	AA	GG	GG	GG	GG	GG	GG	AA	GG	GG	GG	GG	GG	GG	GG	GG	GG	GG	AA	GG	GG	GG	GG	GG	GG	GG	GG
AX-177644380	9	937770	T // C	AATTAAATCCATGTTTAATTTAATAATAAAAAGTT[C/T]CAACAAATTTTATGTGGGCATGCATAGAGCATAGC	CC	TT	TT	CC	---	TT	TT	TT	TT	TT	TT	TT	TT	TT	CC	TT	TT	---	TT	TT	CC	TT	TT	TT	---	TT	CC	CC	CC	CC	---	CC	CC	TT	TT	CC	---	CC	CC	CC	TT	CC	CC	TT	CC
AX-177644378	18	128296785	A // C	TCAGTTGATTTATGGATCCAAAAGAACTTCAATTA[A/C]AAGGAGAAAAAGAAAAAATGTAGCAACAATAGTAA	---	AA	AA	AA	CC	CC	CC	CC	CC	AA	CC	---	CC	---	AA	AA	AA	CC	AA	AA	AA	CC	CC	CC	AA	AA	AA	AA	AA	AA	CC	AA	AA	AA	CC	---	AA	CC	AA	CC	---	CC	CC	AA	CC
AX-177644358	18	117108595	T // C	TCGTTGAATTCTAAAGTGTGTGTTTCAATTTGATT[C/T]CAAGTCATCGTCTATGGATGTATGATAGGAATAAC	TT	TT	TT	TT	TT	TT	TT	---	CC	TC	TT	TC	---	TT	TT	TT	TT	TT	---	---	CC	TT	CC	---	---	TT	CC	---	CC	CC	TT	CC	CC	CC	TT	TT	TT	TT	CC	TT	CC	TT	CC	CC	TT
AX-177644355	18	117286720	A // C	TTGTTTTTGATGGAAGCCCTTGGCTACAAGGTATG[A/C]CTTGTACTTCTGGACTGTCCCATCAGGGTTCTTCT	AA	AA	AA	CC	AA	AA	AA	AA	CC	AA	AA	AA	AA	AA	AA	AA	AA	AA	AA	CC	CC	AA	CC	CC	CC	AA	CC	CC	CC	CC	AA	CC	CC	CC	AA	AA	AA	AA	CC	AA	CC	AA	CC	CC	AA
AX-177644352	7	104920365	A // C	TAGTGAGGGGTCAAAGCCAACTCGGAGAAATATGA[A/C]ACAATTATCCGGATGGCCAGCCTAGGGTCCATCAA	CC	CC	CC	CC	CC	AA	AA	AA	AA	CC	AA	AA	AA	CC	CC	CC	AA	AA	CC	AA	CC	AA	AA	AA	CC	AA	CC	CC	CC	CC	AC	CC	CC	CC	AA	AA	AA	AA	CC	AA	CC	AA	CC	CC	CC
AX-177644351	7	103242906	A // G	GAAGGCGTTCCACACACCAATTAAGGCATCTCCTA[A/G]GGATGAAATTCAGTGGTATCTTGCACTCCATGAAG	AA	GG	AA	GG	GG	GG	GG	GG	GG	GG	GG	GG	GG	GG	AA	GG	GG	GG	GG	GG	GG	GG	GG	GG	AA	GG	GG	GG	GG	GG	GG	GG	GG	AA	GG	GG	GG	GG	GG	GG	GG	GG	GG	GG	GG
AX-177644350	18	96779677	T // G	CATGTACTATTAGAACTTAGAATATTTGTAGAGGT[G/T]CACGAGTTATGTATTATTTTCTTTTTAGTTGTCTC	GG	GG	GG	GG	---	TT	TT	TT	GG	GG	TT	TT	TT	TT	GG	TT	TT	TT	TT	GG	GG	TT	GG	GG	GG	TT	GG	GG	GG	GG	TG	GG	GG	GG	TT	TG	TT	GG	GG	GG	GG	GG	GG	GG	GG
AX-177644347	18	89007163	A // G	AAAAGTTTGGGGGTCTGGAAGCCGAGTTATGGCTC[A/G]CCGAAGTTAGGTCAAATATCAGTTTTTCTGAACAA	GG	GG	GG	GG	GG	AA	AA	AA	GG	GG	AA	AA	AA	AA	GG	AA	AA	AA	AA	GG	GG	AA	GG	GG	GG	AA	GG	GG	GG	GG	AG	GG	GG	GG	AA	AA	AA	GG	GG	GG	---	GG	GG	GG	GG
AX-177644346	18	60575565	T // C	GGGGTAGCAGAGGTGGAAGACTATTTCTGTTAGAA[C/T]CTTTAGAATAGGAACACTTTCTGCTTCTGCCATCA	CC	CC	CC	CC	CC	TT	TT	TT	CC	CC	TT	TT	TT	TT	CC	TT	TT	TT	TT	CC	CC	TT	CC	CC	CC	---	CC	CC	CC	CC	TC	CC	CC	CC	TT	TT	---	CC	CC	CC	CC	CC	CC	CC	CC
AX-177644344	12	40475037	T // C	CAACCATCGTCCTTCTAATATTTCTTCTAACTGCT[C/T]CACTTAAAAGGCTATTATCAACAGTATCTGTAGAT	CC	CC	CC	CC	CC	TT	TT	TT	TT	CC	TT	TT	TT	TT	CC	TT	TT	TT	TT	TT	CC	TT	TT	TT	CC	TT	CC	CC	CC	CC	TC	CC	CC	CC	TT	TT	TT	CC	CC	CC	TC	CC	CC	CC	CC
AX-177644331	18	6398213	T // C	AACATTAAGACTCAGATTTAAATAAAAGGCCCAAT[C/T]TAAAAATTGGCTCTCACTCGACACCGACCTTTTCT	---	CC	CC	CC	CC	CC	CC	CC	CC	CC	CC	CC	CC	CC	TC	CC	TC	CC	TC	CC	CC	CC	CC	CC	CC	---	CC	CC	CC	CC	CC	CC	CC	CC	CC	CC	TC	CC	CC	CC	CC	CC	---	CC	CC
AX-177644330	18	5483212	T // G	TTGTATTTTTTTTTAAAGAAAGAAATATGTGGTTA[G/T]GTAGATAATCATATTGTTATATCACCCAAAATAGT	TT	TT	TT	GG	GG	TT	TT	TT	TT	GG	TT	TT	TT	TT	TT	TT	TT	TT	TT	GG	GG	TT	TT	TT	GG	TT	GG	---	GG	GG	TT	GG	GG	GG	TT	TT	TT	TT	GG	---	GG	---	GG	GG	GG
AX-177644329	18	2240041	T // C	CTAACGGCGAATAAATGGTATGTTGGCACGGAATA[C/T]GACGATGACTATTAAAAAAAAAATATTTGGGAATT	CC	CC	CC	TT	TT	CC	TT	CC	TT	TT	CC	CC	TT	TT	CC	CC	TT	TT	CC	TT	TT	CC	CC	TT	TT	CC	TT	TT	TT	TT	TC	TT	TT	TT	CC	CC	CC	CC	TT	CC	TT	CC	TT	TT	TT
AX-177644297	18	20202468	A // G	ACAAATTGTGGCCCAAACAGGGTTTAAGGTGCTCT[A/G]CTAGGGTTTAGGTGCTTTAAGATTTTACTGCGTGA	GG	GG	GG	GG	GG	AA	AA	AA	AA	GG	AA	AA	AA	AA	GG	AA	AA	AA	AA	AA	GG	AA	AA	---	AA	GG	GG	GG	GG	GG	AA	GG	GG	AA	---	AA	GG	AA	GG	AA	GG	---	GG	GG	GG
AX-177644292	18	116283376	A // G	AGTGGCGCGTGTATTAAAAATCATCCATCAAATCA[A/G]TAACAGATAAAAAAAATATTAGTTGAGGCAAAGTC	AA	AA	AA	GG	AA	AA	AA	AA	GG	AA	AA	AA	AA	AA	AA	AA	AA	AA	AA	AA	GG	AA	GG	GG	GG	AA	GG	GG	GG	---	AA	GG	GG	GG	AA	AA	AA	AA	GG	AA	---	AA	GG	GG	AA
AX-177644273	18	84731310	T // C	TGCATGTTTTCTCCTTATTGCATGCTTCTCCTCCA[C/T]TCTAATCAAACCATTCCAACTTATTATACCTGAAA	CC	CC	CC	CC	CC	TT	TT	TT	CC	CC	TT	TT	TT	TT	CC	TT	TT	TT	CC	CC	CC	TT	CC	CC	CC	TT	CC	---	CC	CC	TC	CC	CC	CC	TT	TT	TT	CC	CC	CC	TC	CC	CC	CC	CC
AX-177644266	20	103268724	T // C	GAAAAGTAAGAAGCAGGGGATAGTGGCAAGCTCAT[C/T]ATGTGAAGATGAGTATAGAGCAGTTACCATGGCAA	TT	TT	TT	TT	TT	CC	CC	CC	TT	TT	CC	CC	CC	CC	TT	CC	CC	TT	CC	CC	TC	CC	CC	CC	CC	CC	TT	TT	TT	TT	---	CC	TT	CC	CC	CC	TC	TT	TT	TT	CC	TT	CC	CC	TT
AX-177644261	18	101379334	T // C	AGCACCAGCAGGGCTGCAGTCTTGATTCTAGAAAC[C/T]CTAGATTTTTTTTTTGGACCTTTGAGCGTCATTGC	CC	CC	CC	CC	CC	TT	TT	TT	CC	CC	TT	TT	TT	TT	CC	TT	TT	TT	TT	CC	CC	TT	CC	CC	CC	TT	CC	CC	CC	CC	TC	CC	CC	CC	TT	TT	TT	CC	CC	CC	CC	CC	CC	CC	CC
AX-177644256	19	22490213	A // G	TCTAGATTTCCTGCATGGTCCATATGGGCTTGGTA[A/G]TAAGATGCTTCCTGAAATCTTTGTTCAATAAGGCA	AA	AA	AA	GG	AA	AA	AA	AA	GG	AA	AA	AA	AA	AA	AA	GG	GG	GG	GG	GG	GG	AA	AA	AA	GG	GG	GG	AA	GG	GG	AA	AA	AA	GG	GG	GG	GG	AA	AA	AA	AA	AA	AA	GG	AA
AX-177644212	20	8778992	A // G	ATAAACTTTTTGTAATTCTTCCATTGGCATTGGTC[A/G]TTCAAGGAACTCAGCTCTTTGATCGAGGTCTGCTA	GG	GG	GG	GG	GG	GG	GG	GG	GG	GG	GG	GG	GG	GG	GG	GG	GG	GG	AG	AG	---	GG	GG	GG	GG	AG	GG	GG	GG	GG	GG	GG	GG	GG	GG	GG	---	GG	GG	GG	GG	GG	GG	GG	GG
AX-177644208	6	26984542	T // C	TGGTATTATCTGTGATTCTAAATGCATGATATGAA[C/T]AGTACATATTTGAATTTTAATCAAAGTATGTTGAT	CC	CC	CC	CC	CC	---	---	CC	CC	CC	CC	CC	CC	CC	CC	CC	CC	CC	CC	CC	---	CC	CC	---	CC	CC	CC	CC	CC	TT	---	CC	CC	CC	CC	CC	CC	---	CC	---	CC	CC	CC	CC	CC
AX-177644205	19	133615583	A // G	TGACCCAAAAGAGGAACTATAAACAGCAATGTCAT[A/G]CATAACGTTTTCCCTTTCATTTGGATCATAATCCT	GG	GG	GG	GG	GG	GG	GG	GG	GG	GG	GG	GG	GG	AA	GG	AA	AA	AA	AA	GG	GG	GG	GG	GG	GG	AA	GG	GG	GG	GG	GG	GG	GG	GG	AA	AA	---	GG	GG	GG	GG	GG	GG	---	GG
AX-177644201	18	111389374	A // C	ACAACGAACCAATTAGAAACATCAATCAACAGCAC[A/C]ATCACCACGATGATCCAGATAATAATAATCAACAG	AC	CC	CC	CC	AC	CC	CC	CC	CC	CC	CC	CC	CC	CC	CC	CC	CC	CC	CC	CC	CC	CC	CC	CC	CC	CC	CC	CC	CC	CC	---	CC	CC	CC	CC	AC	CC	CC	CC	AC	CC	CC	CC	CC	CC
AX-177644196	18	70335282	T // G	TAAATAATAATAATTTCATATGCACCCATGCCATT[G/T]CCCTCCAACTAAGTTTTTTTTTTCTTCTTTAATTA	GG	GG	GG	GG	GG	TT	TT	TT	GG	GG	TT	TT	TT	TT	GG	TT	TT	TT	TT	GG	GG	TT	GG	GG	GG	TT	GG	GG	GG	GG	TG	GG	GG	GG	TT	TT	TT	GG	GG	GG	GG	GG	GG	GG	GG
AX-177644190	19	24410354	A // G	TCCCTATACCAGCACAACTACAGGATGGTATTACT[A/G]TAAGTTATGTTCCTTTACTTAGTATAGAGTGGTGT	GG	GG	GG	GG	GG	GG	GG	GG	GG	AG	GG	GG	GG	GG	GG	GG	GG	GG	GG	AG	GG	GG	GG	GG	AG	GG	GG	GG	GG	GG	GG	GG	GG	AG	GG	GG	GG	GG	GG	GG	GG	GG	GG	GG	GG
AX-177644185	19	10147019	A // C	TGTCATAAAAAAGTGTCGCAAGAATAATAAACTAT[A/C]AAAAAAATAGCAAATTATCCGAAAATTATCAAAAG	CC	CC	CC	CC	CC	CC	CC	CC	CC	CC	CC	CC	CC	CC	CC	CC	CC	CC	CC	AA	CC	CC	CC	CC	AA	CC	CC	CC	CC	CC	CC	CC	CC	AA	CC	CC	CC	CC	CC	CC	CC	CC	CC	CC	CC
AX-177644176	7	103271088	T // C	AGCTTAATAATAAGTAATAGTTAAGTCTAAGAAAT[C/T]AAGTTAGTAGCGCTCAGTTTTCAGTATGATCATGA	TT	CC	TT	CC	CC	CC	CC	CC	CC	CC	CC	CC	CC	CC	TT	CC	CC	CC	CC	CC	CC	CC	CC	CC	TT	CC	CC	CC	CC	CC	CC	CC	CC	TT	CC	CC	CC	CC	CC	CC	CC	CC	CC	CC	CC
AX-177644168	7	99644939	T // G	AAAGGTACCCTGACAACCCTTTTTTTAGTTGATAT[G/T]GAGCAATAAAAAAGGTGAAGTCCCTAGTGCCTGAA	---	TT	GG	TT	TT	TT	TT	TT	TT	TT	TT	TT	TT	TT	GG	TT	TT	TT	TT	TT	TT	TT	TT	TT	GG	TT	TT	TT	TT	TT	TT	TT	TT	GG	TT	TT	TT	TT	TT	TT	TT	TT	TT	TT	TT
AX-177644163	18	121541041	T // C	TCTCGGCAAAAATGTACTCTTGATTAAAATATAAA[C/T]CCATTAAATAACAATTTTGGCATCAAGGAAGTTTT	CC	CC	CC	TT	CC	CC	CC	CC	CC	CC	CC	CC	CC	CC	CC	CC	CC	CC	CC	CC	CC	CC	CC	CC	CC	CC	TT	CC	TT	CC	CC	TT	TC	CC	CC	CC	CC	CC	TT	CC	CC	CC	CC	CC	CC
AX-177644157	18	92530606	A // G	TTCATTGTGTTTATTCCCAAAGTAGAGAGTCTTAT[A/G]ACTTTTAAAGATCTCCATTCCATCAGCTTATGCAA	GG	GG	GG	GG	GG	AA	AA	AA	GG	GG	AA	AA	AA	AA	GG	AA	AA	AA	AA	GG	GG	AA	GG	GG	GG	AA	GG	GG	GG	GG	AG	GG	GG	GG	AA	AA	AA	GG	GG	GG	GG	GG	---	GG	GG
AX-177644156	7	100591710	T // G	CCTCAAAGGATGACAAAGCTAAGAACTGACATTCA[G/T]ACATTCAGATAGCAAGAAGGAGAGAATCTTTATGA	TT	GG	TT	GG	GG	GG	GG	GG	GG	GG	GG	GG	GG	GG	TT	GG	GG	GG	GG	GG	GG	GG	GG	GG	TT	GG	GG	GG	GG	GG	GG	GG	GG	TT	GG	GG	GG	GG	GG	GG	GG	GG	GG	GG	GG
AX-177644154	9	143793847	T // C	ATTATAGTGTACAGATGCTATAATACAGATATTTT[C/T]ATTGGAATAAGTGAGTAACCCGGTGTTGACAGGTG	CC	CC	CC	CC	CC	CC	CC	CC	CC	CC	CC	CC	CC	CC	CC	CC	CC	CC	CC	TC	CC	CC	CC	CC	TC	CC	CC	CC	CC	CC	CC	CC	CC	TC	CC	CC	CC	CC	CC	CC	CC	CC	CC	CC	---
AX-177644149	20	123562952	T // G	CTAGAACCATAAGAGCGTCAGTCTTTGATCCGGAA[G/T]ATTCGACCTTGTCTGTGGCGTTTTAAGTAGGATCA	GG	GG	GG	GG	GG	TG	GG	GG	GG	GG	TG	GG	TG	TG	GG	---	GG	GG	GG	GG	GG	GG	TG	TG	TG	TG	GG	GG	GG	GG	TG	GG	GG	TG	TG	TG	TG	GG	GG	---	GG	GG	GG	GG	GG
AX-177644144	19	146524505	A // G	AGTTAGGAACAAAACAAAACAAAACAAAACAAGTA[A/G]AGGAAGCAACATTGACTTTCTGATTATCTCAGACT	GG	GG	GG	GG	GG	AA	AA	AA	AA	GG	AA	AA	AA	AA	---	AA	AA	AA	GG	GG	GG	AA	AA	AA	GG	AA	GG	GG	GG	GG	AA	GG	GG	GG	---	---	AA	AA	GG	AA	GG	AA	GG	GG	GG
AX-177644141	19	47829258	A // G	ACAACAGTCGAATGAGTCACTTAGTTAGGCAGGCA[A/G]AAAATGGTGTTTTGAAGTCCAAAAGCATTAAACAG	GG	GG	GG	GG	GG	GG	GG	GG	GG	GG	GG	GG	GG	GG	GG	GG	GG	GG	GG	AG	GG	GG	GG	GG	---	GG	GG	GG	AG	GG	GG	GG	GG	AG	GG	GG	GG	GG	GG	GG	GG	GG	GG	GG	GG
AX-177644138	20	126247302	A // G	TCACTTTTTCAGCTTACTGTATTCATATTAAACTT[A/G]AATGGACATATATTATAATCTTAGTTAGTTGAATG	GG	GG	GG	GG	GG	GG	GG	GG	GG	GG	AA	GG	GG	GG	GG	AA	GG	GG	GG	GG	GG	AA	GG	GG	GG	AA	GG	GG	GG	GG	AG	GG	GG	GG	AA	AA	AA	GG	GG	GG	GG	GG	GG	GG	GG
AX-177644136	20	4003836	A // G	AACTCTGGTGCACTACACAAGAAAGATTAGGTAGA[A/G]CAAAAGACAAGGTACAAAGTTTACAAACAAAGAGC	GG	GG	GG	GG	GG	AA	AA	AA	AA	GG	AA	AA	AA	AA	GG	GG	AA	AA	AA	GG	AG	AA	AA	AA	GG	GG	GG	GG	GG	GG	AG	GG	GG	GG	AA	GG	GG	AA	GG	---	---	AA	GG	GG	GG
AX-177644134	18	45841512	A // G	TACGCATCAAGTTGGTCATCGGTAGGGCGATCTCC[A/G]AAAATCCCTTAATAAATCTTCGATAATACCCAGCC	GG	GG	GG	GG	GG	AA	AA	AA	GG	GG	AA	AA	AA	AA	GG	GG	AA	AA	GG	GG	GG	AA	GG	GG	GG	AA	GG	GG	GG	GG	AG	GG	GG	GG	AA	AA	AA	GG	GG	GG	GG	GG	GG	GG	GG
AX-177644123	20	17132604	A // C	ATAAACTCAAAATCAAGGGCAGATAATTCGAAGGG[A/C]CAGCTAAGACTTACCTCAAGATTACTTGGGTGGAT	AA	CC	CC	CC	CC	AA	AA	AA	AA	CC	AA	AA	AA	AA	CC	CC	AA	AA	AA	AA	AC	AA	AA	AA	CC	AA	CC	CC	CC	CC	AA	CC	CC	CC	AA	AA	AA	AA	CC	AA	CC	AA	CC	CC	CC
AX-177644108	18	99008654	T // C	ATGGATGTACAATATTTGAACGAGTCCATATATCT[C/T]CCAGTCTTATAAAGAAAATTAATCATTATTAGAAA	CC	CC	CC	CC	CC	TT	TT	TT	CC	CC	TT	TT	TT	TT	CC	TT	TT	TT	TT	CC	CC	TT	CC	CC	CC	TT	CC	CC	CC	CC	TC	CC	CC	CC	TT	TT	TT	CC	CC	CC	CC	CC	CC	CC	CC
AX-177644105	18	64462014	A // G	CGCATCAGAAGTTTGAGGTTTTAAATTGAAATTCT[A/G]CAGATTCCAGAATTAGCCAGATTCTTAGCTAAAAA	GG	GG	GG	GG	GG	AA	AA	AA	GG	GG	AA	AA	AA	AA	GG	GG	AA	AA	GG	GG	GG	AA	GG	GG	GG	AA	GG	GG	GG	GG	---	GG	GG	GG	AA	AA	AG	GG	GG	GG	AG	GG	GG	GG	GG
AX-177644100	9	119737294	A // G	TTTTCTCTAACTTGCGACAAGTATGGTAATTAATA[A/G]CGTATGTATTATACCTTGATTCCAGACACCTAATA	AA	GG	GG	AA	---	AA	AA	AA	AA	AA	AA	AA	AA	AA	GG	AA	AA	AA	AA	AA	AA	AA	AA	AA	GG	AA	AA	AA	GG	---	AA	AA	AA	GG	AA	AA	AA	AA	AA	---	AA	AA	---	AA	AA
AX-177644096	8	113033990	T // G	TTTGTTGATTGTGTAGTTGGAGTTGTCGTTCTTGC[G/T]ATAAGGATACAAACTTATTAGGCGTTCATGGTTTT	GG	GG	GG	GG	---	TT	TT	TT	TT	GG	TT	TT	TT	TT	GG	TT	TT	TT	TT	GG	GG	TT	TT	TT	GG	TT	GG	GG	GG	GG	TG	GG	GG	GG	TT	TT	TT	TT	GG	TT	GG	TT	GG	GG	GG
AX-177644080	19	7010736	A // G	CTAAAAGATCGAACATTTTTGTCAAATATAAATCG[A/G]ACCATCTGATTTGTGTTCTTCTCTCTTCATAATAA	AA	AA	AA	AA	AA	GG	GG	GG	GG	AA	GG	GG	GG	GG	AA	GG	GG	GG	GG	GG	AA	GG	GG	GG	GG	GG	AA	AA	AA	GG	AA	AA	AA	GG	GG	GG	GG	AA	AA	AG	AA	AA	AA	GG	AA
AX-177644065	19	118988740	A // C	AAAAAACATGCAATTTGACACCTTTACTGCACAAG[A/C]AAAACACATACTGAAATTAACATCACTTAATCTTA	CC	CC	CC	CC	CC	CC	CC	CC	CC	CC	CC	CC	CC	CC	CC	CC	CC	CC	CC	AC	CC	CC	CC	CC	AC	CC	CC	CC	CC	---	CC	CC	CC	AC	CC	CC	CC	CC	CC	CC	CC	CC	CC	CC	CC
AX-177644063	19	138776607	T // C	TTAAAGGCACTTTTTGTCGCATATAAAATCAGATG[C/T]ATTCCGCCATTTTTACCAACCTGCTTGAATCTTAT	TT	TT	TT	TT	TT	CC	CC	CC	---	TT	CC	CC	CC	CC	TT	CC	CC	CC	CC	CC	TT	CC	CC	CC	CC	CC	TT	TT	TT	TT	TT	TT	TT	CC	CC	CC	CC	TT	TT	TT	TT	TT	TT	CC	TT
AX-177644062	19	4628942	A // G	GATTTGGTAGATAAATTCTTTAACAACTAAGTCAA[A/G]AAAAGAGAGTCAAAAAAGTTACTCGAAACCAAACT	GG	GG	GG	GG	GG	GG	GG	GG	GG	GG	GG	GG	GG	GG	GG	GG	AA	GG	AA	GG	GG	GG	GG	GG	GG	AA	GG	GG	GG	GG	GG	GG	GG	GG	GG	GG	AA	GG	GG	GG	GG	GG	GG	GG	GG
AX-177644059	2	5337920	T // C	CTTTTTACAAAATTTAGATACACCAAACAATAAAA[C/T]GTTATTCCAAGAATGCCTTGATGGTGATCAACTAT	CC	TT	TT	TT	---	CC	CC	CC	TT	TT	TT	CC	CC	CC	TT	CC	CC	TT	TT	TT	TT	CC	---	CC	TT	CC	TT	TT	TT	TT	CC	TT	TT	TT	CC	CC	---	CC	---	CC	TT	CC	TT	TT	TT
AX-177644046	19	6452106	T // C	GATTTGCAAGTTTTGATTGAGGGTATTTTAGGAAA[C/T]AAATTTTAATAAAATTTTAGTTTTTGTCTTCAAAA	CC	CC	CC	CC	CC	---	TT	TT	TT	CC	TT	TT	TT	TT	CC	TT	CC	TT	CC	TT	CC	TT	TT	TT	CC	CC	CC	CC	CC	CC	CC	CC	CC	CC	TT	TT	CC	CC	CC	CC	CC	CC	CC	CC	CC
AX-177644045	9	146178122	A // G	CTTTATTAGGCATGACTTTATGTTTTTGAGTTAGG[A/G]CATAAACAAATATTAAATAAGTTAAGATTTATCTG	---	GG	GG	GG	AA	AA	AA	AA	AA	AA	AA	AA	AA	AA	GG	AA	AA	AA	AA	AA	GG	AA	AA	AA	GG	AA	GG	GG	GG	GG	AA	GG	GG	GG	AA	AA	AA	AA	GG	AG	AA	AA	GG	GG	AA
AX-177644042	18	129540280	T // C	ATCGATCTTTGTATCTTTCTCTTGAGCTAGAAGTT[C/T]ATATTTATTTTTAGGCCTTTTTACTTAAATGATTT	TT	CC	CC	TT	---	CC	CC	CC	CC	CC	CC	CC	CC	CC	CC	CC	TT	TT	CC	TT	CC	CC	CC	CC	CC	CC	TT	CC	CC	CC	CC	CC	CC	CC	CC	---	CC	CC	---	---	CC	CC	CC	CC	CC
AX-177644018	19	129864627	T // C	GGTGATGGAGAGTGGCTATACAAGGCTAAGAAAAT[C/T]GGTGAACAAGTTCAATAATATTTTTTCACTCTCTT	CC	CC	CC	CC	CC	CC	CC	CC	CC	CC	CC	CC	CC	TT	CC	TT	TT	TT	TT	TT	CC	CC	CC	CC	TT	TT	CC	CC	CC	CC	CC	CC	CC	TT	TT	TT	TT	CC	CC	---	CC	CC	CC	CC	CC
AX-177644011	18	89289560	A // C	AGATATACATTGAAAATGAAATGCACACTGTAAAA[A/C]ATGAAGGAGATTAATATTTCAACAGTCTCAGTTGA	AA	AA	AA	AA	AA	CC	CC	CC	CC	AA	CC	CC	CC	CC	AA	CC	CC	CC	CC	CC	CC	CC	CC	CC	CC	CC	AA	CC	AA	CC	---	AA	AA	CC	CC	CC	CC	AA	AA	AA	CC	AA	CC	CC	AA
AX-177643992	20	135921470	T // C	AAGTTTGATGGAGCATACACCTCTTTGACACCAAT[C/T]ATGCCTCAAGATCATGCTCAACTAAATAGTAGTTT	CC	CC	CC	CC	CC	CC	CC	CC	TT	CC	CC	CC	CC	CC	CC	CC	CC	TT	CC	CC	CC	CC	TT	TT	CC	TT	CC	CC	CC	CC	TT	CC	CC	CC	TT	TT	TC	TT	CC	TT	CC	TT	CC	CC	CC
AX-177643988	20	29381322	T // G	CAAGGTTCAATGTCTGTGCTCGAGTATACGAGTAA[G/T]TTTGAAGAGCTCTATAAGTTCTCAAGGGTATTTCG	TT	TT	TT	TT	TT	GG	GG	GG	GG	TT	GG	GG	GG	GG	TT	GG	GG	GG	GG	GG	---	GG	GG	GG	GG	GG	TT	TT	TT	TT	GG	TT	TT	GG	GG	GG	GG	GG	TT	GG	TT	GG	TT	GG	TT
AX-177643984	10	133120520	A // G	CCCATCACCTTGTCCTGTCTAAGCCATGTGCTCTG[A/G]TCTAAAACGACATTGGAGTCCCTTATCTATCAATT	GG	GG	GG	GG	GG	AA	AA	AA	AA	GG	AA	AA	AA	AA	GG	AA	AA	AA	AA	GG	GG	AA	AA	AA	GG	AA	GG	GG	GG	GG	AA	GG	GG	GG	AA	AA	AA	AA	GG	AA	GG	AA	AA	GG	GG
AX-177643981	19	142511969	A // G	ACCTAAAATCTAATGATTTTTTTTTGTTACTGTAA[A/G]CTAGAGCAACGTCTTCATAATACTGTAACATAATA	---	GG	GG	GG	GG	AG	GG	---	GG	GG	AG	GG	GG	AG	GG	AG	---	AG	AG	GG	GG	---	GG	GG	GG	---	GG	GG	GG	GG	GG	GG	GG	GG	---	AG	GG	AG	GG	---	GG	AG	GG	GG	GG
AX-177643977	19	6961062	T // C	TGGGTTGATCGATGCCGGTTTGTACGTTGAGTAAT[C/T]TGTTGTTTACTTTCTGTTACTCCACCTTGTTGTGT	CC	CC	CC	CC	CC	CC	CC	CC	CC	CC	TT	TT	CC	CC	CC	CC	TT	TT	TT	CC	CC	TT	CC	CC	CC	TT	CC	CC	CC	CC	CC	CC	CC	CC	TT	---	TT	CC	CC	---	CC	CC	CC	CC	CC
AX-177643967	18	66859136	T // G	TTAAATAGGTTCTATTTGGCTTTAAAGGAATACGA[G/T]CTTCCACAAGAGGGCAACTCCACGCACCGCAGGTC	TT	TT	TT	TT	TT	GG	GG	GG	GG	TT	GG	GG	GG	GG	TT	GG	GG	GG	GG	GG	GG	GG	GG	GG	GG	GG	TT	GG	TT	GG	TG	TT	TT	GG	GG	GG	GG	TT	TT	TT	GG	TT	GG	GG	TT
AX-177643952	18	112399178	T // C	GTGCAGAAAAATCAGAAGAGAAGGGAGGGAAGAGG[C/T]AGATGATCTAATTGGAAGAATTGGAGTACTAAGTT	TT	TT	TT	CC	TT	TT	TT	TT	CC	TT	TT	TT	TT	TT	TT	CC	TT	TT	CC	CC	CC	TT	CC	CC	CC	TT	CC	CC	CC	CC	TT	CC	CC	CC	TT	TT	TT	TT	CC	TT	---	TT	CC	CC	TT
AX-177643951	12	41014979	T // C	TTATAGAAAATGTGGTTGGCGATTTATGAGCTGCT[C/T]CAGGCCCAAATCCAACTTGGTTTTGAATGGAAAAG	CC	CC	CC	CC	CC	TT	TT	TT	---	CC	TT	CC	TT	TT	CC	TT	TT	TT	CC	TT	CC	TT	CC	TT	CC	TT	CC	CC	CC	CC	---	CC	CC	CC	TT	CC	---	CC	CC	CC	TC	CC	CC	---	CC
AX-177643947	19	143217495	T // G	TTAAACCAAAATACAACTGAGTATTAAGTCTAATA[G/T]CATTAAGCCAAAATAAAACATGAAATTTCATGTAC	GG	GG	GG	GG	GG	TG	GG	TG	GG	GG	TG	TG	GG	TG	GG	TG	TG	TG	TG	GG	GG	---	GG	GG	GG	---	GG	GG	GG	GG	GG	GG	---	GG	TG	---	TG	TG	GG	TG	GG	TG	GG	GG	GG
AX-177643930	20	89015523	A // C	AAGTTTCAGCATGAGTTCAAGCATAAGCTTCCTTG[A/C]TAAGAGCTCACCAAAATGTACAATTTAAGGACAAT	AA	AA	AA	AA	AA	CC	CC	CC	AA	AA	CC	CC	CC	CC	AA	CC	CC	AA	CC	CC	AA	CC	CC	CC	AA	CC	AA	AA	AA	AA	AC	AA	AA	AA	CC	CC	---	AA	AA	AA	AA	AA	AA	AA	AA
AX-177643929	18	114322004	T // G	GAAAAAATAGGAGTCTCTATGTCAGAGTATAAAGA[G/T]CTCCCAATGAGATGTCCTAACAACGAGATAAAGTA	TT	TT	TT	GG	TT	TT	TT	TT	GG	TT	TT	TT	TT	TT	TT	TT	TT	TT	TT	GG	GG	TT	GG	GG	GG	TT	GG	GG	GG	GG	TT	GG	GG	GG	TT	TT	TT	TT	GG	TG	GG	TT	GG	GG	TT
AX-177643921	20	85306571	T // C	TGTGACATTAAGTATTCATACAAAAGGTAAAAATA[C/T]GAAGATATTAATATATGTATAATATATTAAAAATG	---	TT	TT	TT	TT	CC	CC	CC	TT	TT	CC	CC	CC	CC	TT	CC	CC	TT	CC	CC	TT	CC	TT	TT	TT	TT	TT	TT	TT	TT	TT	TT	TT	TT	CC	---	TT	TT	TT	CC	TT	TT	CC	TT	TT
AX-177643919	18	109126842	T // C	CAGTTACTATCATCTCGATCAACATCATCATCGGG[C/T]TTCACCTTCACAACTATCATCGTAGCACCACCATC	CC	CC	CC	CC	CC	TT	TT	TT	CC	CC	TT	TT	TT	TT	CC	TT	TT	TT	TT	CC	CC	TT	CC	CC	CC	TT	CC	CC	CC	CC	TC	CC	CC	CC	TT	TT	TT	CC	CC	CC	CC	CC	CC	CC	CC
AX-177643916	9	141366022	T // C	ACTTTGAAAATGCAATTAACAGAATAATAGTCCTC[C/T]AACTCAAGCGCAAGCCTAGAATTCTAAGCCAATGA	CC	CC	CC	CC	---	CC	CC	CC	CC	CC	CC	CC	CC	CC	CC	CC	CC	CC	CC	TT	CC	CC	CC	CC	TT	CC	CC	CC	CC	CC	CC	CC	CC	TT	CC	CC	CC	CC	CC	CC	CC	CC	CC	CC	CC
AX-177643897	18	35374624	A // C	CAAATAACCAAGATCAAAATATAAATTAGCTATTT[A/C]TACTATAAACACTAAATAAATCCTAAGAGAGAATT	CC	CC	CC	CC	CC	AA	AA	AA	CC	CC	AA	---	AA	AA	CC	CC	AA	AA	CC	CC	CC	---	AA	---	CC	AA	CC	CC	CC	CC	CC	CC	CC	CC	AA	AA	AA	CC	CC	CC	CC	CC	CC	CC	CC
AX-177643888	19	143317193	A // G	CTTCTTTCTCTTAGCTCAACTCAGATTCTTGTCGC[A/G]ATTGCAACATCCATGCTCACCGCATCATGATAAAA	GG	GG	GG	GG	GG	AA	GG	AA	GG	GG	AA	AA	GG	AA	GG	AA	AA	AA	AA	GG	GG	AA	GG	GG	GG	AA	GG	GG	GG	GG	AG	GG	GG	GG	AA	---	AA	AA	GG	AG	GG	AA	GG	GG	GG
AX-177643880	20	130028305	T // C	AAACAGTCCTGCATTCGTATTGACCGGTGCACATG[C/T]CGACCACTATCAACCATCTGACCAGTACATGGACT	TT	TT	TT	TT	TT	TT	TT	TT	CC	TT	TT	CC	CC	CC	TT	TT	CC	TT	CC	CC	TT	TT	CC	CC	TT	TT	TT	TT	TT	TT	TT	TT	TT	TT	CC	TT	TT	TT	TT	TT	TT	TT	TT	TT	TT
AX-177643875	18	91757105	A // G	CTAAGTGGTCATCTAAGGAGGAGTATTGTGATAAA[A/G]ATGATGATATGGATTTCATTATGGGTGGCTCACAT	GG	GG	GG	GG	GG	AG	AG	GG	GG	GG	---	AG	AG	AG	GG	AG	AG	---	AG	GG	GG	AG	GG	GG	GG	AG	GG	GG	GG	GG	GG	GG	GG	GG	---	---	---	GG	GG	GG	GG	GG	GG	GG	GG
AX-177643866	20	317811	T // C	TGATTACCAAGATTCTTGCTAATCAATTGCGCAGG[C/T]TTATGAATAAGATTGTCCAGCCTACCGAATATAGT	TT	TT	TT	CC	CC	CC	CC	CC	CC	CC	CC	TT	CC	CC	CC	TT	TT	TT	TT	CC	TT	TT	CC	CC	CC	TT	CC	CC	CC	CC	TT	CC	CC	CC	TT	CC	TT	TT	CC	TT	CC	TT	CC	CC	CC
AX-177643864	19	6008519	A // C	AGAAAAGAAATTGCCATATTTTTTACATTTTCAAT[A/C]CTACCCTTAGTTATATTATTATTAACAATTATTAA	AA	AA	AA	AA	AA	CC	CC	CC	CC	AA	CC	CC	CC	CC	AA	CC	CC	CC	CC	CC	AA	CC	CC	CC	CC	CC	AA	AA	AA	AA	AA	AA	AA	CC	---	CC	CC	AA	AA	---	AA	AA	AA	AA	AA
AX-177643861	19	44007168	A // C	AACTATGACTAATGAGCAATATAATAAAGTGTATG[A/C]TAAAGCCAATATTGCTAAAATCGAGCACAAAAAAT	AA	AA	AA	AA	AA	AA	AA	AA	CC	AA	AA	AA	AA	AA	AA	CC	CC	CC	CC	CC	AA	AA	AA	AA	CC	CC	AA	AA	CC	AA	AA	AA	AA	CC	CC	CC	CC	AA	AA	AA	AA	AA	AA	CC	AA
AX-177643850	20	108920014	A // G	ATCATTAGAAAAGATTTGAAGAAAATCCCCTATGA[A/G]CTATGGAAAGGAACTATCCCTAATCTTAAGTACTT	GG	GG	GG	GG	GG	AA	GG	AA	GG	GG	AA	AA	AA	AA	GG	AA	AA	GG	AA	AA	GG	AA	AA	AA	GG	AA	GG	GG	GG	GG	GG	GG	GG	GG	AA	AA	AA	GG	GG	GG	GG	GG	GG	GG	GG
AX-177643844	19	27401802	T // G	AGAAGAACCAAAAGCCATTTGAACCAAAAAATGCA[G/T]AAGCCAGAGAAGAATCAGTAGTAGAAGCAGAAGCT	GG	GG	GG	GG	GG	GG	GG	GG	GG	GG	GG	GG	GG	GG	GG	GG	GG	GG	GG	TT	GG	GG	GG	GG	TT	GG	GG	GG	TT	GG	GG	GG	GG	TT	GG	GG	GG	GG	GG	GG	GG	GG	GG	TT	GG
AX-177643843	9	1197723	T // C	GAACCAATCTTTTGAGACTTTGACTAATAGATTTC[C/T]CCTATTTACTTGAAGCTATAAAACTTTTGACACAA	CC	CC	CC	TT	CC	CC	TT	CC	TT	CC	CC	CC	CC	CC	TT	CC	CC	CC	CC	TT	TT	CC	---	TT	TT	CC	---	TT	TT	TT	---	TT	TT	TT	CC	CC	---	TT	---	TT	CC	TT	---	TT	TT
AX-177643836	9	8000276	T // C	TCAAACTCACACAGTAGAGACTAATGAGAGCTGTT[C/T]ATCGAATTTCTAGAGAGTTTCGGTAACAATGTTTC	TT	TT	TT	TT	TT	CC	CC	CC	CC	TT	CC	CC	CC	CC	TT	CC	CC	CC	CC	CC	TT	CC	CC	CC	CC	CC	TT	TT	CC	---	CC	TT	TT	CC	CC	CC	CC	CC	TT	CC	TT	CC	TT	CC	TT
AX-177643830	7	30731062	T // C	GAGTATGTAATATAACGGATCAAGATTAAGAGGAT[C/T]AAGATCAAAAAGATTAAGATATAGTTGTTAAGTGA	TT	TT	TT	TT	TT	CC	CC	CC	TT	TT	CC	TT	CC	CC	TT	TT	CC	TT	TT	TT	TT	TT	CC	TT	TT	TT	TT	TT	TT	TT	TT	TT	TT	TT	TT	CC	TT	TT	TT	TT	TT	TT	TT	TT	TT
AX-177643817	3	133511430	T // C	TTGAATGCAATGGAAATAAGCCTTGAATTGTTGCT[C/T]TATTTAGTCATATTTTTGACAAGTTAATTGACAAT	CC	CC	CC	TT	CC	CC	CC	CC	CC	CC	CC	CC	CC	CC	CC	CC	CC	CC	CC	CC	TT	CC	CC	CC	CC	CC	TT	CC	TT	TT	CC	TT	TT	CC	CC	CC	CC	CC	TT	CC	CC	CC	CC	CC	CC
AX-177643811	18	117448091	A // G	GATTCCATGAGCTAGGAATTTCGTACAAACGAACA[A/G]CTCTAACAACTAAATTCCAGGTCAGTTTGGTTGCA	GG	GG	GG	AA	GG	GG	GG	GG	AA	GG	GG	GG	GG	GG	GG	GG	GG	GG	GG	AA	AA	GG	AA	AA	AA	GG	AA	AA	AA	AA	GG	AA	AA	AA	GG	GG	GG	GG	AA	GG	AA	GG	AA	AA	GG
AX-177643806	9	140772298	A // G	AGGTATTTGAATTCGAATGTTAGTTCAAGATACTG[A/G]AAGTTATTGATCCGTCTTTGGGCTGTGAGGATGAC	GG	GG	GG	GG	GG	GG	GG	GG	GG	GG	GG	GG	GG	GG	GG	GG	GG	GG	GG	AA	GG	GG	GG	GG	AA	GG	GG	GG	GG	GG	GG	GG	GG	AA	GG	GG	GG	GG	GG	GG	GG	GG	GG	GG	GG
AX-177643800	20	101871371	T // C	GCTTCAACTTCATCTATTTGAATAATCAAATTAGT[C/T]TCTTATGTTGCCTTTTTCTCTTGATAAATTCTTGC	CC	CC	CC	CC	CC	TT	TT	TT	CC	CC	TT	TT	TT	TT	CC	TT	TT	CC	TT	TT	CC	TT	CC	CC	CC	CC	CC	CC	CC	CC	CC	CC	CC	CC	TT	CC	CC	CC	CC	CC	CC	CC	CC	CC	CC
AX-177643793	9	16237557	T // G	CTTTTGATTGACTATCGTTAGAATTAGAAGGATTA[G/T]GATTAGTAACATCCTTCGAAATAGCAGGATTAGCC	GG	GG	GG	TT	TT	GG	GG	GG	GG	TT	GG	GG	GG	GG	GG	GG	GG	GG	GG	GG	TG	GG	GG	GG	GG	GG	TT	TT	GG	GG	GG	GG	GG	GG	GG	GG	GG	GG	TT	GG	---	GG	GG	GG	TT
AX-177643779	18	124954019	T // G	TTCATTTGGTGTGGCCTTTGTGTTACAATCGTTGC[G/T]CATCGTCTGTTTGGCTATTTATCTAGATACCTAAT	TT	TT	TT	GG	TT	TT	TT	TT	TT	TT	TT	TT	TT	TT	GG	GG	TT	TT	GG	GG	GG	TT	TT	TT	GG	TT	GG	GG	GG	GG	TT	GG	GG	GG	TT	TT	TT	TT	GG	TT	GG	TT	GG	GG	TT
AX-177643777	19	9145577	A // C	AAAGATTAGAGTTAAATGAGTACACATGTAAAACA[A/C]TGCGTATATAATCGAAGGGAGTTAATAAAAATGGT	CC	CC	CC	CC	CC	CC	CC	CC	CC	CC	CC	CC	CC	CC	CC	CC	CC	CC	CC	AC	CC	CC	CC	CC	AC	CC	CC	CC	CC	CC	CC	CC	CC	AC	CC	CC	CC	CC	CC	CC	CC	CC	CC	CC	CC
AX-177643776	18	46904406	T // C	ATTTTGGGATTGTGATAAAAAAGTATAAAGAAATT[C/T]GGTAAGTAAATATATGTTTCAAAATGAGCTTTGAT	CC	CC	CC	CC	CC	TT	TT	TT	CC	CC	TT	TT	TT	TT	CC	CC	TT	TT	CC	CC	CC	TT	CC	CC	CC	TT	CC	CC	CC	CC	TC	CC	CC	CC	TT	TT	TT	CC	CC	CC	CC	CC	CC	CC	CC
AX-177643774	19	142586196	T // C	ATTTCATGTATTCTTGTGTATAACCGTGTCTCTCA[C/T]TTTTTTGTGTCTCATACAATAAACACTGGACGTGT	CC	CC	CC	CC	CC	TT	CC	TT	CC	CC	TT	---	CC	---	CC	---	TT	TT	TT	CC	CC	---	CC	CC	CC	---	CC	CC	CC	CC	TC	CC	CC	CC	TT	TT	TT	TT	CC	---	CC	TT	CC	CC	CC
AX-177643761	18	98772588	A // C	GCTTCTTCAATGATGTAGTTTTCAAAATCCCAGTT[A/C]CTAATGGCATTCTTAGCTTTTTCCCCGCTGATCTT	CC	CC	CC	CC	CC	AA	AA	AA	CC	CC	AA	AA	AA	AA	CC	AA	AA	AA	AA	CC	CC	AA	CC	CC	CC	AA	CC	CC	CC	CC	AC	CC	CC	CC	AA	AA	AA	CC	CC	CC	---	CC	CC	CC	CC
AX-177643760	10	17770273	A // G	CTCGTGTTCCTCGTCGTCATCGGGGAGGTGGTGGT[A/G]GTGGTTGTTGTCGTGTTCCTCGCGTTTCCAACATC	GG	GG	GG	GG	---	GG	GG	GG	AA	GG	GG	GG	GG	GG	GG	---	AA	GG	AA	GG	AG	GG	AA	---	GG	AA	GG	GG	GG	GG	AG	GG	GG	GG	AA	GG	AA	GG	GG	GG	GG	GG	GG	AG	GG
AX-177643754	18	24502547	A // G	GGATTGTGAAAACAACGTCAATATCGATGCAACAC[A/G]GGTTCTGCGAAGCAAGATGAATCTAGTAGATCAGA	GG	GG	GG	GG	GG	AA	AA	AA	AA	GG	AA	AA	AA	AA	GG	AA	AA	AA	AA	GG	GG	AA	AA	AA	GG	AA	GG	GG	GG	GG	AA	GG	GG	GG	AA	AA	AA	AA	GG	AA	GG	AA	GG	GG	GG
AX-177643747	18	69906602	T // C	AGTCATGAGCCATCTGTAACTGCGCAAACCGCATT[C/T]CAGCTCTTGGTATTTCGTCTTCTTGTATGCAACCA	CC	CC	CC	CC	CC	TT	TT	TT	CC	CC	TT	TT	TT	TT	CC	TT	TT	TT	TT	CC	CC	TT	CC	CC	CC	TT	CC	CC	CC	CC	TC	CC	CC	CC	TT	TT	TT	CC	CC	CC	CC	CC	CC	CC	CC
AX-177643735	9	143037725	A // C	ATGATTGTACAAGGCGCACGACTAAGGAACCTATG[A/C]AAAATGTAATAAAAAGTAAAAACATACAGATATCT	CC	CC	CC	CC	CC	CC	CC	CC	CC	CC	CC	CC	CC	CC	CC	CC	CC	CC	CC	AA	CC	CC	CC	CC	AA	CC	CC	CC	CC	CC	CC	CC	CC	AA	CC	CC	CC	CC	CC	CC	CC	CC	CC	CC	CC
AX-177643734	18	65693975	T // G	GTCGCATCATTTGCGGTCATGACGCGTGAGCATCT[G/T]TCCTTCATTTTTTATTTATTTTAAGTTAGAATTTA	TT	TT	TT	TT	TT	GG	GG	GG	TT	TT	GG	GG	GG	GG	TT	GG	GG	GG	GG	GG	TT	GG	TT	TT	GG	GG	TT	TT	TT	TT	---	TT	TT	GG	GG	GG	GG	TT	---	TT	---	TT	---	TT	TT
AX-177643726	12	39675437	A // G	GATCAAAATAACTAGTATCAAAATTTAACCTAAAT[A/G]TTCTAATAAAATGAGGACTCCAAGAACATCATATT	GG	GG	GG	GG	GG	AA	AA	AA	AA	GG	AA	GG	AA	AA	GG	AA	AA	AA	GG	AA	GG	AA	GG	AA	GG	AA	GG	GG	GG	GG	AG	GG	GG	GG	AA	---	AA	GG	GG	GG	---	GG	GG	GG	GG
AX-177643723	9	57402933	A // G	AAGAAAATTTACAAAATAAGAACTCTAATTAACTT[A/G]CACAAAAGAGGAGAGGTATGAAATAGCTGAAGGAG	AA	GG	GG	AA	AA	GG	GG	GG	GG	AA	GG	GG	GG	GG	GG	GG	GG	GG	GG	GG	AA	GG	GG	GG	GG	GG	AA	AA	GG	AA	GG	AA	AA	GG	GG	GG	GG	GG	AA	GG	AG	GG	AA	GG	AA
AX-177643719	20	83345287	A // C	CTTGGTATTCAAAAAAACATTAAGCATCAAGAACT[A/C]AAAACTAAGTGACAAAATATAACCTCAATAAGGGA	CC	CC	CC	CC	CC	AA	AA	AA	CC	CC	AA	AA	AA	AA	CC	AA	AA	CC	AA	AA	CC	AA	CC	CC	CC	CC	CC	CC	CC	CC	CC	CC	CC	CC	AA	CC	CC	CC	CC	AC	CC	CC	CC	CC	CC
AX-177643718	20	53902493	A // G	TTGCTACATATTATATTTAAGATGGTTTCTTCTAG[A/G]AATTCTTTCAACTTTGATCTTTCTTCGCCTCCTTC	GG	GG	GG	GG	GG	AA	AA	---	GG	GG	AA	---	AA	AA	GG	---	AA	GG	AA	AA	GG	AA	AA	AA	GG	AA	GG	GG	GG	GG	GG	GG	GG	GG	AA	---	---	GG	GG	GG	GG	GG	GG	---	GG
AX-177643710	18	112633270	A // G	TATGAATAGTGACCTGAGAAACATAAATATCAATC[A/G]TAAAGGTAAAATATAATATTTTAGCTGGTCTATTT	GG	GG	GG	AA	GG	GG	GG	GG	AA	GG	GG	GG	GG	GG	GG	AA	GG	GG	AA	AA	AA	GG	AA	AA	AA	GG	AA	AA	AA	AA	GG	AA	AA	AA	GG	GG	GG	GG	AA	GG	AA	GG	---	AA	GG
AX-177643702	2	5337618	T // C	AATATCATTAATTAAATATCCCAAACAAATTACTA[C/T]CTTAATCAAAATCATGAACCCATAGGTCATTGCTA	TT	CC	CC	CC	---	TT	CC	TT	CC	CC	CC	TT	TT	TT	CC	TT	---	CC	CC	CC	CC	TT	TT	---	CC	TT	CC	CC	CC	CC	TT	CC	CC	CC	TT	TT	---	TT	CC	TT	CC	TT	CC	CC	CC
AX-177643696	7	96376238	A // C	TAAATATTTTTAAGGTAAATTGAAGTATAACTCTT[A/C]TTTTTCTTCCTTTAAGATTTGGCCATTGTGCACCC	AA	CC	AA	CC	CC	CC	CC	CC	CC	CC	CC	CC	CC	CC	AA	CC	CC	CC	CC	CC	CC	CC	CC	CC	AA	CC	CC	CC	CC	CC	CC	CC	CC	AA	CC	CC	CC	CC	CC	CC	CC	CC	CC	CC	CC
AX-177643689	19	9374882	A // G	ATAAATGGAAGACTAGTGAAGAAAAAGAGAATCTT[A/G]CGTGTGAATGTATTATTGGCTCGAATTGACAGAAG	AA	AA	AA	AA	AA	AA	AA	AA	AA	AA	AA	AA	AA	AA	AA	AA	AA	AA	AA	AG	AA	AA	AA	AA	AG	AA	AA	AA	AA	AA	AA	AA	AA	AG	AA	AA	AA	AA	AA	AA	AA	AA	AA	AA	AA
AX-177643681	18	107697026	A // C	TAATTTCAATCAGAATGGTTTCAACAACAACCATG[A/C]ATTTTTTTATTCTTAGAAATCTTCTGACTTGGAAT	CC	CC	CC	CC	CC	AA	AA	AA	CC	CC	AA	AA	AA	AA	CC	AA	AA	AA	AA	CC	CC	AA	CC	CC	CC	AA	CC	CC	CC	CC	AC	CC	CC	CC	AA	AA	AA	CC	CC	---	CC	CC	CC	CC	CC
AX-177643679	18	128909268	T // C	TATCCAGAATGACATTTTCTTTTTCTTGTATATCA[C/T]GTCATGAACAGAAAAGAAGATAGATGATTCACCCA	TT	TT	TT	TT	TT	CC	TT	CC	CC	TT	TT	CC	CC	CC	TT	CC	CC	TT	CC	TT	TT	CC	CC	CC	CC	CC	TT	TT	TT	TT	TC	TT	TT	CC	CC	CC	CC	TT	TT	TT	TT	TT	CC	TT	TT
AX-177643672	18	6589483	T // C	AATGTCTTCAAGGCAATGAGCTACACTAAGAAATT[C/T]ATTGGAGAATGTATGATGGTAGATACAATTGAAGA	CC	CC	CC	CC	CC	TT	TT	TT	TT	---	TT	TT	TT	TT	CC	TT	TT	TT	TT	CC	CC	TT	TT	TT	CC	TT	CC	CC	CC	CC	TT	CC	CC	CC	TT	TT	TT	TT	CC	TT	CC	TT	CC	CC	CC
AX-177643670	20	79192529	A // C	GGAGCAATGTAAACAGAAAACTAAAATTACAGAGA[A/C]GGAAAGTTGAGCAGAGTATTGTAGAAAACTTAGAT	AA	AA	AA	AA	AA	CC	CC	CC	AA	AA	CC	CC	CC	CC	AA	CC	CC	AA	CC	CC	AA	CC	CC	CC	AA	CC	AA	AA	AA	AA	AC	AA	AA	AA	CC	CC	CC	AA	AA	---	AA	AA	AA	AA	AA
AX-177643661	20	26635688	T // C	GCTGTGAGTAATCACGGAAACTCTATCCTATTTCT[C/T]CATTTCTCTCAGTTTTTGTGTTTTGGATATGTGAG	CC	CC	CC	CC	CC	TT	TT	TT	TT	CC	TT	TT	TT	TT	CC	TT	TT	TT	TT	TT	TC	TT	TT	TT	CC	TT	CC	CC	CC	CC	TT	CC	CC	CC	TT	TT	TT	TT	CC	TT	CC	TT	CC	CC	CC
AX-177643653	20	130407610	A // G	ACACGTATTTTTCTGGGAATACGTAACGTCACTGG[A/G]CTTTAATGAGTCATTCTTTGAATAGAGAGCTTCTC	GG	GG	GG	GG	GG	AA	GG	AA	AA	GG	AA	AA	AA	AA	GG	AA	AA	GG	AA	AA	GG	AA	AA	AA	GG	AA	GG	GG	GG	GG	AG	GG	GG	GG	AA	AA	AA	GG	GG	GG	GG	GG	AA	GG	GG
AX-177643651	19	9496312	A // G	TCAAATTGAAGATAATTGGATAAAGGATAGAGGAA[A/G]ACCAAATAGGGCTTGTTGATTGTTATTGGATGTCA	AA	AA	AA	AA	AA	GG	GG	GG	GG	AA	GG	GG	GG	GG	AA	GG	GG	GG	GG	GG	AA	GG	GG	GG	GG	GG	AA	AA	AA	GG	AA	AA	AA	GG	GG	GG	AG	AA	AA	AA	AA	AA	AA	GG	AA
AX-177643642	18	46735696	A // C	AATCCCTATTCCTAGGTAATTTAATCTCCTCTAAT[A/C]CAATTGACTATTAATTCTTTGATCACTCAATTGTA	CC	CC	CC	CC	CC	AA	AA	AA	CC	CC	AA	AA	---	AA	CC	CC	AA	AA	CC	CC	CC	AA	CC	CC	CC	AA	CC	CC	CC	CC	---	CC	CC	CC	AA	---	AA	CC	CC	---	CC	CC	CC	CC	CC
AX-177643636	20	10340251	A // C	AATCAATGACTAAATCAATGCAATTTGTCAATTTC[A/C]TAACCAAGGTAGGGCTTAACTCCATAATCTTATTA	AA	AA	AA	AA	---	CC	CC	CC	CC	AA	CC	CC	CC	CC	AA	AA	CC	CC	CC	CC	AC	CC	CC	CC	AA	AA	AA	AA	AA	AA	AC	AA	AA	AA	CC	AA	AA	CC	AA	CC	AA	CC	---	AA	AA
AX-177643631	8	114027919	A // G	TTTACATGTAAAAGCTATTGAGTGAAAAAAAAACA[A/G]AGAGTTAGACTTGAAGAAAAAGCCTAAGTTTATCT	GG	GG	AG	GG	GG	AA	AA	AA	AA	GG	AA	AA	AA	AA	GG	AA	AA	AA	AA	GG	GG	AA	AA	AA	GG	AA	GG	GG	GG	GG	AG	GG	GG	GG	AA	AA	AA	AA	GG	AA	GG	AA	GG	GG	GG
AX-177643627	20	134514351	A // C	ATTAATTCTCTCTCTTATTTATCTCTGATCTCGTT[A/C]ATTTCAGGTACTTATGTAGCTTCAAATGGAGATAC	AA	AA	AA	AA	AA	AA	AA	AA	AA	AA	AA	AA	AA	AA	AA	AA	AA	AC	AC	AA	AA	AA	AA	AA	AA	---	AA	AA	AA	AA	AC	AA	AA	AA	AA	AC	AC	AC	AA	AC	AA	AC	AC	AA	AA
AX-177643626	20	46194132	T // G	ATTGAATGGAATATACTAAAAAGATTTGATATTGA[G/T]CTTTCTCTTCTTCTTCGAATAAGTAAAACAATCAA	GG	GG	GG	GG	GG	TG	TG	---	GG	GG	TG	TG	TG	TG	GG	TG	TG	GG	TG	TG	GG	---	GG	GG	GG	GG	GG	GG	GG	GG	GG	GG	GG	GG	TG	GG	GG	GG	GG	GG	GG	GG	GG	GG	GG
AX-177643624	20	2953312	A // G	CATCCACTTGGGCTGCTGTTTTATATTGATTTTTG[A/G]CCTACAACATAACACCAAAATAATCAAAACTAATG	GG	GG	GG	GG	GG	GG	GG	GG	GG	GG	GG	GG	GG	GG	GG	GG	GG	GG	AG	AG	AG	GG	GG	GG	GG	GG	GG	GG	GG	GG	---	GG	GG	GG	GG	GG	GG	GG	GG	GG	GG	GG	GG	GG	GG
AX-177643617	10	128370570	A // G	GCATTTTAAACGAAGGGATAGAAGAAAGATGCAAC[A/G]TTTTTCATTACAATCTGAAATGTTAGTCACTAAAA	GG	GG	GG	GG	AG	AA	GG	AA	GG	GG	AA	AA	AA	AA	GG	AA	AA	GG	AA	GG	GG	AA	GG	GG	GG	AA	GG	GG	GG	GG	---	GG	GG	GG	AA	---	AA	GG	GG	AG	GG	GG	GG	GG	GG
AX-177643598	9	144552548	T // C	GTAGCCAATTATCCTTTTAGAATCAAATTCTTCTA[C/T]CATCTGTACCTCCAAAGACATTCTTCTGATCATAT	CC	CC	CC	CC	CC	CC	CC	CC	CC	CC	CC	CC	CC	CC	CC	CC	CC	CC	CC	CC	CC	CC	CC	CC	TT	CC	CC	CC	CC	CC	CC	CC	CC	TT	CC	CC	CC	CC	CC	CC	CC	CC	CC	CC	CC
AX-177643597	20	130442589	A // C	ATGAAATATAGAAGTATATGTAGACAACATGGTAG[A/C]GAAGACCAAGTCCAAAAGCAATCATGTCAACAACC	CC	CC	CC	CC	CC	AA	CC	AA	AA	CC	AA	AA	AA	AA	CC	AA	AA	CC	AA	AA	CC	AA	AA	AA	CC	AA	CC	CC	CC	CC	AC	CC	CC	CC	AA	AA	AA	CC	CC	CC	AC	CC	AA	CC	CC
AX-177643592	19	5080013	A // C	TCCATTAACTGATGATACTGCTTTAACTACTTCTA[A/C]TTCTGTATTTCCCTCAAGTAATGCAGGGTTAGCTG	CC	CC	CC	CC	CC	CC	CC	CC	CC	CC	CC	CC	CC	CC	CC	CC	AA	CC	AA	CC	CC	CC	CC	CC	CC	AA	CC	CC	CC	CC	CC	CC	CC	CC	CC	CC	AA	CC	CC	CC	CC	CC	CC	CC	CC
AX-177643588	20	120562026	A // G	GCTAGCGTTTCTCTCACCTAAACAGAGCTGAAACA[A/G]AATAAGCTCACCCCTGCCTCTCAAAGTTTGGCTCC	GG	GG	GG	GG	GG	AA	GG	AA	AA	GG	AA	AA	AA	AA	GG	AA	AA	GG	AA	GG	GG	AA	AA	AA	AA	AA	GG	GG	GG	GG	AA	GG	GG	AA	AA	AA	AA	GG	GG	GG	GG	GG	GG	GG	GG
AX-177643583	18	128130441	A // G	TAAGGCGAGATTCGAACCTACCTGAATATAATTAT[A/G]ATTAGGAACCAGTGATACAAGAGAACATTCTCTGA	AA	---	AA	GG	GG	AA	AA	AA	AA	GG	AA	AA	AA	AA	GG	GG	GG	AA	GG	GG	GG	AA	AA	AA	GG	GG	GG	GG	GG	GG	AA	GG	GG	GG	AA	AA	GG	AA	GG	AA	GG	AA	AA	GG	AA
AX-177643577	9	122176628	A // G	GTTCCGCAGCTTAAATTTGTGGTTCATGCATGAAG[A/G]ATTTTCAAGAATGATTAAGAAAGAGTGAAGAAAAT	AA	GG	GG	AA	AA	GG	GG	GG	GG	AA	GG	GG	GG	GG	GG	GG	GG	GG	GG	GG	AA	GG	GG	GG	GG	GG	AA	AA	GG	AA	GG	AA	AA	GG	GG	GG	GG	GG	AA	GG	---	GG	AA	GG	AA
AX-177643569	9	144554087	T // C	AAACGACTCCTCTTCTTGTATCTGATTAATGAGTC[C/T]ATCACGAAAACTTATCAAAGGCAACGCTTCCTGAT	CC	CC	CC	CC	TT	TT	TT	---	TT	TT	TT	TT	TT	TT	CC	TT	TT	TT	TT	TT	CC	TT	TT	TT	CC	TT	CC	CC	CC	CC	TT	CC	CC	CC	TT	TT	TT	TT	CC	---	TT	TT	CC	CC	TT
AX-177643567	19	140367300	A // G	ATAACAATAAATGGAAGTAGTAATAATAGTGAACC[A/G]ATGAGTGAAAATAACCAATTTGACCTGAATCAGAA	GG	GG	GG	GG	GG	GG	GG	GG	GG	GG	GG	GG	GG	GG	GG	GG	GG	GG	GG	AA	GG	GG	GG	GG	AA	GG	GG	GG	GG	GG	GG	---	GG	AA	GG	AA	GG	GG	GG	GG	GG	GG	GG	GG	GG
AX-177643558	19	143219105	A // G	TTGGGATCTGATGGATCAATTTCACATATTCAAGG[A/G]GCGCTTTATTTATTGTCCAAATAGTTGGAGACCGG	GG	GG	GG	GG	GG	AA	GG	AA	GG	GG	AA	AA	GG	AA	GG	AA	AA	AA	AA	GG	GG	AA	GG	GG	GG	AA	GG	GG	GG	GG	AG	GG	GG	GG	AA	AA	AA	AA	GG	AA	GG	AA	GG	GG	GG
AX-177643554	7	77686840	A // G	ACCACCTCTCTAACTAGCCAATCATCATTAAGCAT[A/G]CTTTTTCCCCAACCCCAATACACTCCAAGCTTTTC	GG	GG	GG	GG	GG	AG	AG	AG	GG	GG	AG	GG	AG	AG	GG	GG	AG	GG	GG	GG	GG	GG	AG	GG	GG	AG	GG	GG	GG	GG	---	GG	GG	GG	GG	GG	AG	GG	GG	GG	GG	GG	GG	GG	GG
AX-177643549	19	137042119	T // G	TTTTGTATCCAGTGAAGGCCGAAGTTCCCGTGGAG[G/T]ATGGAGGAGGAGATTACTCAGGAATTAAATCATCA	GG	GG	GG	GG	GG	GG	GG	GG	GG	GG	GG	GG	GG	GG	GG	GG	GG	GG	TT	TT	GG	GG	GG	GG	TT	GG	GG	GG	GG	GG	GG	GG	GG	TT	---	TT	GG	GG	GG	GG	---	GG	GG	GG	GG
AX-177643541	20	30386622	A // C	TTTACAATTCTGAAGATTTTTTAAGCTGAAACCAG[A/C]AGCCGTTTCAAGCCTTATGTGTCTAAAATATTTAT	CC	CC	CC	CC	CC	AA	AA	AA	AA	CC	AA	AA	AA	AA	CC	AA	AA	AA	AA	AA	AC	AA	AA	AA	AA	AA	CC	CC	CC	CC	AC	CC	CC	AA	AA	AA	---	CC	CC	---	---	CC	CC	CC	CC
AX-177643535	18	58829383	A // G	AACCATATGGATGCAATCCTAGCTCAGAATAAAAT[A/G]ATCACCAAGAAACTAGCAGAATTGACCAAGCAAAT	GG	GG	GG	GG	GG	AA	AA	AA	GG	GG	AA	AA	AA	AA	GG	AA	AA	AA	AA	GG	GG	AA	GG	GG	GG	AA	GG	GG	GG	GG	AG	GG	GG	GG	AA	AA	AA	GG	GG	GG	---	GG	GG	GG	GG
AX-177643527	19	112200259	A // G	CTCCAAATATTATTAGCGAATTTACGGTTGAAAAC[A/G]TAAATTCGCTGGTAATTACTTAACCTAACAAATTC	GG	GG	GG	GG	GG	GG	---	AA	---	---	---	AA	GG	GG	AA	---	GG	GG	---	AA	---	---	GG	GG	AA	AA	GG	GG	GG	GG	---	---	AA	---	GG	---	---	GG	---	AA	GG	AA	GG	---	---
AX-177643524	19	122568481	A // C	ATCCAATATGAGCGCACAATGATCCGAGCTTATGG[A/C]CGGAGCTGCTTTTAGGCTAACGTTCTGGTAAATCT	AA	AA	AA	CC	AA	CC	AA	CC	AA	AA	CC	CC	AA	AA	AA	CC	AA	AA	CC	CC	CC	CC	AA	AA	CC	AA	CC	CC	CC	CC	AA	CC	CC	CC	CC	AA	AA	AA	CC	AA	AA	AA	CC	CC	AA
AX-177643519	18	84623867	T // C	GAAAAAAACCATTGATGAGATGTTTAAGAGATTCT[C/T]GCTCATCACCATTAGCTTGGATGCTACTTGGATGA	CC	CC	CC	CC	CC	TT	TT	TT	CC	CC	TT	TT	TT	TT	CC	TT	TT	TT	TT	CC	CC	TT	CC	CC	CC	TT	CC	CC	CC	CC	TC	CC	CC	CC	TT	TT	TT	CC	CC	CC	TC	CC	CC	CC	CC
AX-177643504	19	20598327	A // G	TTGCCTTCTTCTTCAACAAACATCAATCCTCTTCT[A/G]GTTCTTCATTCTTATTCTACGATCCTCTTCTCTGT	GG	GG	GG	GG	GG	GG	GG	GG	AA	GG	GG	GG	GG	GG	GG	AA	AA	AA	AA	AA	GG	GG	GG	GG	AA	AA	GG	GG	GG	GG	GG	GG	GG	AA	AA	AA	AA	GG	GG	GG	GG	GG	GG	GG	GG
AX-177643500	18	102494514	A // G	TTATTAATCAAAGGGTTTTGAGAATAGACAAGTTG[A/G]GATTGAGGATTCCTTTTTTTGTTGCGGTGGATAAA	AA	AA	AA	AA	AA	GG	GG	GG	AA	AA	GG	GG	GG	GG	AA	GG	GG	GG	GG	AA	AA	GG	AA	AA	AA	GG	AA	AA	AA	AA	---	AA	AA	AA	GG	GG	GG	AA	AA	AA	AA	AA	AA	AA	AA
AX-177643498	20	27006798	A // G	TTTAAAACTGAAATTAGATCCGAGGTAGTTATGCC[A/G]TTTGAAGAACGGGTGAAAAATGTTTTAAAATGATG	GG	GG	GG	GG	GG	AA	AA	AA	AA	GG	AA	AA	AA	AA	GG	AA	AA	AA	AA	AA	AG	AA	AA	AA	GG	AA	GG	GG	GG	GG	AA	GG	GG	GG	AA	AA	AA	AA	GG	AA	GG	AA	GG	GG	GG
AX-177643495	20	16616057	T // C	TACTCTCTTATCTTTAGAGGGCGTTATACATCATT[C/T]GAGTTTGAGGTACATAAGTATTCACACTCGAAAAC	TT	CC	CC	CC	CC	TT	TT	TT	TT	CC	TT	TT	TT	TT	CC	CC	TT	TT	TT	TT	TC	TT	TT	TT	CC	TT	CC	CC	CC	CC	TT	CC	CC	CC	TT	TT	TT	TT	CC	---	CC	TT	CC	CC	CC
AX-177643493	19	10262038	A // G	ATTATCTAAAAAGTCTTAATGAAAATGAATAGAAA[A/G]ATATTCCAAAACAAGGATATCCAAAAACAAGGTTG	GG	GG	GG	GG	GG	GG	GG	GG	GG	GG	GG	GG	GG	GG	GG	GG	AA	AA	AA	GG	GG	GG	GG	GG	GG	AA	GG	GG	GG	GG	GG	GG	---	GG	AA	AG	AA	GG	GG	GG	GG	---	GG	GG	GG
AX-177643491	18	64067911	T // C	TACTAACAACGTATATATTTTGCGAAATTCCTTAC[C/T]GACAACAATTTTCGCTATCAAATTAATGGCGCTGT	CC	CC	CC	CC	CC	TT	TT	TT	CC	CC	TT	TT	TT	TT	CC	CC	TT	TT	CC	CC	CC	TT	CC	CC	CC	TT	CC	CC	CC	CC	TT	CC	CC	CC	TT	TT	TT	CC	CC	CC	---	CC	CC	CC	CC
AX-177643489	18	58460160	T // C	ATATCGTAACAATTAACATGCATTCAAACACCGCA[C/T]AAAAGAAATAGACCATTAAACAATATCATCTTTCT	TT	TT	TT	TT	TT	CC	---	CC	TT	TT	CC	CC	CC	CC	TT	CC	CC	CC	CC	TT	TT	CC	TT	TT	TT	CC	TT	TT	TT	TT	TC	TT	TT	TT	CC	CC	CC	TT	TT	TT	TT	TT	TT	TT	TT
AX-177643477	9	5961282	T // G	ATGCAAGATAGAATGAAATAAATGCAAAGACAACA[G/T]TGGGAGATGTTCGATGTTTCGAAGAGAGAGAATGC	GG	GG	GG	GG	GG	GG	GG	GG	GG	GG	GG	GG	GG	GG	GG	GG	GG	GG	GG	TT	GG	GG	GG	GG	TT	GG	GG	GG	GG	GG	GG	GG	GG	TT	GG	TT	GG	GG	GG	GG	GG	GG	GG	GG	GG
AX-177643466	10	1841267	T // C	TAAAATTAATAAATAGGGTTACGGAATATCTGTTC[C/T]GGCTCAACTCAGTTGGCCCACTGTTCGAACCCAAC	CC	CC	CC	CC	CC	CC	CC	CC	TT	CC	CC	CC	CC	CC	CC	TT	TT	CC	TT	TT	CC	CC	CC	CC	CC	CC	CC	CC	CC	CC	TC	CC	CC	CC	CC	CC	CC	CC	CC	CC	CC	CC	CC	CC	CC
AX-177643464	20	10054830	T // C	AATGGGCCGTTATTTTGGAATAAGTGGAGTAGAAT[C/T]CGATGTATAACGTTATTAGGTCGAAGTATAAGGGT	CC	CC	CC	CC	CC	CC	CC	CC	CC	CC	CC	CC	CC	CC	CC	CC	CC	CC	CC	TT	CC	CC	CC	CC	TT	CC	CC	CC	CC	CC	CC	CC	CC	TT	CC	CC	CC	CC	CC	CC	CC	CC	CC	CC	CC
AX-177643459	20	3565794	T // C	AAGCATAGCTATTATGTGAGTGCGATTACAACTCA[C/T]CACAGCGACCTCCACTTTCGCTCCACATCATGGTC	CC	CC	CC	CC	CC	CC	CC	CC	CC	CC	CC	CC	CC	CC	CC	CC	CC	CC	CC	CC	CC	CC	CC	CC	CC	TT	CC	CC	CC	CC	TC	CC	CC	CC	CC	TT	TT	CC	CC	CC	CC	CC	CC	CC	CC
AX-177643447	20	27768787	A // G	AGTGGTGTATGACTGACTCGTAACACTTCAAGTAT[A/G]CTTTTTTCTTATAGTAGTTGTCCACAAAAGCTTAC	AG	GG	GG	GG	GG	AA	AA	AA	GG	GG	AA	AA	AA	AA	GG	AA	AA	AA	AA	AA	---	AA	GG	GG	GG	GG	GG	GG	GG	GG	---	GG	GG	GG	AA	GG	GG	AA	GG	AA	GG	AA	GG	GG	GG
AX-177643444	20	47757413	A // G	GCATTGATTGATGGGGAGAGAAATAATGATAACCG[A/G]ACGGTTCGCAAGTCGAAAAAATTTATCTTTGCACA	AA	AA	AA	AA	AA	GG	GG	GG	AA	AA	GG	GG	GG	GG	AA	GG	GG	AA	GG	GG	AA	GG	GG	GG	GG	GG	AA	AA	AA	AA	AG	AA	AA	GG	GG	GG	GG	AA	AA	AA	AA	AA	AA	GG	AA
AX-177643429	20	85485513	A // C	CTTAAAATGAATGCCCACTATAAACTATAATATAT[A/C]ATTAGAAATCCCTTGATCTCAGCTTTCTAACGCCG	AA	AA	AA	AA	AA	CC	CC	CC	AA	AA	CC	CC	CC	CC	AA	CC	CC	AA	CC	CC	---	CC	CC	CC	CC	CC	AA	AA	AA	AA	AC	CC	AA	CC	CC	CC	CC	AA	AA	AA	AA	AA	CC	CC	AA
AX-177643420	18	75405749	A // C	ATGTAACACGTTTAATAGCATACAAAAACCATATG[A/C]TCAGTTAATAGCACTCTCTTTTTCTCTCTGTTCCC	CC	CC	CC	CC	CC	AA	AA	AA	CC	CC	AA	AC	AA	AA	CC	AA	AA	AA	AA	AA	CC	AA	CC	CC	AA	AA	CC	CC	CC	CC	AC	CC	CC	AA	AA	AA	---	CC	CC	---	AC	CC	CC	CC	CC
AX-177643419	18	15161229	T // C	CAATCAGAGCATAAATCATGGAAGAAGGAAATGAA[C/T]AATTTAAGCATAAGCATAGAAATAAATCAGAGCAC	CC	CC	CC	CC	CC	TT	TT	TT	TT	CC	TT	TT	TT	TT	CC	TT	TT	TT	TT	CC	CC	TT	TT	TT	CC	TT	CC	CC	CC	CC	TT	CC	CC	CC	TT	TT	TT	TT	CC	TT	CC	TT	CC	CC	CC
AX-177643417	18	56639389	T // G	ACCAAAAATATCGTAGAGTTTTATAACCAACAAAA[G/T]AAATAAATAAATGTACAGTTAAAGAAAAGGAGGGA	GG	GG	GG	GG	GG	TT	TT	TT	GG	GG	TT	TT	TT	TT	GG	TT	TT	TT	TT	GG	GG	TT	GG	GG	GG	TT	GG	GG	---	GG	TT	GG	GG	GG	TT	TT	TT	GG	GG	GG	GG	GG	GG	---	GG
AX-177643410	19	141702300	T // C	TACATTACAGGCAAAAGTATTTCAGAAAAAAATAG[C/T]AGGAATTATTTATCGCCTCCAACAATTATATATCT	CC	CC	CC	CC	CC	TT	CC	TT	CC	CC	TT	TT	CC	TT	CC	TT	TT	TT	TT	CC	CC	TT	CC	CC	CC	TT	CC	CC	CC	CC	CC	CC	CC	CC	TT	TT	TT	CC	CC	CC	CC	CC	CC	CC	CC
AX-177643393	19	143783013	T // C	TTCTCAGAGACCCTACATCATTACATTTCTCCATG[C/T]AATTCTAATTAAAAAGGAAAAGTATAGGTAAAAAA	TT	TT	TT	TT	TT	CC	TT	CC	TT	TT	CC	CC	TT	CC	---	CC	TT	CC	TT	TT	TT	CC	TT	TT	TT	CC	TT	TT	TT	TT	TC	TT	TT	TT	CC	TT	CC	CC	---	CC	TT	CC	TT	TT	TT
AX-177643384	18	65564951	A // C	AAAGGAAAAAGCGGATCACTTTGACGTAATCCCCG[A/C]TGTAAGTTGAACGACTTTGTTGTAGTTCCATTGAT	CC	CC	CC	CC	CC	AA	AA	AA	CC	CC	AA	AA	AA	AA	CC	AA	AA	AA	AA	CC	CC	AA	CC	CC	CC	AA	CC	CC	CC	CC	AC	CC	CC	CC	AA	AA	AA	CC	CC	CC	CC	CC	CC	CC	CC
AX-177643367	18	98163303	A // C	CTTTGAATCATAAAGATTTTCTCATCCAAGAATGT[A/C]TCAGTCACAGGAGTGGGTTGATGCATCCCTTCTTC	CC	CC	CC	CC	CC	AA	AA	AA	CC	CC	AA	AA	AA	AA	CC	AA	AA	AA	AA	CC	CC	AA	CC	CC	CC	AA	CC	CC	CC	CC	AC	CC	CC	CC	AA	AA	AA	CC	CC	CC	CC	CC	CC	CC	CC
AX-177643363	19	9847780	T // C	GTCCCCACCAATCTTACCAGTACCATCGAGGGTCA[C/T]ATGGTGCAGAATGGAGACATTGTTGCCAATCACTG	CC	CC	CC	CC	CC	CC	CC	CC	CC	CC	CC	CC	CC	CC	CC	CC	TC	TC	TC	CC	CC	CC	CC	CC	CC	TC	CC	CC	CC	CC	CC	CC	CC	CC	TC	CC	TC	CC	CC	CC	CC	CC	CC	CC	CC
AX-177643360	19	144553326	A // G	AGACAACTCAATATTGTCCTTCTCGACCAACAAAG[A/G]AGTGATCATTCCATGTCTTACTGCATCTCCTACCA	GG	GG	GG	GG	GG	GG	AA	GG	AA	GG	GG	GG	AA	AA	GG	AA	AA	AA	GG	AA	GG	GG	AA	AA	GG	AA	GG	GG	GG	GG	AG	GG	GG	GG	AA	GG	AA	AA	GG	AA	GG	AA	GG	GG	GG
AX-177643357	20	135601577	A // G	ATTTGGCAACAGAAGAGAAGAAGAGAAGGGATCTG[A/G]GAAAAAGAGGAGTAAGATGCATTTTGTGTTCAAAG	AA	AA	AA	AA	AA	GG	GG	GG	GG	AA	GG	GG	GG	GG	AA	AA	GG	AA	GG	AA	AA	GG	GG	GG	AA	AA	AA	AA	AA	AA	AA	AA	AA	AA	GG	AA	AA	AA	AA	AA	AA	AA	GG	AA	AA
AX-177643349	18	76282433	A // G	TTTTCTTGAGAATATTCAACCACCCATCATAAATG[A/G]GCATTCACCTAATTGATCTTCTCACAACAGATAGG	GG	GG	GG	---	GG	AA	AA	---	GG	GG	AA	AA	AA	AA	GG	GG	AA	AA	GG	GG	GG	---	GG	GG	GG	AA	GG	GG	GG	GG	---	GG	GG	GG	AA	AA	AA	GG	GG	GG	GG	GG	GG	AA	GG
AX-177643348	18	83637651	T // C	TTATTCAGTAGGATCTCCCAGAGAAAATGCAAGAT[C/T]TGGTAAGCTTTTTAATTCCTTGTACCATTAGAGAC	CC	CC	CC	CC	CC	TT	TT	TT	CC	CC	TT	TT	TT	TT	CC	TT	TT	TT	CC	CC	CC	TT	CC	CC	CC	TT	CC	CC	CC	CC	---	CC	CC	CC	TT	TT	TT	CC	CC	CC	CC	CC	CC	CC	CC
AX-177643346	18	102103336	T // C	ACTACCCGCAACCCGACATTACCTAGGCACAAGTT[C/T]CAGATATGACTTTTCAGGTGCATCCGTTGCATACA	CC	CC	CC	CC	CC	TT	TT	TT	CC	CC	TT	TC	TT	TT	CC	CC	TT	TT	CC	CC	CC	TT	CC	CC	CC	TT	CC	CC	CC	CC	---	CC	CC	CC	TT	TT	TC	CC	CC	CC	CC	CC	CC	CC	CC
AX-177643343	19	143767171	T // G	GCTGACATTAGACCTACTTGATTCTTTCAGCAGCA[G/T]CATGCTGTTCAAAAATCGGGGATGGGGGTGTATGT	TT	TT	TT	TT	TT	GG	TT	GG	TT	TT	GG	GG	TT	GG	TT	GG	TT	GG	TT	TT	TT	GG	TT	TT	TT	GG	TT	TT	TT	TT	TG	TT	TT	TT	GG	TT	GG	GG	TT	GG	TT	GG	TT	TT	TT
AX-177643323	19	7989408	T // C	TTCTTCCTTCAACATATTTGTCTAAGAGGCCTTTC[C/T]GGGCTAACCTCTCTAGTAAGTCTTTGGCGATCACA	TT	TT	TT	TT	TT	CC	CC	CC	CC	TT	CC	CC	CC	CC	TT	CC	CC	CC	CC	CC	TT	CC	CC	CC	CC	CC	TT	TT	TT	CC	TT	TT	TT	CC	CC	CC	CC	TT	TT	TT	TT	TT	TT	CC	TT
AX-177643316	19	9146491	A // G	TATAGTTTGGGACAAGTAGTAATGAATATCTTCCG[A/G]AAAAAGTATAAAAAACGACTCCTTTACGATTCAAC	GG	GG	GG	GG	GG	GG	GG	---	GG	GG	GG	GG	GG	GG	GG	GG	AA	AA	AA	GG	GG	GG	GG	GG	GG	AA	GG	GG	GG	GG	GG	GG	GG	GG	AA	GG	AA	GG	GG	---	GG	GG	GG	GG	GG
AX-177643315	18	100140223	A // C	TATACCAAGCATGTCATGTGCAGACTTAAAAATAG[A/C]AGTCTCAGCTCATATAAAGCAGCATTCAATCCCAG	CC	CC	CC	CC	CC	AA	AA	AA	CC	CC	AA	AA	AA	AA	CC	AA	AA	AA	AA	CC	CC	AA	CC	CC	CC	AA	CC	CC	CC	CC	AC	CC	CC	CC	AA	AA	AA	CC	CC	CC	CC	CC	CC	CC	CC
AX-177643303	20	134205762	T // C	AGTATAATCATTTTATGAATCATGTCATGCATATA[C/T]AGTAATTCATTCTTGAGCCATCAATTTTTAAATGA	---	CC	TT	TT	TT	TT	TT	TT	TT	TT	TT	TT	TT	TT	CC	TT	TT	TT	TT	CC	TT	TT	TT	TT	CC	TT	TT	TT	TT	TT	TT	TT	TT	CC	TT	TT	TT	TT	TT	---	TT	TT	TT	TT	TT
AX-177643299	7	45269233	A // G	AACTCTGGTGAAACTACAGACAAACAACAGGCAAA[A/G]CAAGCATAGGTAGAATACATATACAGTGGGTAACA	GG	GG	GG	AA	GG	AA	AA	AA	AA	GG	GG	AA	AA	AA	GG	GG	AA	AA	AA	AA	AA	AA	AA	GG	AA	AA	AA	GG	GG	GG	AA	GG	GG	AA	AA	AA	AA	AA	GG	AA	GG	AA	AA	GG	GG
AX-177643293	8	11599042	T // C	GAATAATTCAACAGTTATCAGCAATTCAGTCTCGA[C/T]AAAATTATTAAAACAACCAACAAAAAATCTACCGA	CC	TT	TT	CC	TC	CC	CC	CC	CC	TT	CC	CC	CC	CC	TT	CC	CC	CC	CC	CC	CC	CC	CC	CC	CC	CC	CC	CC	TT	CC	CC	TT	CC	CC	CC	CC	CC	CC	---	CC	TT	CC	CC	CC	TT
AX-177643286	12	40504223	T // C	TTATAAATATAGATATATAATACCAACACACTTGA[C/T]AATAAGAAGAAAAGCTTCGCTTACTTTTTTTCTTC	---	CC	CC	CC	CC	TT	TT	TT	TT	CC	TT	TT	TT	TT	CC	TT	TT	TT	TT	TT	CC	TT	TT	TT	CC	TT	CC	CC	CC	---	TC	CC	CC	CC	TT	---	TC	CC	CC	CC	CC	CC	CC	---	CC
AX-177643285	18	128909129	A // G	ATGAACACTTTACACTAATACTACATCTCAAGATT[A/G]TGAAGATGAAAGTTTGAATTCACATATGATGGGGG	AA	AA	AA	GG	AA	AA	AA	AA	AA	AA	AA	AA	AA	AA	AA	AA	AA	---	AA	GG	AA	AA	AA	AA	AA	AA	GG	AA	AA	AA	---	AA	AA	AA	AA	AA	AA	GG	AA	---	AA	GG	AA	AA	AA
AX-177643281	7	45118149	A // G	TTTTTTGTTTGGGCGTGGGAGCGTATGCCGTTCAT[A/G]GCTCTTATTTCGCGCAATGAGCTCTTCGATGATGG	GG	GG	GG	AA	GG	AA	AA	AA	AA	GG	AA	AA	AA	AA	GG	GG	AA	GG	GG	GG	AA	AA	AA	GG	GG	AA	AA	GG	GG	GG	AG	GG	GG	GG	GG	GG	AA	GG	GG	GG	GG	GG	AA	GG	GG
AX-177643274	18	46735729	T // G	ATACAATTGACTATTAATTCTTTGATCACTCAATT[G/T]TATTAGAGGGTTAAATTCAATTTCTGATTTATGAC	GG	GG	GG	GG	GG	TT	TT	TT	GG	GG	TT	TT	TT	TT	GG	GG	TT	TT	GG	GG	GG	TT	GG	GG	GG	TT	GG	GG	GG	GG	---	GG	GG	GG	TT	TT	TT	GG	GG	GG	GG	GG	GG	GG	GG
AX-177643272	18	19572081	T // C	ACCTAGCAAAGTTGTATATATTCAAGTAAATAAAG[C/T]GAAATTTGTAACCTAACTCAATAAAAAAGAAAGGA	TT	TT	TT	TT	---	CC	CC	CC	CC	TT	CC	CC	CC	CC	TT	CC	CC	CC	CC	TT	TT	CC	CC	CC	TT	CC	TT	TT	TT	TT	CC	TT	TT	TT	CC	CC	CC	CC	TT	---	TT	CC	TT	TT	TT
AX-177643270	18	56311360	T // G	TGTTAGAATAGGTCTTGTTATGCTTAAAAAAAAGA[G/T]ATAGAAGAATGAAAAATGGGCACCGACGCGCCAGC	GG	GG	GG	GG	GG	TT	TT	TT	GG	GG	TT	TT	TT	TT	GG	GG	TT	TT	GG	GG	GG	TT	---	GG	GG	TT	GG	GG	GG	GG	TT	GG	GG	GG	TT	TT	TT	GG	GG	GG	---	GG	GG	GG	GG
AX-177643266	18	107210203	T // G	TTGGTCAAAAAGTTTCCCTTGTCTTGGTGTCCCGA[G/T]CCTTTCCAAGCATTAGACGTAGATGATAGGCTTCC	GG	GG	GG	GG	GG	TT	TT	TT	GG	GG	TT	TT	TT	TT	GG	TT	TT	TT	TT	GG	GG	TT	GG	GG	GG	TT	GG	GG	GG	GG	TG	GG	GG	GG	TT	TT	TT	GG	GG	GG	GG	GG	GG	GG	GG
AX-177643264	9	122034002	A // G	TGCACGGTATAAATACATGTAAATATTTAGTGGAT[A/G]CAATAAAGGCATGAAAAACTCAGCAAGAACATGAT	AA	GG	GG	AG	AA	GG	GG	GG	GG	AA	GG	GG	GG	GG	GG	GG	GG	GG	GG	GG	AA	GG	GG	GG	GG	GG	AA	AA	GG	AA	GG	AA	AA	GG	GG	AG	GG	GG	AA	GG	AA	GG	AA	GG	AA
AX-177643233	20	36555186	T // C	ACAGAATTGCAATTTTTGGTAACTGTGTGTACGCA[C/T]ACTTCTACCCGTACGCACACGTTTTAGAACTTCTC	CC	CC	CC	CC	CC	TT	TT	TT	CC	CC	TT	TT	TT	TT	CC	TT	TT	CC	TT	TT	CC	TT	CC	CC	CC	CC	CC	CC	CC	CC	CC	CC	CC	CC	TT	CC	CC	CC	CC	CC	CC	CC	CC	CC	CC
AX-177643231	18	89687755	A // G	ATTGCTGGTTGGCTTGGTTTGAATTGCTTATTGAC[A/G]TTTGTTGATGTCTGTTGGCTTACATGTCTATTTCA	GG	GG	GG	GG	GG	AA	AA	AA	GG	GG	AA	AA	AA	AA	GG	AA	AA	AA	AA	GG	GG	AA	GG	GG	GG	AA	GG	GG	GG	GG	AG	GG	GG	GG	AA	AA	AA	GG	GG	GG	GG	GG	GG	GG	GG
AX-177643229	18	42320913	A // C	TTCATTATCTTCTTCTTCTTCTTCCAGAATGGTGT[A/C]CTTTTCAGCCCCTTGTCCTTTTTTCTTTTGATCGT	CC	CC	CC	CC	CC	AA	AA	AA	CC	CC	AA	AA	AA	AA	CC	CC	AA	AA	CC	CC	CC	AA	AA	AA	CC	AA	CC	CC	CC	CC	AC	CC	CC	CC	AA	AA	AA	CC	CC	CC	CC	CC	CC	CC	CC
AX-177643227	19	144125576	A // G	AAGAAAAAAAATGTGTAACTAGTATAAAATAATAT[A/G]TATATGATGATAAAAGCAAAACCTTGCTGCGGAGC	GG	GG	AA	AA	GG	GG	GG	GG	GG	GG	GG	GG	GG	GG	AA	GG	GG	GG	GG	GG	AA	GG	GG	GG	---	GG	AA	AA	AA	AA	AG	AA	AA	GG	GG	GG	---	GG	AA	GG	GG	GG	AA	GG	AA
AX-177643224	7	104905096	T // C	ACTTGATTTTTCTCAAAATGCTCAAGTTTTTCTTC[C/T]ATCACTATAATTCAATATGGTTCCTTGAGAGCTTT	TC	CC	TC	CC	---	CC	CC	CC	CC	CC	CC	CC	CC	CC	TC	CC	CC	CC	CC	CC	CC	CC	CC	CC	TC	CC	CC	CC	CC	CC	CC	CC	CC	TC	CC	CC	CC	CC	CC	CC	CC	CC	CC	CC	CC
AX-177643214	18	88281534	T // C	TCCCCTTCTGGCGTTCAATGCCAGGAAAAGGGTGT[C/T]TCCAGGGTGATCTGTTTTCCATCCTATGCGTACCT	CC	CC	CC	CC	CC	TT	TT	TT	CC	CC	TT	TT	TT	TT	CC	TT	TT	TT	TT	CC	CC	TT	CC	CC	CC	TT	CC	CC	CC	CC	TC	CC	CC	CC	TT	---	TT	CC	CC	CC	CC	CC	CC	CC	CC
AX-177643211	18	118242210	A // G	ACTGTGCGAGAACTAGGTTGGAATCTACGGTAGAG[A/G]TGTGCGTCCACCTGAAATTAAATTAATAAATAATT	AA	AA	AA	GG	AA	AA	AA	AA	GG	AA	AA	AA	AA	AA	AA	AA	AA	AA	AA	AA	GG	AA	GG	GG	AA	AA	GG	GG	GG	GG	AA	GG	GG	AA	AA	AA	AA	AA	GG	AA	GG	AA	GG	GG	AA
AX-177643210	19	139083600	T // C	CATTTAGAAACCGCTACACCCTCTAACAGATTCTG[C/T]TCAATTCTTTTTTTATGAAATCTGTATTACTTTTC	CC	---	CC	CC	---	TT	CC	TT	CC	CC	TT	TT	CC	CC	CC	TT	TT	TT	TT	CC	CC	TT	CC	CC	CC	TT	CC	CC	CC	TT	CC	CC	CC	CC	TT	CC	---	CC	CC	CC	CC	CC	CC	CC	CC
AX-177643206	19	10735371	A // G	CCCTTGATGAAGAAGTTGAGGATATAGCCACCCCA[A/G]TTTCACTCATGTATGGTGTCCACACGAAAAATCGG	AA	AA	AA	AA	AA	GG	GG	GG	GG	AA	GG	GG	GG	GG	AA	GG	GG	GG	GG	GG	AA	GG	GG	GG	GG	GG	AA	AA	AA	AA	AA	AA	AA	GG	GG	GG	GG	AA	AA	AA	AA	AA	AA	AA	AA
AX-177643189	19	9051640	T // C	TGGGTAAGTATGTCAATTGTAGTTAGTAAATTTTT[C/T]TATTTAGTAAATTAATTTTTATAATTATTTTTTTT	TT	TT	---	TT	TT	TT	TT	TT	TT	CC	---	CC	TT	TT	TT	TT	TT	TT	TT	TT	---	TT	TT	---	TT	TT	TT	TT	---	TT	CC	TT	TT	TT	TT	TT	TT	TT	TT	CC	TT	TT	---	TT	TT
AX-177643179	19	21630857	A // G	AGAAGCGTATGCTAGAAAGGATTTAACTTACATAT[A/G]TTTTTAACGAAAAAATTATGAAAGAAATGTAAAAT	AA	AA	AA	AA	GG	AA	AA	GG	---	GG	AA	AA	AA	AA	GG	AA	AA	AA	---	AA	AA	---	AA	AA	---	GG	---	AA	AA	AA	AA	AA	---	---	---	AA	AA	AA	AA	GG	AA	---	AA	GG	---
AX-177643178	19	6955520	A // G	AGGATTTCGATTTCTAACATACCAAAACAACTTTA[A/G]TTACAATTCAGTCGTTCTAGCAGGGATAAAAAATG	AA	AA	AA	AA	---	GG	GG	GG	GG	AA	GG	GG	GG	GG	AA	GG	GG	GG	GG	GG	AA	GG	GG	GG	GG	GG	AA	AA	AA	GG	AA	AA	AA	GG	GG	GG	GG	AA	AA	---	---	AA	AA	GG	AA
AX-177643176	20	3396729	T // C	CCAACATTGGAAGTAGTATTCATAAAGTTTTGGGA[C/T]TAAATAGAAGTAATTGAAATTTTAGGGATTAAATT	CC	CC	CC	CC	CC	TT	TT	TT	TT	CC	TT	TT	TT	CC	CC	CC	TT	TT	TT	TT	TT	TT	TT	TT	CC	TT	CC	CC	CC	CC	TT	CC	CC	CC	TT	---	TT	TT	CC	CC	CC	TT	CC	CC	CC
AX-177643172	18	105769871	A // G	ATAGGTTGAATTATTGTGAACTACAATTGTCTTGG[A/G]AATTATTTGACTTTCAAGATTTGAACCCCCCTTTA	AA	AA	AA	AA	AA	GG	GG	GG	AA	AA	GG	GG	GG	GG	AA	---	GG	GG	GG	AA	AA	GG	AA	AA	AA	GG	AA	AA	AA	AA	---	AA	AA	AA	GG	GG	GG	AA	AA	AA	AA	AA	AA	AA	AA
AX-177643170	20	135057159	T // C	GACAATCTGCCGTGAATTAATTATTGAATTTTGTA[C/T]CCAGCACTTTGAACTTGCTTTTACTACATGTGTCA	TT	TT	TT	TT	TT	CC	CC	CC	CC	TT	CC	CC	CC	CC	TT	TT	CC	CC	CC	TT	TT	CC	CC	CC	TT	CC	TT	TT	TT	TT	CC	TT	TT	TT	CC	CC	CC	CC	TT	CC	TT	CC	CC	TT	TT
AX-177643152	19	111939480	T // C	ATGACCTTTAACAGTTCGTATCAAGGTAGGATTCG[C/T]GACCACCGTTGGTCTTGGGTAATTAGGCCATGTCT	CC	CC	CC	CC	CC	CC	CC	CC	TT	CC	CC	CC	CC	---	CC	TT	TT	TT	TT	CC	CC	CC	CC	CC	CC	TT	CC	CC	CC	CC	CC	CC	CC	CC	TT	TT	TT	CC	CC	CC	CC	CC	CC	CC	CC
AX-177643149	7	84595504	A // G	CTCCCTTGGCGATATTTCTGAAGATGATACCCTTG[A/G]TTTGCCTAAAAATTGAACCGAACCGAGAACAAAAC	AA	GG	AA	GG	GG	AA	AA	AA	AA	GG	AA	AA	AA	AA	AA	GG	AA	AA	AA	AA	GG	AA	AA	GG	AA	AA	GG	GG	GG	GG	AA	GG	GG	AA	AA	AA	AA	AA	GG	AA	GG	AA	GG	GG	GG
AX-177643146	19	12518764	T // C	CTACTAATTGGCTAAGTTCATTCTACTGCAAACAA[C/T]TCCCTTTTCTTGTTTTCTTTTTAAATAAAAATAAA	TT	TT	TT	CC	CC	TT	TT	TT	TT	CC	TT	TT	TT	TT	CC	TT	TT	TT	TT	TT	CC	TT	TT	TT	TT	TT	CC	CC	CC	CC	CC	CC	CC	TT	TT	TT	TT	CC	CC	CC	CC	CC	CC	TT	CC
AX-177643145	20	115170600	A // G	GCTATCTGCACAAGGTCTTTCTCCAACTGATCGGC[A/G]GTTCTCAACACTTGAACAGCATCTGGTGTCCGTTC	AA	AA	AA	AA	AA	GG	AA	GG	GG	AA	GG	GG	GG	GG	AA	GG	GG	AA	GG	GG	AG	GG	GG	GG	GG	GG	AA	AA	AA	AA	AG	GG	AA	GG	GG	GG	GG	AA	AA	AA	GG	AA	AA	GG	AA
AX-177643143	18	35872560	A // C	TGATCTGTTACAAGTGCTGGAAGACACCTAAGTTG[A/C]TAGTCATATTTGCTACAAGCACTCCTTCAACACCT	CC	CC	CC	CC	CC	AA	AA	AA	CC	CC	AA	AA	AA	AA	CC	AA	AA	AA	AA	CC	CC	AA	AA	AA	CC	AA	CC	CC	CC	CC	AC	CC	CC	CC	AA	AA	AA	CC	CC	CC	CC	CC	CC	CC	CC
AX-177643126	7	89184300	T // C	AAGGTAAAACTATTTAACTTTTCTTCAACATTTGA[C/T]ATTCTCATTGCAAATATATGTTTTAAAAAGAAAGA	CC	---	CC	CC	CC	---	TT	TC	TT	TC	CC	CC	TT	TT	---	CC	TT	CC	CC	CC	CC	CC	TT	CC	CC	TT	CC	CC	CC	CC	TT	CC	CC	CC	CC	CC	TT	CC	CC	CC	CC	CC	CC	CC	---
AX-177643125	18	11050329	T // C	CAAATAAATAATAAGGGCCTTAGAAATTCAGGATA[C/T]CATACCATACCAAATTCCCAGTTTCCCACCTGAGT	CC	CC	CC	CC	---	TT	TT	TT	TT	CC	TT	TT	TT	TT	CC	TT	TT	TT	TT	CC	CC	TT	TT	TT	CC	TT	CC	CC	CC	CC	TT	CC	CC	CC	TT	TT	TT	TT	CC	TC	CC	---	CC	CC	CC
AX-177643114	18	111289082	T // C	TTGAGTCTATCAGTACAAATAGATTCACTTTCTGA[C/T]CATTAAATCTCTCATACAACGTGAGGAGCTCTAAA	TT	TT	TT	CC	TT	TT	TT	TT	CC	TT	TT	TT	TT	TT	TT	CC	TT	TT	CC	CC	CC	TT	CC	CC	CC	TT	CC	CC	CC	CC	TT	CC	CC	CC	TT	TT	TT	TT	CC	TT	CC	TT	CC	CC	TT
AX-177643113	20	13847554	T // G	TTAAAGTCTTAAACTAATCAACAAATTCTATATTG[G/T]ACATGTTGCAAGTTGCTAATCCTTTGTTTTATGTT	TT	GG	GG	GG	GG	TT	TT	TT	TT	GG	TT	TT	TT	TT	GG	GG	TT	TT	TT	TT	---	TT	TT	TT	TT	TT	GG	GG	GG	GG	TT	GG	GG	TT	TT	TT	TT	TT	GG	TT	---	TT	GG	TT	GG
AX-177643100	18	37282196	A // C	AACTCTCGAAGGAAAATCCCACATTCTCTAGATTT[A/C]TCCAAAAAGAAAAATGAAGCTCCAACACAAGAAAG	CC	CC	CC	CC	CC	AA	AA	AA	CC	CC	AA	AA	AA	AA	CC	CC	AA	AA	CC	CC	CC	AA	AA	AA	CC	AA	CC	CC	CC	CC	AC	CC	CC	CC	AA	AA	AA	CC	CC	CC	CC	CC	CC	CC	CC
AX-177643099	18	11768948	A // C	TTTGCCTTTCGCCACTTTAGCCTTTGAGGAGCCAG[A/C]CTCTTGAGGAGTTGATGATGGCCTTGAATTTGTGG	CC	CC	CC	CC	CC	AA	AA	AA	AA	CC	AA	AA	AA	AA	CC	AA	AA	AA	AA	CC	CC	AA	AA	AA	CC	AA	CC	CC	CC	CC	AA	CC	CC	CC	AA	AA	AA	AA	CC	AA	AC	AA	CC	CC	CC
AX-177643095	18	108958843	T // C	TTACTCAGTCAAATTTGATCAAACTCAGCAAAAAC[C/T]GGACAATTCCTAGTTAAACTCGAGTTGACCCACTA	TT	TT	TT	TT	TT	CC	CC	CC	TT	TT	CC	CC	CC	CC	TT	CC	CC	CC	CC	TT	TT	CC	TT	TT	TT	CC	TT	TT	TT	TT	TC	TT	TT	TT	CC	CC	CC	TT	TT	TT	TT	TT	TT	TT	TT
AX-177643088	20	3661295	A // C	ATTGAAAATCATGAAGATCAACCATAATGTACTGG[A/C]TACTTCTCCCTGTTTTTGATCATGATATAACTTAT	CC	CC	CC	CC	---	AA	AA	AA	AA	CC	AA	---	---	AA	CC	CC	AA	AA	AA	CC	---	AA	---	---	CC	CC	CC	CC	CC	CC	---	CC	CC	CC	AA	---	CC	AA	CC	---	CC	AA	CC	CC	CC
AX-177643081	20	3978279	T // C	CACTTCTCATTATTATTTAGAGTGTTTTTTAATAT[C/T]GTAGATGTGCAGAAAATCAATAAAAACATGCTCCA	TT	TT	TT	---	TT	CC	CC	CC	CC	TT	CC	CC	CC	CC	TT	TT	CC	CC	CC	TT	---	CC	CC	CC	TT	TT	TT	TT	TT	TT	TT	TT	TT	TT	CC	TT	TT	CC	TT	---	---	CC	---	TT	TT
AX-177643077	18	90742196	T // C	CTTAGTGCACAAAGCCTTCTCATCCGTCACTATTT[C/T]TTTGAATTCTGTTACATTGGCTTTGAGGCCCTCGT	CC	CC	CC	CC	CC	TT	TT	TT	CC	CC	TT	TT	TT	TT	CC	TT	TT	TT	TT	CC	CC	TT	CC	CC	CC	TT	CC	CC	CC	CC	TC	CC	CC	CC	TT	TT	TT	CC	CC	CC	CC	CC	CC	CC	CC
AX-177643076	19	13938022	T // G	TTCAAGCCTTCTCTTTAGCATTGGTTGCCATCTCA[G/T]AACTAAAAACATACGATGATGCTGTCTAGTAAGCT	GG	GG	GG	GG	GG	GG	GG	GG	GG	GG	GG	GG	GG	GG	GG	GG	GG	GG	GG	TG	GG	GG	GG	GG	TG	GG	GG	GG	GG	GG	GG	GG	GG	TG	GG	GG	GG	GG	GG	GG	GG	GG	GG	GG	GG
AX-177643070	18	97805357	T // C	AAACATAGAGCATTTATCGTAGTCTAAGCACAGTA[C/T]GGCAACATAGAAAATATCAGTGATACATTAAAACG	CC	CC	CC	CC	CC	TT	TT	TT	CC	CC	TT	TT	---	TT	CC	CC	CC	TT	CC	CC	CC	TC	CC	CC	CC	CC	CC	CC	CC	CC	CC	CC	CC	CC	TT	TC	CC	CC	CC	CC	CC	CC	CC	CC	CC
AX-177643065	7	64658027	T // C	CGATCACTAGATAAAGAGGAGAAGAATAGGAGAAA[C/T]TAGAAGAGAAAAAGTGAACCTTGTTAAGTGTTGTG	TT	CC	TT	CC	CC	CC	CC	CC	CC	CC	CC	CC	CC	CC	TT	CC	CC	CC	CC	TT	CC	CC	CC	CC	TT	CC	CC	CC	CC	CC	CC	CC	CC	TT	CC	CC	CC	CC	CC	---	CC	CC	CC	CC	CC
AX-177643058	19	6646851	A // G	TTTTAATATAGTGGATTTTTTCGGAGTGTTGGCAC[A/G]TGGTTTTTTGCCTGTTCATTAAGAGGAATTTTTCA	GG	GG	GG	GG	GG	AA	AA	AA	AA	GG	AA	AA	AA	AA	GG	AA	GG	AA	GG	AA	GG	AA	AA	AA	GG	GG	GG	GG	GG	GG	GG	GG	GG	GG	AA	AA	GG	GG	GG	GG	---	GG	GG	GG	GG
AX-177643056	20	133954862	A // G	TGCCTCAAAATGGCATAATTTTTCCATTCTCACCT[A/G]CAGTTTTTCGAGTTCGAGTCTGACTCTTAATTTTC	AA	AA	AA	AA	---	AA	AA	AA	AA	AA	AA	AA	AA	AA	AA	AA	AA	AA	AA	AA	AA	AA	AA	AA	AA	AA	AA	AA	AA	AA	AA	AA	AA	AA	AA	AA	AA	AA	AA	AA	AA	AA	AA	AA	AA
AX-177643045	18	126786803	A // G	TATACTATAAATAAAAGTACGATGTAATAATATAA[A/G]ATAGACATGATGTAATTGAAACTCTACTTTTTCTT	AA	AA	AA	GG	AA	AA	AA	AA	AA	AA	AA	AA	AA	AA	GG	GG	AA	AA	GG	GG	GG	AA	AA	AA	GG	AA	GG	GG	GG	GG	AA	GG	GG	GG	AA	AA	AA	AA	GG	AG	AA	AA	AA	GG	AA
AX-177643041	18	22850849	A // G	CGGTTCAGATCCGGTTAAATCGGTTCGGTCTATTA[A/G]TTTAGTTTTAGGCCAAAATCTTTAAAATTAGTGTC	AA	AA	AA	AA	AA	GG	GG	GG	GG	AA	GG	GG	GG	GG	AA	GG	GG	GG	GG	GG	GG	GG	GG	GG	GG	GG	AA	GG	AA	---	GG	AA	AA	GG	GG	GG	---	GG	AA	GG	GG	GG	GG	GG	AA
AX-177643040	20	44244313	A // G	GAGCGAGCATAGCTCGGTAAGTGCGTTTGCGAGCA[A/G]AGCTTGATAGTCCACCACTAGCGAAGCGCCCCCAA	GG	GG	GG	GG	GG	AA	AA	AA	GG	GG	AA	AA	AA	AA	GG	AA	AA	GG	AA	AA	GG	AA	GG	GG	GG	GG	GG	GG	GG	GG	GG	GG	GG	GG	AA	GG	GG	GG	GG	GG	GG	GG	GG	GG	GG
AX-177643014	8	120101026	T // C	TGAATGCAAACCTACATGTTGGTGACTGCATCGCC[C/T]GTGCTGCCACCACCATGCTAGAAAAGTCCTTTATA	CC	CC	CC	CC	---	CC	CC	CC	CC	CC	CC	TT	CC	CC	CC	TT	TT	TT	CC	CC	CC	CC	CC	CC	CC	TT	CC	CC	CC	CC	TC	CC	CC	CC	TT	CC	TT	TT	---	TT	CC	TT	TT	CC	CC
AX-177643001	19	675002	A // G	AGTTGCAACCACATCATTGATCTTTAGTAAGGATT[A/G]AAGGGTTAATTAATCGGTTCCGCTACGTTATCAAC	GG	GG	GG	GG	AA	AA	AA	AA	AA	AA	AA	AA	AA	AA	GG	AA	AA	AA	AA	AA	GG	AA	AA	AA	AA	AA	GG	GG	GG	GG	GG	GG	GG	AA	AA	AA	AA	GG	GG	GG	AA	GG	GG	GG	GG
AX-177642988	9	105315992	T // G	ATCAAGCTACGCCTTCCTTCGACTCAGTTAAGTTT[G/T]CCAACCTCTATTGTGAATTGAGGTTTCCGCACTTT	TT	GG	GG	TT	TT	GG	GG	GG	GG	TT	GG	GG	GG	GG	GG	GG	GG	GG	GG	GG	TT	GG	GG	GG	GG	GG	TT	TT	GG	TT	GG	TT	TT	GG	GG	GG	---	GG	TT	GG	TT	GG	TT	---	TT
AX-177642983	18	51178533	T // C	AGTACAAAAAAGCGTAGTGATAACTTTTTGTCACG[C/T]TTTTTTGAGCTATCAGTATGCTTTTAAAAGGGTCA	CC	CC	CC	CC	CC	TT	TT	TT	CC	CC	TT	TT	---	TT	CC	TT	TT	TT	TT	TT	CC	TT	CC	CC	TT	TT	CC	CC	CC	CC	---	CC	CC	TT	---	TT	TT	CC	CC	CC	CC	CC	CC	CC	CC
AX-177642981	18	60093217	A // G	ATGCTTATATATATACTCCTTTGTTTGCTATCCTG[A/G]CTGTCTTGAGTATGGTATCATCCATATCTTCATTG	AA	AA	AA	AA	AA	GG	GG	GG	AA	AA	GG	GG	GG	GG	AA	AA	GG	GG	AA	AA	AA	GG	AA	AA	AA	AA	AA	AA	AA	AA	AG	AA	AA	AA	GG	GG	AA	AA	AA	AA	AA	AA	AA	AA	AA
AX-177642977	18	53994712	T // G	TTCTGACCATATTTGACTTTATTTTCTCCATGGTT[G/T]CTTGATCTGTGTTTGAGGCTTGGCAGATTTCTTCA	GG	GG	GG	GG	GG	TT	TT	TT	GG	GG	TT	TT	TT	TT	GG	GG	TT	TT	GG	GG	GG	TT	GG	GG	GG	TT	GG	GG	GG	GG	TG	GG	GG	GG	TT	TT	TT	GG	GG	GG	GG	GG	GG	GG	GG
AX-177642965	19	4536600	T // C	TATATGCTGTGCATGAAAAGGTTTTCAATCCCAAA[C/T]AAATCCAGCTCAATCGATTCGTTCATTGCTTCATT	CC	CC	CC	CC	CC	CC	CC	CC	CC	CC	CC	CC	CC	CC	CC	CC	TT	CC	TT	CC	CC	CC	CC	CC	CC	TT	CC	CC	---	CC	CC	CC	CC	CC	CC	CC	TT	CC	CC	CC	CC	CC	CC	CC	CC
AX-177642957	7	48908748	A // G	TAATCTCGAGAAAATTTAAGAGGTAACGGAGGCAC[A/G]GGATTACTAAGAAAACTTGATGAATTTTCAAATCT	GG	AA	GG	AA	AA	AA	AA	AA	AA	AA	AA	AA	AA	AA	GG	AA	AA	AA	AA	AA	AA	AA	AA	AA	GG	AA	AA	AA	AA	AA	AA	AA	AA	GG	AA	AA	AA	AA	AA	AA	AA	AA	AA	AA	AA
AX-177642946	19	132450554	A // G	CATAATAAGAGGTTATAAATACCTCCCTAGCTATT[A/G]TAGTCGTAATATTTAGTGATTAAAGGTACCAAAGC	GG	GG	GG	GG	---	GG	GG	GG	GG	GG	GG	GG	GG	GG	GG	GG	GG	GG	GG	AG	GG	GG	GG	GG	AG	GG	GG	GG	GG	GG	GG	GG	GG	AG	GG	GG	GG	GG	GG	---	GG	GG	GG	GG	GG
AX-177642944	18	19697545	A // G	ATATTTGAATCTCGAAATAGTATCTTAAGTTAATA[A/G]TTATTTAATTTTGTCTTTAAAATTACACTCCATAA	GG	GG	GG	GG	---	---	GG	AA	GG	GG	GG	GG	GG	GG	GG	GG	GG	GG	GG	GG	GG	---	AA	GG	---	GG	GG	GG	GG	---	---	---	GG	---	GG	GG	---	GG	AA	GG	GG	GG	AA	GG	GG
AX-177642933	9	125854814	A // C	TAATCTGTTATGGAAATATTCAAAGCCAACTAAGA[A/C]AATAAACCTGTCATCACAATTGAAAAGTTAAAGAA	CC	CC	CC	CC	CC	CC	CC	CC	CC	CC	CC	CC	CC	CC	CC	CC	CC	CC	CC	AC	CC	CC	CC	CC	AC	CC	CC	CC	CC	CC	CC	CC	CC	AC	CC	CC	CC	CC	CC	CC	CC	CC	CC	CC	CC
AX-177642926	18	103157397	A // G	CTCTCACTCACTGCATTCTCTGCTAAAAAGAAGGG[A/G]AAAAAGCGTAACTGCATTCTCTTGGTATTATTCTC	AA	AA	AA	AA	AA	GG	GG	GG	AA	AA	GG	GG	GG	GG	AA	GG	GG	GG	GG	AA	AA	GG	AA	AA	AA	GG	AA	AA	AA	AA	---	AA	AA	AA	GG	GG	GG	AA	AA	AA	---	AA	AA	AA	AA
AX-177642925	18	43717022	T // G	AAGTGTTTCGAAGGTTACCTAAAACATTAATTTGG[G/T]CCTGAATGTGAAGTCCAGGTCTTTTTGAGTGGCAG	GG	GG	GG	GG	GG	TT	TT	TT	GG	GG	TT	TT	TT	TT	GG	GG	TT	TT	GG	GG	GG	TT	GG	GG	GG	TT	GG	GG	GG	GG	TG	GG	GG	GG	TT	TT	TT	GG	GG	GG	GG	GG	GG	GG	GG
AX-177642918	18	63685111	T // C	GGTTTAAAGGTCATGAAAACGTTGCCAAAAGGGAA[C/T]GCTACGCTCTGATTTTTGAATGCTACCCTTCCTTG	CC	CC	CC	CC	CC	TT	TT	TT	CC	CC	TT	TT	TT	TT	CC	CC	TT	TT	CC	CC	CC	TT	CC	CC	CC	TT	CC	CC	CC	CC	TC	CC	CC	CC	TT	TT	TT	CC	CC	CC	TC	CC	CC	CC	CC
AX-177642915	19	6415165	T // C	CATGAACTATTGTTCCGTATATAACCATCTAAGCA[C/T]AGAAGATCCTCTAGCACAAAGGAGTCATCGGATGA	CC	CC	CC	CC	CC	TT	TT	TT	TT	CC	TT	TT	TT	TT	CC	TT	CC	TT	CC	TT	CC	TT	TT	TT	CC	CC	CC	CC	CC	CC	CC	CC	CC	CC	TT	TT	CC	CC	CC	CC	---	CC	CC	CC	CC
AX-177642911	18	110624763	T // G	GTTGCACTATGTACTTCGCATAAGGGGAAGACGGG[G/T]GGAGGAGGTTTACCTTAACCAGCATAGGTCGAATA	TT	TT	TT	GG	TT	TT	TT	TT	GG	TT	TT	TT	TT	TT	TT	TT	TT	TT	TT	GG	GG	TT	GG	GG	GG	TT	GG	GG	GG	GG	TT	GG	GG	GG	TT	TT	TT	TT	GG	TT	GG	TT	GG	GG	TT
AX-177642893	20	121537205	A // G	GCGTTGTAGGTTTTGTAGAGGTGAAGGTCATAGTC[A/G]AAGCAGATGCACGCACCGTGGTAATGCTAGTGCTA	GG	GG	GG	GG	GG	AA	GG	AA	GG	GG	AA	AA	AA	AA	GG	AA	AA	GG	AA	GG	GG	AA	AA	AA	AA	AA	GG	GG	GG	GG	AG	GG	GG	AA	AA	AA	AA	GG	GG	GG	AG	GG	GG	GG	GG
AX-177642878	18	99063860	A // G	TTTAGTTCTAGAATCAATTTCTAGCAGGATCAGTA[A/G]AGATATATATATTCTATAGTAGATAATATATATCA	GG	GG	GG	GG	GG	AA	AA	AA	GG	GG	AA	---	AG	AA	GG	AA	AA	AA	AA	GG	GG	---	GG	GG	GG	---	GG	GG	GG	GG	---	GG	GG	GG	AA	---	AA	GG	GG	GG	GG	GG	GG	GG	GG
AX-177642877	1	8757567	T // C	TTTTTCTCTGAATTTATGTTTCGCTCTTCTTTTTC[C/T]CTTTGTATCCTTCTTTCTCTTGTGATTCCACTTCT	CC	CC	CC	CC	CC	TT	TT	TT	CC	CC	TT	TT	TT	CC	CC	CC	TT	TT	TT	CC	CC	TT	TT	TT	CC	CC	CC	CC	CC	CC	TC	CC	CC	CC	---	TT	CC	CC	CC	CC	CC	CC	CC	CC	CC
AX-177642873	18	105617743	T // C	GTTTTGGTCCCAAATTTTATTTCGTAGCATAATCT[C/T]CTTAATACACTCCAAGCAACTATTTGACTAGTTAA	CC	CC	CC	CC	CC	TT	TT	TT	CC	CC	TT	TT	TT	TT	CC	TT	TT	TT	TT	CC	CC	TT	CC	CC	CC	TT	CC	CC	CC	CC	TC	CC	CC	CC	TT	TT	TT	CC	CC	CC	CC	CC	CC	CC	CC
AX-177642867	6	7386114	T // C	AACAAAAAATCACAACTGTGTATTGTCATTGCAAT[C/T]AGAAGACGAATGTCAGAAAATAACCTGATATTTAC	CC	CC	CC	CC	CC	CC	CC	CC	CC	---	CC	CC	CC	CC	CC	CC	CC	CC	CC	CC	CC	CC	CC	CC	CC	CC	CC	TC	TC	CC	CC	TC	TC	CC	CC	CC	CC	CC	TC	CC	TC	CC	CC	CC	CC
AX-177642865	19	12658004	A // G	AAGCTCTAACTCCTTTGCTTCTCTCACCGACTCCG[A/G]AAAATACTTCCTATAGAACACTGTTTGAAACACGT	GG	GG	GG	GG	GG	GG	GG	GG	GG	GG	GG	GG	GG	GG	GG	GG	GG	GG	GG	AG	GG	GG	GG	GG	AG	GG	GG	GG	GG	GG	GG	GG	GG	AG	GG	GG	GG	GG	GG	GG	GG	GG	GG	GG	GG
AX-177642861	8	6099287	T // C	TCTCTTTATAGTATCAGAGCCACTGATTCTACATC[C/T]ATGGCCAACGCTATTATTCCTTTTCAGTCTTTTTC	TT	CC	CC	CC	CC	TT	TT	TT	TT	CC	TT	TT	TT	TT	TT	CC	TT	TT	TT	TT	CC	TT	TT	TT	TT	TT	CC	CC	CC	CC	TC	CC	CC	TT	TT	TT	TT	TT	CC	TT	CC	TT	TT	CC	CC
AX-177642850	18	128586165	A // G	CCTATTTTGGTTGGGACTTGGGGATCATTCAGAAT[A/G]ATCTTTCAGATATTGTAATCTACTGATTGAACAAA	AA	AA	AA	AA	AA	GG	GG	GG	GG	AA	GG	GG	GG	GG	AA	GG	GG	GG	GG	GG	AA	GG	GG	GG	GG	GG	AA	AA	AA	AA	GG	AA	AA	GG	GG	GG	---	GG	AA	GG	AA	GG	GG	GG	AA
AX-177642846	18	5637275	A // G	ATGGTTTATTGTACTTTGGATATTCGAATTATATA[A/G]TAATAAAAAAATGAGATAATACTCAATTTGGTCCC	GG	GG	GG	GG	AG	GG	GG	GG	GG	GG	GG	GG	GG	GG	GG	GG	AG	GG	GG	GG	GG	GG	GG	GG	GG	AG	GG	GG	GG	GG	GG	GG	GG	GG	GG	GG	AG	GG	GG	GG	GG	GG	GG	GG	GG
AX-177642840	18	79714923	T // G	TATTTATTCTTTTTGTGTTGTGTGTGTGTGTGTGT[G/T]TTTTCTTTCTCTCTAAGGAAGATGAAGAAGCTAGT	TT	TT	TT	TT	---	GG	GG	GG	TT	TT	GG	GG	GG	GG	TT	GG	GG	GG	GG	TT	TT	GG	TT	TT	TT	GG	TT	TT	TT	---	GG	TT	---	TT	GG	GG	GG	TT	TT	---	TT	TT	TT	TT	TT
AX-177642833	19	13870654	A // C	CTGATTTAGACTGCACATAACAGATTTAGATAGGA[A/C]AAACACAAATTTGGTGTTTTGTTGTCGACTCACTT	CC	CC	CC	CC	CC	CC	CC	CC	CC	CC	CC	CC	CC	CC	CC	CC	CC	CC	CC	AC	CC	CC	CC	CC	AC	CC	CC	CC	CC	CC	CC	CC	CC	AC	CC	CC	CC	CC	CC	CC	CC	CC	CC	CC	CC
AX-177642831	18	45453807	A // G	TTAAACTATATCAAGACTTATAAGATGCTTTGCAT[A/G]CAGGAGAGACTAATGCTAGTAAATATTTTTTGATT	AA	AA	AA	AA	AA	GG	GG	GG	AA	AA	GG	GG	GG	GG	AA	GG	GG	GG	GG	AA	AA	GG	AA	AA	AA	GG	AA	AA	AA	AA	AG	AA	AA	AA	GG	GG	GG	AA	AA	AA	AA	AA	AA	AA	AA
AX-177642826	18	110109758	T // G	TTTATCCATTAGCTAGGTAATCATTATCTGGAGTA[G/T]ATTACATTCCCAACACAGTTCAATTTTAAAATAAA	TT	TT	TT	GG	TT	TT	TT	TT	GG	TT	TT	TT	TT	TT	TT	TT	TT	TT	TT	GG	GG	TT	GG	GG	GG	TT	GG	GG	GG	GG	TT	GG	GG	GG	TT	TT	TT	TT	GG	TT	GG	TT	GG	GG	TT
AX-177642824	18	115399076	A // G	GAGCAGAACAACCTCTAGACTAAGGTCGATTAATT[A/G]TAAGGTTTTAGAAATTGAATCGGTCATCGAACCAT	AA	---	AA	GG	AA	AA	AA	AA	GG	AA	AA	---	AA	---	AA	AA	AA	AA	AA	AA	GG	AA	GG	GG	GG	AA	GG	GG	GG	GG	---	GG	GG	GG	AA	AA	AA	AA	GG	AA	---	AA	GG	GG	AA
AX-177642815	8	5601241	A // G	AAACCTTTCCACTATTAACTAACATGAACTGATTA[A/G]CAAAATACTGAATTTTGTTCTGGGCTAAGTATTTT	AA	GG	GG	GG	GG	AA	AA	AA	AA	GG	AA	AA	AA	---	AA	GG	AA	AA	AA	GG	GG	AA	AA	AA	GG	---	GG	GG	GG	GG	GG	GG	GG	GG	AA	AA	AA	AA	GG	AA	GG	AA	AA	GG	GG
AX-177642813	18	113743079	A // G	TCTTTCTAACAGGCCTATGTTACTGAAAATTTCCG[A/G]GAAGAACACCAATCTCTTGGACTTTCAACTGTAAG	GG	GG	GG	AA	GG	GG	GG	GG	AA	GG	GG	GG	GG	GG	GG	AA	GG	GG	AA	AA	AA	GG	AA	AA	AA	GG	AA	AA	AA	AA	GG	AA	AA	AA	GG	GG	GG	GG	AA	GG	AA	GG	AA	AA	GG
AX-177642812	18	100146888	A // G	AACAATCTACCTAACACAAACTAAAACTAATCCCA[A/G]AACACTGGTGCTCACCCTCTCTAGTAATTCACTAA	GG	GG	GG	GG	GG	AA	AA	AA	GG	GG	AA	AA	AA	AA	GG	AA	AA	AA	AA	GG	GG	AA	GG	GG	GG	AA	GG	GG	GG	GG	AG	GG	GG	GG	AA	AA	AA	GG	GG	GG	GG	GG	GG	GG	GG
AX-177642810	18	11056789	T // C	GGTTTTAATTGGATATGATCAGAGTGTATTTTTAC[C/T]CATTGAATATATAATTAATATAATCAAATCAAATC	---	---	CC	CC	---	TT	TT	TT	TT	CC	TT	TT	TT	TT	CC	TT	TT	TT	TT	CC	CC	TT	TT	TT	CC	TT	CC	CC	CC	---	TT	---	CC	CC	TT	TT	TT	TT	TT	---	CC	TT	CC	CC	CC
AX-177642803	18	5478509	A // G	ATGGTAAGCAGATTGTTGTTGTTGTCCCATCTTTT[A/G]ACTAGGTGTAATGGTCTACAAGGCAGGTTGATTAC	AA	AA	AA	GG	GG	AA	AA	AA	AA	GG	AA	AA	AA	AA	AA	AA	AA	AA	AA	GG	GG	AA	AA	AA	GG	AA	GG	GG	GG	GG	AA	GG	GG	GG	AA	AA	AA	AA	GG	AA	GG	AA	GG	GG	GG
AX-177642802	18	52508661	T // C	CTCGTCTAAGTTCAGAAAAACAATTTTACCCTCAT[C/T]AACCCTCATCAACCCTTATTTTACCCCCAAATTCA	CC	CC	CC	CC	CC	TT	TT	TT	CC	CC	TT	TT	TT	TT	CC	TT	TT	TT	TT	CC	CC	TT	CC	CC	CC	TT	CC	CC	CC	CC	TC	CC	CC	CC	TT	TT	TT	CC	CC	CC	CC	CC	CC	CC	CC
AX-177642799	8	108957680	A // G	GTGTTTGTTTTCCTAGAAGGATGAGGTAAGATGAG[A/G]TGCTAGTTTTGATGGGTTTCGTTAATTTTAAGGTT	AA	AA	AA	AA	AA	GG	GG	GG	GG	AA	GG	GG	GG	GG	AA	GG	GG	GG	AA	AA	AA	GG	GG	GG	AA	GG	AA	AA	AA	AA	GG	AA	AA	AA	GG	AA	---	GG	AA	GG	AA	GG	AA	AA	AA
AX-177642788	18	114963739	T // C	TGAGAGATTATTGTGCAGAGATTATGAGAACAAAT[C/T]CCGGGTTTACTACTTAAATTTTGGTTGACAGGCCT	TT	TT	TT	CC	TT	TT	TT	TT	CC	TT	TT	TT	TT	TT	TT	TT	TT	TT	TT	TT	CC	TT	CC	CC	CC	TT	CC	CC	CC	CC	TT	CC	CC	CC	TT	TT	TT	TT	CC	TT	TC	TT	CC	CC	TT
AX-177642777	20	24486109	T // C	AATTATACTAACAGTTCTATCATTAGCACGCCTTT[C/T]TATTATTGACAAGATTACCAACCGTAACATAATTG	CC	CC	CC	CC	---	TT	TT	TT	CC	CC	TT	TT	TT	TT	CC	TT	TT	TT	---	TT	---	TT	CC	CC	CC	CC	CC	CC	CC	CC	TT	CC	CC	CC	TT	CC	CC	TT	CC	CC	CC	---	CC	CC	CC
AX-177642766	18	42878102	A // G	GAAGGAGATGCAGGAGGCAATTGAAGCAGCCGCAG[A/G]CAGAGAAATCAAAGGCAAAAGTGAATCTGAAATGG	GG	GG	GG	GG	GG	AA	AA	AA	GG	GG	AA	AA	AA	AA	GG	---	AA	AA	---	GG	GG	AA	GG	GG	GG	AA	GG	GG	GG	GG	AG	GG	GG	GG	AA	AA	AA	GG	GG	GG	GG	GG	GG	GG	GG
AX-177642761	7	92919942	T // C	TCGGCGTTGAACGCCCAAAGGGGAGGGAGCAATTT[C/T]GAATTTCGAAGCTTCTAGGCCAATGGGTCCCACCC	TT	CC	TT	CC	CC	CC	CC	CC	CC	CC	CC	CC	CC	CC	---	CC	CC	CC	CC	CC	CC	CC	CC	TC	TT	CC	CC	CC	CC	CC	CC	CC	CC	TT	CC	CC	CC	CC	CC	CC	CC	CC	CC	CC	CC
AX-177642754	18	127177465	A // C	GTTCTTCCAGTGAAATGCAAATCCATTTTATTATT[A/C]TTCTTCGTCTGAAGATTTGTCCACGCGAAGAGCAA	AA	AA	AA	CC	CC	AA	AA	---	AA	CC	AA	AA	AA	AA	CC	CC	AA	AA	CC	CC	CC	AA	AA	AA	CC	AA	CC	CC	CC	CC	AA	CC	CC	CC	AA	AA	AA	AA	CC	AA	CC	AA	AA	CC	AA
AX-177642750	18	94070014	A // C	TTTCGGATCAGGGAATGTTGCTTCTCAGACTCTAG[A/C]CTTAACGCCAAAGAGACCTCAGCAAGCCACGGTCA	CC	CC	CC	CC	CC	AA	AA	AA	CC	CC	AA	AA	AA	AA	CC	AA	AA	AA	CC	CC	CC	AA	CC	CC	CC	AA	CC	CC	CC	CC	---	CC	CC	CC	AA	AA	AA	CC	CC	CC	CC	CC	CC	CC	CC
AX-177642748	18	100348503	A // C	CATATGGTCAAGTAAGCTTAACATTCGAATCTTTG[A/C]TTAACTTAAACTTCCCACCTAACTTATGACAACCT	AA	AA	AA	AA	AA	CC	CC	CC	AA	AA	CC	CC	CC	CC	AA	CC	CC	CC	CC	AA	---	CC	AA	AA	AA	CC	AA	AA	AA	AA	---	AA	AA	AA	CC	CC	CC	AA	AA	AA	AA	AA	AA	AA	---
AX-177642738	7	90569856	A // G	TCCAACTCCCAATGGCCTAGAATTTCTCAAAGCCC[A/G]GCGCCAAGACCATATTCCACTTCCAAGAAGCTCTA	GG	AA	GG	AA	AA	AA	AA	AA	AA	AA	AA	AA	AA	AA	GG	AA	AA	AA	AA	AA	AA	AA	AA	AA	GG	AA	AA	AA	AA	AA	AA	AA	AA	GG	AA	AA	AA	AA	AA	AG	AA	AA	AA	AA	AA
AX-177642737	18	100479875	A // G	TATATCTATGGCTACACCAGAATAGGTCACGGTTG[A/G]AAAACTATGATCTAAAGTCTAAAACAATGTCCATA	GG	GG	GG	GG	---	AA	AA	AA	GG	GG	AA	AA	AA	AA	GG	GG	AA	AA	GG	GG	GG	AA	---	GG	GG	AA	GG	GG	GG	GG	AG	GG	GG	GG	AA	AA	AA	GG	GG	GG	GG	GG	GG	GG	GG
AX-177642731	19	39154298	A // G	CACGCCAAACTAGTGGCCATGAATGCCAACCTCCA[A/G]CAGAAGTGAGAAAAATGACTAAACTCTTGACAAGT	AA	AA	AA	GG	AA	AA	AA	AA	GG	AA	AA	AA	AA	AA	AA	GG	GG	GG	GG	GG	GG	AA	AA	AA	GG	GG	GG	AA	GG	GG	AA	GG	AA	GG	GG	GG	GG	AA	AA	AA	AA	AA	AA	GG	AA
AX-177642728	18	103838198	A // C	AACATGAACAAATTTGTTCAATGATTGCAAAATTG[A/C]AAAGATCAATATTCAGATAAGCACATCGTCATTTC	CC	CC	CC	CC	CC	AA	AA	AA	AA	CC	AA	AA	AA	AA	CC	AA	AA	AA	AA	CC	CC	AA	CC	CC	CC	AA	CC	CC	CC	CC	AA	CC	CC	CC	AA	AA	AA	CC	CC	---	CC	CC	CC	CC	CC
AX-177642723	7	61442582	A // G	AATACTATGAGTGTCTTAATTTTTTTACATGGATC[A/G]TACAATTCAGAGATTGTCAGGGCAGCTAGTATTTT	AA	GG	AA	GG	GG	GG	GG	GG	GG	GG	GG	GG	GG	GG	AA	GG	GG	GG	GG	AA	GG	GG	GG	GG	AA	GG	GG	GG	GG	GG	GG	GG	GG	AA	GG	GG	GG	GG	GG	GG	GG	GG	GG	GG	GG
AX-177642717	9	17546199	T // G	CATGAAAACTTCCTCAGAAACTTCAGAGATAGAGT[G/T]ACAATTCTCATAAAATTCATTGACAATATCCATGA	GG	GG	GG	GG	GG	GG	TT	GG	TT	GG	TT	TT	TT	TT	GG	TT	TT	TT	TT	GG	GG	GG	TT	TT	GG	TT	GG	GG	GG	GG	TT	GG	GG	GG	TT	TT	TT	TT	GG	TT	TG	TT	GG	GG	GG
AX-177642709	18	102507541	T // C	TAATATCTATAAACATTAATTCCAATCAAGACACA[C/T]AATTCAAACCTAATCCTACGGGCATCTAGCCTAGG	CC	CC	CC	CC	CC	TT	TT	TT	CC	CC	TT	TT	TT	TT	CC	TT	TT	TT	TT	CC	CC	TT	CC	CC	CC	TT	CC	CC	---	CC	TC	CC	CC	CC	TT	TT	TT	CC	CC	CC	---	CC	CC	CC	CC
AX-177642700	18	45753110	A // G	ATCTATTAAAGGCAAAACACAGAAGGTTAAGGACG[A/G]TTAGAAATGATGACACATCATCTTAAGCAATTTTT	GG	GG	GG	GG	GG	AA	AA	AA	GG	GG	AA	AA	AA	AA	GG	AA	AA	AA	AA	GG	GG	AA	GG	GG	GG	AA	GG	GG	GG	GG	GG	GG	GG	GG	AA	AA	AA	GG	GG	GG	GG	GG	GG	GG	GG
AX-177642696	18	79833882	A // G	TGCGCATCGTCTTCGAGACCCCAGCTACTGAGTGC[A/G]CTGCCCTATTCTCCATCCTTACTCCATTCTTCTTT	GG	GG	GG	GG	GG	AA	AA	AA	GG	GG	AA	AA	AA	AA	GG	AA	AA	AA	AA	GG	GG	AA	GG	GG	GG	AA	GG	GG	GG	GG	AG	GG	GG	GG	AA	AA	AA	GG	GG	GG	AG	GG	GG	GG	GG
AX-177642695	20	16775888	T // G	TTTTCAGAGATAGGACAGAGCATGACACTGTGACA[G/T]AGACAATAGGACGAAGACACTAAAAATTATTGTTT	TT	GG	GG	GG	---	TT	TT	TT	TT	GG	TT	TT	TT	TT	GG	GG	TT	---	TT	TT	GG	TT	TT	TT	GG	TT	GG	GG	GG	GG	TT	GG	GG	GG	TT	TT	TT	TT	GG	TT	GG	---	GG	GG	GG
AX-177642694	8	6003739	A // C	AAGAAATAAATTTTATCTTTTAGTTAATTTCCTTA[A/C]ATAGAAGAATTTAAAATAATCACCATATATATAAT	---	CC	CC	CC	---	AA	AA	AA	AA	---	AA	AA	AA	AA	---	CC	AA	AA	AA	CC	CC	AC	AA	AA	CC	AA	CC	---	CC	CC	AC	CC	CC	CC	AA	AA	AA	---	CC	AC	CC	---	AA	CC	CC
AX-177642690	7	103255270	A // G	ATGGAGTACCGTCGAATTTACCATCTCTTGAAGTT[A/G]ATGGTATAAACGTGCCAAAAATTATTTACCGGCGG	GG	AA	GG	GG	AA	GG	GG	GG	GG	AA	GG	GG	GG	GG	GG	AA	GG	GG	GG	GG	GG	GG	GG	GG	GG	GG	GG	GG	AA	AA	GG	AA	AA	GG	GG	GG	GG	GG	AA	GG	AA	GG	AA	GG	AA
AX-177642688	19	60912926	T // C	TTGTTAACGTTTTCCTTAATTTGTTTGATGATAAT[C/T]TACCACCACTCATGGTGTGCTTATATATAGCATTA	TT	TT	TT	TT	---	TT	TT	TT	CC	TT	TT	TT	TT	TT	TT	CC	CC	CC	CC	CC	TT	---	TT	TT	CC	CC	TT	TT	CC	TT	TT	TT	TT	CC	CC	---	CC	TT	TT	TT	TT	TT	TT	CC	TT
AX-177642686	18	55544984	A // G	CTTTAACAAGAAGATAAATAGCGTCTTGGACCAAC[A/G]CCAGAGGTATGTATATAATGACTACGTTCATATTA	GG	GG	GG	GG	GG	AA	AA	AA	GG	GG	AA	AA	AA	AA	GG	GG	AA	AA	GG	GG	GG	AA	GG	GG	GG	AA	GG	GG	GG	GG	AG	GG	GG	GG	AA	AA	AA	GG	GG	GG	AG	GG	GG	GG	GG
AX-177642684	18	92092344	A // G	ACCTATCTTATAAGTTCAACACATCCATTAATGGT[A/G]ATTCCAAGGCTAAGTCCAATTCCTGAATGGGAAAC	GG	GG	GG	GG	GG	AA	AA	AA	GG	GG	AA	AA	AA	AA	GG	AA	AA	AA	AA	GG	GG	AA	GG	GG	GG	AA	GG	GG	GG	GG	AG	GG	GG	GG	AA	AA	AA	GG	GG	GG	GG	GG	GG	GG	GG
AX-177642683	20	93792433	A // G	ACTATTTGTTTCTAGAACTTTTAGCTCAAAAAATA[A/G]GATTAATCCTAACTAACTACTAATAAAACGTTTAA	GG	GG	GG	GG	GG	---	AG	GG	GG	GG	AG	GG	---	AG	GG	GG	AG	GG	AG	GG	GG	---	GG	GG	GG	GG	GG	GG	GG	GG	GG	GG	GG	GG	---	GG	GG	GG	GG	GG	GG	GG	GG	GG	GG
AX-177642682	20	94389789	A // G	ATATGAGGTGTGGAAACGCTAACCTCGCTTGGGTG[A/G]AGGTATTTTCAGTCACCTTGTATAATTCTTGAGGT	GG	GG	GG	GG	GG	---	AA	AA	GG	GG	AA	AA	AA	AA	GG	AA	AA	GG	AA	AA	GG	AA	GG	GG	GG	GG	GG	GG	GG	GG	GG	GG	GG	GG	AA	---	GG	GG	GG	GG	GG	GG	GG	GG	GG
AX-177642676	20	26604370	A // C	TGTGTGATAGGATCGCTCGTAATAAAAATACATGT[A/C]CTATGACAATTATAATAATAATCAAATTCTTTATG	CC	AA	AA	AA	CC	CC	CC	---	CC	AA	CC	---	CC	CC	AA	---	CC	CC	CC	CC	AA	---	CC	CC	AA	CC	CC	AA	AA	---	CC	---	AA	AA	CC	CC	CC	CC	AA	AA	AA	CC	AA	AA	AA
AX-177642668	18	124438815	T // C	AATGAGATATAGAGCCCGTTTGGAAACAGCGAAAG[C/T]TACTTTTTTTTACTTTTGAATTATGAAAAGTCACA	CC	CC	CC	TT	CC	CC	CC	CC	CC	CC	CC	CC	CC	CC	TT	CC	CC	CC	CC	CC	CC	CC	CC	CC	CC	TC	TT	CC	TT	CC	CC	TT	CC	CC	CC	CC	CC	CC	TT	CC	CC	CC	CC	CC	CC
AX-177642666	7	46678135	T // G	GCCTCACATGGTTTAAAATTTGGAGTCCATGACTT[G/T]ACCGCAATGTAATGCTCTAACATCATCCATGGACC	TT	GG	TT	GG	GG	GG	GG	GG	GG	GG	GG	GG	GG	GG	TT	GG	GG	GG	GG	GG	GG	GG	GG	GG	TT	GG	GG	GG	GG	GG	GG	GG	GG	TT	GG	GG	GG	GG	GG	GG	GG	GG	GG	GG	GG
AX-177642658	4	15854236	T // C	TAGGTGGACCATAAGTGACTTAAAGGGAATTAGTC[C/T]AACTTGGTGCATCCAGAAGATTAGGCTCGAAAAAG	CC	CC	CC	TT	TT	CC	TT	CC	TT	TT	CC	CC	CC	---	CC	TT	CC	CC	TT	TT	TT	CC	TT	TT	TT	CC	TT	TT	TT	TT	CC	TT	TT	TT	CC	CC	TC	CC	TT	CC	TT	CC	CC	TT	CC
AX-177642647	7	106808791	A // G	CATATCTACACGGCTCATTTATTTTCTATCTAGTC[A/G]TTGACGCTCAAATCCAACTATTTCAGACCTATTTC	AA	GG	AA	GG	GG	GG	GG	GG	GG	GG	GG	GG	GG	GG	AA	GG	GG	GG	GG	GG	GG	GG	GG	GG	AA	GG	GG	GG	GG	GG	GG	GG	GG	AA	GG	GG	GG	GG	GG	GG	GG	GG	GG	GG	GG
AX-177642637	18	61162726	T // C	TCATCTTCAAGAGGAAAAACGAAAAGGCAATGGGT[C/T]GGGCACTCCTCCACGAACTTTCTAGCACTATTAAC	CC	CC	CC	CC	---	TT	TT	CC	CC	CC	TT	TT	TT	TT	CC	TT	TT	TT	TT	CC	CC	TT	CC	CC	CC	---	CC	CC	CC	CC	CC	CC	CC	CC	TT	---	---	CC	CC	---	CC	CC	CC	CC	CC
AX-177642629	20	134634720	A // G	GTGCTGTTGATTTTATCGGCCAGTCATTATTTGAG[A/G]TAATTGACTTTCATTAAAATATAAAAGGTGCATGC	GG	GG	GG	GG	GG	AA	AA	---	AA	GG	AA	AA	AA	AA	GG	GG	AA	AA	AA	GG	GG	AA	AA	AA	GG	AA	GG	GG	GG	GG	AA	GG	GG	GG	AA	AA	---	AA	GG	---	GG	AA	AA	GG	GG
AX-177642626	18	859225	A // G	CTTTTAATATTAAAAAATTACACCAATCCTTATCT[A/G]ATATCTAAAAAATTGAACTTCAGAGTAATAGAAGG	---	AA	AA	AA	AA	AA	AA	AA	AA	AA	AA	AA	AA	AA	AA	---	AA	AA	AA	AG	AA	AA	AA	AA	AG	AA	AA	AA	AA	AA	AA	AA	AA	AG	AA	---	AA	AA	AA	---	AA	AA	AA	AA	AA
AX-177642625	18	72080286	A // G	AAGTTTCATTGGCTTCCCAATATTCTTAGAAAGAC[A/G]ATAATAACAAGTTCAATTTAAACATTTTACGGCTC	GG	GG	GG	GG	GG	AA	AA	---	GG	GG	AA	AA	AA	---	GG	AA	AA	AA	AA	GG	GG	AA	GG	GG	GG	AA	GG	GG	GG	GG	---	GG	GG	GG	AA	---	AA	GG	GG	GG	GG	GG	GG	GG	GG
AX-177642618	4	15854167	T // C	AAGCTCGGCTCTGAAGTCGTAAGAAGAACAAGCAC[C/T]GATTCAAGTGCTAAAGACCCATAGAACAGCTATTA	TT	TT	TT	CC	CC	TT	CC	TT	CC	CC	TT	TT	TT	CC	TT	CC	TT	TT	CC	CC	CC	TT	CC	CC	CC	TT	CC	CC	CC	CC	TT	CC	CC	CC	TT	TT	TC	TT	CC	TT	CC	TT	TT	CC	TT
AX-177642614	18	48638573	T // G	TTTATTCAGACCAACCCTGGGATCAGTTTACCTGA[G/T]AGGAGGATAGATTCTGATTACAGAAGCTGACATTG	GG	GG	GG	GG	GG	TT	TT	TT	GG	GG	TT	TT	TT	TT	GG	TT	TT	TT	TT	GG	GG	TT	GG	GG	GG	TT	GG	GG	GG	GG	TG	GG	GG	GG	TT	TG	TT	GG	GG	GG	GG	GG	GG	GG	GG
AX-177642612	18	60998139	A // G	CTGCCATTGCCTTATTAGCTCCTTGCATACCAACA[A/G]CAACATTCAGAGGAAAGACAAATTCATTTCGAACA	GG	GG	GG	GG	GG	AA	AA	AA	GG	GG	AA	AA	AA	AA	GG	AA	AA	AA	AA	GG	GG	AA	GG	GG	GG	GG	GG	GG	GG	GG	AG	GG	GG	GG	AA	AA	GG	GG	GG	GG	GG	GG	GG	GG	GG
AX-177642606	10	3799219	A // C	CCATTACTTAAGGAAGTGTGTGGTCATTTTCTTTT[A/C]GAATTAGGCTACTGAACAATGAAGTATATGTAAGA	AA	AA	AA	AA	AA	CC	CC	CC	CC	AA	CC	CC	CC	CC	AA	CC	CC	CC	CC	CC	AA	CC	CC	CC	CC	CC	AA	CC	AA	AA	CC	AA	AA	CC	CC	CC	CC	CC	AA	CC	CC	CC	AA	CC	AA
AX-177642574	18	75909569	T // C	ACAACCACATATTCACCACTACTAGATATTTTGGC[C/T]TTTTTTTCAGAAGAAAACCATAAGAGAATACGAAG	TT	TT	TT	TT	TT	TT	TT	TT	CC	TT	TT	TT	TT	TT	TT	TT	TT	TT	TT	CC	TT	TT	---	CC	CC	TT	TT	TT	TT	TT	TT	TT	TT	CC	TT	TT	TT	TT	TT	TT	TT	TT	TT	CC	TT
AX-177642570	19	9038544	A // G	TCAATCCACGCTGAACTTTGATTTTTCCAAGTTCA[A/G]TGTCAACCCTAATGCAACCAGTGGTCCCCAACCTC	GG	GG	GG	GG	GG	GG	GG	GG	GG	GG	GG	GG	GG	GG	GG	GG	AA	AA	AA	GG	GG	GG	GG	GG	GG	AA	GG	GG	GG	GG	GG	GG	---	GG	AA	GG	AA	GG	GG	GG	AG	GG	GG	GG	GG
AX-177642562	18	34994096	A // G	CGACATTCTGGGTTTTGTCTTCTGCATCTGTTTCG[A/G]AAACTCCCTCATGTGTACCATGTTTTTTTGGTGTT	GG	GG	GG	GG	GG	AA	AA	AA	GG	GG	AA	AA	AA	AA	GG	GG	AA	AA	GG	GG	GG	AA	AA	AA	GG	AA	GG	GG	GG	GG	AG	GG	GG	GG	AA	AA	AA	GG	GG	GG	GG	GG	GG	GG	GG
AX-177642556	18	15198580	A // G	CATTATAGTACTTTTAACTTAATCATTTTTCTTAA[A/G]CATGCTACAACTACCGATTCATACACCATTTAAAT	AA	---	AA	AA	AG	GG	GG	GG	GG	AA	GG	GG	GG	GG	AA	GG	GG	GG	GG	AA	AA	GG	GG	GG	AA	GG	AA	AA	AA	---	GG	AA	AA	AA	GG	GG	GG	GG	AA	---	AA	GG	---	AA	AA
AX-177642534	19	56061158	A // G	TCCTAATCCGATTATATATCACGTATTCAAAACTA[A/G]GGTAATTAAAAATCATGTATTGAGTCGCACACTTA	GG	GG	GG	GG	GG	GG	GG	GG	GG	GG	GG	GG	GG	GG	GG	GG	GG	GG	GG	AG	GG	GG	GG	GG	AG	GG	GG	GG	GG	GG	GG	GG	GG	AG	GG	AG	AG	GG	GG	GG	GG	GG	GG	GG	GG
AX-177642532	18	91513140	T // C	GCGCCACAAAACAACAATTACGGGCATTTTTGAAC[C/T]GAATCATGAAATCATCTATCAATTGACCGTCATCT	---	CC	CC	CC	CC	TT	TT	TT	---	CC	TT	TT	TT	TT	CC	TT	TT	TT	CC	CC	CC	TT	CC	CC	CC	TT	CC	CC	CC	CC	TC	CC	CC	CC	TT	TT	TT	CC	CC	CC	---	CC	CC	CC	CC
AX-177642526	18	4188171	T // C	ATAAACATTGCAATGAATTGTCATGGTGGTTCCAC[C/T]GAACTGGAGACCAACTCTCTAAATGCCCTTGAAAA	---	TT	TT	CC	CC	TT	TT	TT	TT	CC	TT	TT	TT	TT	TT	TT	TT	TT	TT	CC	CC	TT	TT	TT	CC	TT	CC	CC	CC	CC	TT	CC	CC	CC	TT	TT	TT	TT	CC	TC	CC	TT	CC	CC	CC
AX-177642515	19	142085688	T // C	TATCTTCGAAATATCTTAAAGCACGATAAAAATAT[C/T]CAATCACTAAACATATTTTGAAAAAAGATTATTTA	CC	CC	CC	CC	CC	TC	CC	---	CC	CC	TC	TC	CC	TC	CC	CC	TC	TC	TC	CC	CC	---	CC	CC	CC	---	CC	CC	CC	CC	---	CC	CC	CC	---	CC	TC	---	CC	CC	CC	---	CC	CC	CC
AX-177642511	18	76108086	T // C	ACCCAACATTATATAGATTGGTTGTTGGTTCTCTA[C/T]AATACGCTACTCTAATAAGATCAGAGATTTCCTAC	CC	CC	CC	CC	CC	TT	TT	TT	CC	CC	TT	TT	TT	TT	CC	TT	TT	TT	TT	CC	CC	TT	CC	CC	CC	TT	CC	CC	CC	CC	TC	CC	CC	CC	TT	TT	TT	CC	CC	CC	CC	CC	CC	CC	CC
AX-177642510	18	62667608	T // C	AAACTAACTTTAATCTAAATATTGCATCGAAATCC[C/T]AAGTCACCTTTTGCAAAACAAAAAGTTGGCTCAAC	CC	CC	CC	CC	CC	TT	TT	TT	CC	CC	TT	TT	TT	TT	CC	TT	TT	TT	TT	CC	CC	TT	CC	CC	CC	TT	CC	CC	CC	CC	TC	CC	CC	CC	TT	TT	TT	CC	CC	CC	CC	CC	CC	CC	CC
AX-177642507	20	24837375	T // C	GGGCAAACCCCAAAATACCCCTACCACTACGCTAC[C/T]GTACCCGGTTCTCTAAAGTATTCACACTTATCAAT	CC	CC	CC	CC	CC	TT	TT	TT	CC	CC	TT	TT	TT	TT	CC	TT	TT	TT	TT	TT	TC	TT	CC	CC	CC	CC	CC	CC	CC	CC	TC	CC	CC	CC	TT	CC	CC	TT	CC	TT	TC	TT	CC	CC	CC
AX-177642505	8	111877171	A // G	TACTAGTACTTTTGTGGGAGATCATAAGTGCAATA[A/G]GTCTAATGGATCTTGAAAGGATATATTGGAATTGG	GG	GG	GG	GG	GG	AA	AA	AA	AA	GG	AA	AA	AA	AA	GG	AA	AA	AA	AA	GG	GG	AA	AA	AA	GG	AA	GG	GG	GG	GG	AG	GG	GG	GG	AA	AA	AA	AA	GG	AA	GG	AA	GG	GG	GG
AX-177642491	19	105910182	A // G	CAATTTTGGTATAGGATATGTCTTCATTTCTACAT[A/G]TGAGAGATATAGCATAACTATTGTGCTCTGGGAGG	GG	GG	GG	GG	GG	GG	GG	GG	AA	GG	GG	GG	GG	AA	GG	AA	AA	AA	AA	GG	GG	GG	GG	GG	GG	AA	GG	GG	GG	GG	GG	GG	GG	GG	AA	AA	AA	GG	GG	GG	GG	GG	GG	GG	GG
AX-177642455	18	105670168	A // G	CTGAACTGGTGATGCTTAATATGTCAAACTATTTC[A/G]TAGCTGTACTGTTTCTGGTTGTAAAATGTGAATCT	GG	GG	GG	GG	GG	AA	AA	AA	GG	GG	AA	AA	AA	AA	GG	AA	AA	AA	AA	GG	GG	AA	GG	GG	GG	AA	GG	GG	GG	GG	AG	GG	GG	GG	AA	AA	---	GG	GG	GG	GG	GG	GG	GG	GG
AX-177642454	19	127501158	A // G	GAACCAGGTTAGGCATTGTTGAATTAGACCATCAA[A/G]AGGAGACAGGAAAACAAAAAAGAAAAGAAAGCAGA	AA	AA	AA	GG	AA	AA	AA	AA	AA	AA	AA	AA	AA	GG	AA	GG	GG	---	GG	GG	GG	AA	AA	AA	GG	GG	GG	GG	GG	GG	AA	GG	AA	GG	GG	GG	GG	AA	AA	AA	AA	AA	GG	GG	AA
AX-177642448	18	106892392	A // G	AAAGAAAATCCATCCCTACTTTTTTGAACTAAAGG[A/G]TTTGGTAAAGTGAAAAAGGTAGAAAAAGACTTTAG	GG	GG	GG	GG	GG	AA	---	AG	GG	GG	AA	AG	AA	AA	GG	GG	AA	AA	GG	GG	GG	AA	GG	GG	GG	AA	GG	GG	GG	GG	GG	GG	GG	GG	AA	AG	---	GG	GG	GG	GG	GG	GG	GG	GG
AX-177642445	1	8549334	T // C	ATATTAAATTTCATTCAATGTTGTCCTAATGCTTT[C/T]AATTTATTCATTTTTGTCCCTGTTTTTTTATTTGT	CC	CC	CC	CC	CC	TC	---	CC	CC	CC	TC	---	CC	CC	CC	CC	TC	---	TC	CC	CC	---	TC	TC	CC	CC	CC	CC	CC	CC	CC	CC	CC	CC	TC	CC	CC	CC	CC	CC	CC	CC	CC	CC	CC
AX-177642423	20	24485305	A // G	GGAATCGAATGATACGATGGATGCGGGAAGTAAAC[A/G]CGGGGACGATTTTTTGTTGATAGAAATCGACGGAG	GG	GG	GG	GG	GG	AA	AA	AA	AA	GG	AA	AA	AA	AA	GG	AA	AA	AA	AA	AA	AG	AA	AA	AA	GG	AA	GG	GG	GG	GG	AA	GG	GG	GG	AA	AA	AA	AA	GG	AA	GG	AA	GG	GG	GG
AX-177642407	19	143408147	A // C	AAGCTCATAAATAAAAGATAGTACTATTTAAAAAA[A/C]CTTAATATATAAGAACTAAGAAAATAATAGTACTG	CC	CC	CC	CC	CC	AC	CC	---	CC	CC	AC	AC	CC	---	CC	---	---	AC	AC	CC	CC	CC	CC	CC	CC	---	CC	CC	CC	CC	CC	CC	CC	CC	CC	CC	CC	AC	CC	CC	CC	AC	CC	CC	CC
AX-177642405	18	5085131	A // G	TTTATCTTTGGCTAATAAATTACTGTATATACAAA[A/G]TGAAATTCAAACTACCATACTTACTTAAACTGATT	GG	GG	GG	GG	GG	GG	GG	GG	GG	GG	GG	GG	GG	GG	GG	GG	AG	GG	AG	GG	GG	GG	GG	GG	GG	AG	GG	GG	GG	GG	GG	GG	GG	GG	GG	GG	AG	GG	GG	GG	GG	GG	GG	GG	GG
AX-177642401	7	65150880	A // G	TTTATCTAGGTCAGTCCTTAAGGTTTCTCTCTCCT[A/G]CTCCAACTTCTTTTTTATTTCATTTAACCTCTCTA	GG	GG	GG	GG	GG	AA	AA	AA	AA	GG	GG	AA	AA	AA	GG	GG	AA	AA	AA	GG	GG	AA	AA	GG	GG	AA	GG	GG	GG	GG	AA	GG	GG	GG	AA	AA	AA	AA	GG	AA	GG	AA	GG	GG	GG
AX-177642400	19	13094469	A // G	GTTTGTTATGGAGGGGATATTTTTTATGGTTATAC[A/G]TTAATTTTAAATTTAAGATGGTTAATTTTGTTTGT	GG	GG	GG	GG	GG	GG	GG	GG	GG	AG	GG	GG	GG	GG	GG	GG	GG	GG	GG	AA	GG	GG	GG	GG	AA	GG	GG	GG	GG	GG	GG	GG	AG	AA	GG	GG	GG	GG	GG	AG	GG	GG	---	GG	GG
AX-177642398	7	89814607	T // C	ACATGTTGAGAGTCAAAACCCAAATAACCCAACGT[C/T]TGTGATCACTTTCTCTTCCTCTTCTTCTTCTGAAC	CC	CC	CC	CC	CC	TT	TT	TT	TT	CC	CC	CC	TT	TT	CC	CC	TT	CC	CC	CC	CC	CC	TT	CC	CC	TT	CC	CC	CC	CC	TC	CC	CC	CC	CC	CC	TT	CC	CC	CC	CC	CC	CC	CC	CC
AX-177642394	18	104457067	A // G	TAAACATTTTTACATAAATCTTATAGTGCAGACCA[A/G]AGAAAATTACTTTTATGTTAAGCATCATGTAATGG	GG	GG	GG	GG	GG	AA	AA	AA	GG	GG	AA	AA	AA	AA	GG	AA	AA	AA	AA	GG	GG	AA	GG	GG	GG	AA	GG	GG	GG	GG	---	GG	GG	GG	AA	AA	AA	GG	GG	GG	GG	GG	GG	GG	GG
AX-177642391	7	105502495	T // C	GACTTCACTCGCTAACCTAACGAGGATTGCGAATA[C/T]TACACCTTAACTCTCGCGTTCAGATTTCGATCCTC	TT	CC	TT	CC	CC	CC	CC	CC	CC	CC	CC	CC	CC	CC	TT	CC	CC	CC	CC	CC	CC	CC	CC	CC	---	CC	CC	CC	CC	CC	CC	CC	CC	TT	CC	CC	CC	CC	CC	CC	CC	CC	CC	CC	CC
AX-177642385	19	12659192	T // C	CTCAGTTGAGTATGATTTTATAGAAAAAGACAAAC[C/T]ACATCTATTGGTACCTAAGATATTTAGGGTCAAAG	CC	CC	CC	TT	TT	CC	CC	CC	CC	TT	CC	CC	CC	CC	TT	CC	CC	CC	CC	CC	TT	CC	CC	CC	CC	CC	TT	TT	TT	TT	TT	TT	TT	CC	CC	CC	CC	TT	TT	TC	---	TT	---	CC	TT
AX-177642365	19	8593235	T // C	CACCTCTATGTCAAATTTCAGGTACAGGACACCAG[C/T]ATTGTGACAGTTCATTCCGACTACAAGGAGGCAAG	CC	CC	CC	CC	CC	CC	CC	CC	CC	CC	CC	CC	CC	CC	CC	CC	TT	TT	TT	CC	CC	CC	CC	CC	CC	TT	CC	CC	CC	CC	CC	CC	CC	CC	TT	CC	TT	CC	CC	CC	CC	CC	CC	CC	CC
AX-177642363	19	125565189	T // C	AGTTTGGATTGGCTTATGGTATTGAGTGGTGTCTT[C/T]TCGATCAAATTGGCTTGTGTTATCTTTTTGGGACA	TT	TT	TT	CC	TT	TT	TT	TT	TT	TT	TT	TT	TT	CC	TT	CC	CC	CC	CC	CC	CC	TT	TT	TT	CC	CC	CC	TT	CC	TT	TT	TT	TT	CC	CC	CC	CC	TT	TT	TT	TT	TT	TT	CC	TT
AX-177642362	20	125968906	T // C	GGAGAAGATGATAGACAAAGTTGGAAACACACTGT[C/T]GTGGTGATTTTTCAGTTGCATCAACATATAAGCAC	CC	CC	CC	CC	CC	TT	CC	TT	TT	CC	CC	TT	CC	CC	CC	---	TT	CC	TT	CC	CC	CC	CC	CC	CC	CC	CC	CC	CC	CC	CC	CC	CC	CC	CC	CC	CC	CC	CC	TC	CC	CC	CC	CC	CC
AX-177642340	18	88082974	A // G	AGCACGTGATTTACTTAAATAAACATGTGGGTCAC[A/G]ATTTCAGGCCAATTTTCGGCCTAATCGAACTTATT	GG	GG	GG	GG	GG	AA	AA	AA	GG	GG	AA	AA	AA	AA	GG	AA	AA	AA	AA	GG	GG	---	GG	GG	GG	AA	GG	GG	GG	GG	AG	GG	GG	GG	AA	AA	AA	GG	GG	GG	GG	GG	GG	GG	GG
AX-177642324	19	140316824	T // C	TGTTGGAAGGAGATGCTCGGCATTGGTGGCAGGAG[C/T]TGTGTCGTACCTTGCAGGTGAAATTAATGGATATC	CC	CC	CC	CC	CC	CC	CC	CC	CC	CC	CC	CC	CC	TC	CC	CC	CC	CC	CC	TT	CC	CC	CC	CC	TT	CC	CC	CC	CC	CC	CC	CC	CC	TT	CC	CC	CC	CC	CC	CC	CC	CC	CC	CC	CC
AX-177642319	18	127104249	A // G	TCCATTGGCACTTGAGGTTTTGGGTTCCCACCTTT[A/G]TGGTAGACCCATTCAAGATTGGCAAAGTGCTCTTA	GG	GG	GG	AA	AA	GG	GG	GG	GG	AA	GG	GG	GG	GG	AA	AA	GG	GG	AA	AA	AA	GG	GG	GG	AA	GG	AA	AA	AA	AA	GG	AA	AA	AA	GG	GG	GG	GG	AA	GG	AA	GG	GG	AA	GG
AX-177642314	6	97989468	T // C	AGTTGTTTCCTTTAGAGTTGTGTGTTCCTGATTTT[C/T]CATTGGAATCTAATCATGCTATTCAGTTTCATTCT	TT	TT	TT	TT	CC	TT	TT	TT	TT	CC	TT	TT	TT	TT	TT	TT	CC	TT	CC	CC	TC	TT	TT	TT	CC	CC	TT	CC	CC	CC	TC	CC	CC	CC	TT	TT	CC	TT	CC	TT	CC	TT	CC	CC	TT
AX-177642308	19	8408566	T // C	CATACTGCCTATGATTAGAGTTGATGGTGTCATGT[C/T]GATCAAGATATTGCAGAATACGACAAAGGCAAATT	CC	CC	CC	CC	CC	CC	CC	CC	CC	CC	CC	CC	CC	CC	CC	CC	TT	TT	TT	CC	CC	CC	CC	CC	CC	TT	CC	CC	CC	CC	CC	CC	CC	CC	TT	CC	TT	CC	CC	CC	CC	CC	CC	CC	CC
AX-177642307	19	140818759	A // G	TTTGACATCCAACAATTGGACTCATAACTTGTTCG[A/G]CTAATGGAAAAATTCCAAATTAGCTTCCCAAGAAG	GG	GG	GG	GG	GG	AG	GG	AG	GG	GG	AG	AG	GG	AG	GG	---	---	---	AG	GG	GG	AG	GG	GG	GG	---	GG	GG	GG	GG	GG	GG	GG	GG	AG	GG	AG	GG	GG	GG	GG	GG	GG	AG	GG
AX-177642306	20	9334597	A // G	TCGTTATTTATCATGTTTTATTCAGTGCATCTACA[A/G]GGTTCGGTTCGGTGGTCTCTTAAAATTCTTTTTAT	GG	GG	GG	GG	GG	GG	GG	GG	GG	GG	GG	GG	GG	GG	GG	GG	GG	---	GG	AG	GG	GG	GG	GG	AG	GG	GG	GG	GG	GG	GG	GG	GG	AG	GG	GG	GG	GG	GG	GG	GG	GG	GG	GG	GG
AX-177642302	18	103188553	T // G	AGACTATATGTAATCCATATTCCAGCTGAAGAGCA[G/T]ATAGCAGATTGCCTAACAAAACCTCTGTCAAGCGC	GG	GG	GG	GG	GG	TT	TT	TT	GG	GG	TT	TT	TT	TT	GG	TT	TT	TT	TT	GG	GG	TT	GG	GG	GG	TT	GG	GG	GG	GG	TG	GG	GG	GG	TT	TT	TT	GG	GG	GG	GG	GG	GG	GG	GG
AX-177642298	18	98365065	T // C	AAGCCACCTGAGACGAAATTTTACCATCTTTTCTG[C/T]AATCGGTGCTAGTCTAACTTTCTCTCTTATCTTCT	CC	CC	CC	CC	CC	TT	TT	TT	CC	CC	TT	TT	TT	TT	CC	CC	TT	TT	CC	CC	CC	TT	CC	CC	CC	TT	CC	CC	CC	CC	TC	CC	CC	CC	TT	TT	TT	CC	CC	CC	CC	CC	CC	CC	CC
AX-177642283	19	132091417	T // C	AAAACAAACATATACAGAGAGTACAGAGTAGCCTT[C/T]CAGGTCAACTACATTTTATATATTAACTTTTACTT	TT	TT	TT	TT	TT	TT	TT	TT	TT	TT	TT	TT	TT	TC	TT	TC	TC	TC	TC	TC	TT	TT	TT	TT	TC	TC	TT	TT	TT	TT	TT	TT	TT	TC	TC	TC	TC	TT	TT	TT	TT	TT	TT	TT	TT
AX-177642282	19	6211744	T // C	ATTATAGGTTCCTTGCTAAGGTGACAAAGCTAAAG[C/T]CTGCAGATCTGTCTTTGTATTTGTTGAATACCTTT	CC	CC	CC	CC	CC	TT	TT	TT	TT	CC	TT	TT	TT	TT	CC	TT	CC	TT	CC	TT	CC	TT	TT	TT	CC	CC	CC	CC	CC	CC	CC	CC	CC	CC	TT	TT	CC	CC	CC	CC	CC	CC	CC	CC	CC
AX-177642277	4	4412590	A // G	AAGGTGATCCTATCTCACCCTATCTCTTTGTAATT[A/G]TCATGGATAAGTTGTCTTAGTTAATAGAGGAGCAG	AA	AA	AA	GG	GG	AA	GG	AA	GG	GG	AA	AA	AA	GG	AA	GG	AA	AA	GG	GG	GG	AA	GG	GG	GG	AA	GG	GG	GG	GG	AA	GG	GG	GG	AA	AA	---	AA	GG	AA	GG	AA	AA	GG	AA
AX-177642274	19	134509489	T // C	GACAATAAATTTATTGTGCATCGTACCTATTGTCT[C/T]CACTGTCCAATATTTAGAAGATTGACGTCCACCAA	TT	TT	TT	TT	---	TT	TT	TT	TT	TT	TT	TT	TT	CC	TT	CC	CC	TT	CC	CC	TT	TT	TT	TT	CC	---	TT	TT	CC	TT	TT	TT	TT	CC	CC	CC	CC	TT	TT	TT	TT	TT	TT	CC	TT
AX-177642273	19	131908343	A // G	ATGCTTTCGGCTATTAGACTTTCGTCATCTAGGGT[A/G]CAGCATTCCACGCTTCGCCTAGCAGCACGAAGCTT	AA	AA	AA	GG	AA	AA	AA	AA	AA	AA	AA	AA	AA	GG	AA	GG	GG	GG	GG	GG	GG	AA	AA	AA	GG	GG	GG	GG	GG	GG	AA	GG	AA	GG	GG	GG	AA	AA	AA	AA	AA	AA	GG	GG	AA
AX-177642272	19	143844446	T // C	ATCATGAAGTGACACATGTCAATTACATTCCACGC[C/T]ATCAAGCCATGTCATCATGTCATTAATAGAAAATG	CC	CC	TT	TT	CC	CC	CC	CC	CC	CC	CC	CC	CC	CC	CC	CC	CC	CC	CC	CC	TT	CC	CC	CC	CC	CC	TT	CC	TT	CC	TT	TT	CC	CC	CC	CC	CC	CC	TT	CC	CC	CC	TT	---	TT
AX-177642271	19	143710364	A // G	TGCTCAGATTTGATTTGTTAACTTTATTTGTCGCC[A/G]GATAAGAGATACTATACGAAAAAGTGCATTTAGCA	GG	GG	AA	AA	GG	GG	GG	GG	GG	GG	GG	GG	GG	GG	GG	GG	GG	GG	GG	GG	AA	GG	GG	GG	GG	GG	AA	GG	AA	GG	GG	AA	GG	GG	GG	GG	GG	GG	AA	GG	GG	GG	AA	GG	AA
AX-177642270	9	120713638	A // G	GAGAAAAAAACAAATATTTTTTGTTGAAAAGTAAT[A/G]CTTTTTCGTAGGTGAGACAATCGAGCCTCTTTTTT	GG	AA	AA	GG	GG	GG	GG	GG	GG	GG	GG	GG	GG	GG	AA	GG	GG	GG	GG	GG	GG	GG	GG	GG	AA	GG	GG	GG	AA	GG	GG	GG	GG	AA	GG	GG	GG	GG	GG	GG	GG	GG	GG	AA	GG
AX-177642266	19	46477152	A // G	GCTGTCAAAAACATTCCTCAATCATTCACAACCCA[A/G]CCAAGTTATTGCACACCTCGGAGGTAAGTTGGCCT	AA	AA	AA	AA	AA	AA	AA	AA	GG	AA	AA	AA	AA	AA	AA	GG	GG	GG	GG	GG	AA	AA	AA	AA	GG	GG	AA	AA	GG	AA	AA	AA	AA	GG	GG	GG	GG	AA	AA	AA	AA	AA	AA	GG	AA
AX-177642263	18	125505318	A // G	TCGGTGTCAACTACCATTGGAAATCTACTCTTCTT[A/G]GTTGTGCTTTGCTAGGGAATGAGGAGATCCCAAGC	AA	AA	AA	GG	AA	AA	AA	AA	AA	AA	AA	AA	AA	AA	GG	AA	GG	AA	GG	GG	GG	AA	AA	AA	GG	AA	GG	GG	GG	GG	AA	GG	GG	GG	AA	AA	AA	AA	GG	AA	GG	AA	AA	GG	AA
AX-177642252	9	131865261	T // C	CACCATTGGAACACTTGCACACCCCTCAAAATCCA[C/T]TTGATTGAATATTGCACCACACTTGAACTTGAAAT	CC	CC	CC	CC	CC	TT	TT	TT	TT	CC	TT	TT	TT	TT	CC	TT	CC	CC	CC	CC	CC	TT	TT	TT	CC	TT	CC	CC	CC	CC	CC	CC	CC	CC	TT	TT	TT	CC	CC	CC	CC	CC	CC	CC	CC
AX-177642251	18	76480137	T // C	TTCTTTCACTACGCACACCAGGTTCCATTGCACTC[C/T]GATTCCTTTCCCGTGCCAGTTAGTTTGTTTGCATA	CC	CC	CC	CC	CC	TT	TT	TT	CC	CC	TT	TT	TT	TT	CC	TT	TT	TT	TT	CC	CC	TT	CC	CC	CC	TT	CC	CC	CC	CC	TC	CC	CC	CC	TT	TT	TT	CC	CC	CC	CC	CC	CC	CC	CC
AX-177642244	18	122514540	T // C	GGGAGAAAGAGCAAAAGTTGAGCTTACGAAATAGG[C/T]TCGATTGTTAATGAGGCGAGCCGTGAGTCAAGCTT	CC	CC	CC	CC	CC	CC	CC	CC	CC	CC	CC	CC	CC	CC	CC	TC	TC	CC	TC	TC	CC	CC	CC	CC	TC	CC	CC	CC	CC	CC	TC	CC	CC	TC	TC	CC	CC	CC	CC	CC	CC	CC	CC	CC	CC
AX-177642242	19	132696824	T // C	AAGTTCGCCTGGTTTTTAGTGTGGCTTCCGTACAA[C/T]CACGTCATCAATCCATTGCCAGAAAATATCTCAGG	CC	CC	CC	CC	CC	CC	CC	CC	CC	CC	CC	CC	CC	TT	CC	TT	TT	TT	TT	TT	CC	CC	CC	CC	TT	TT	CC	CC	CC	CC	CC	CC	CC	TT	TT	TT	TT	CC	CC	CC	CC	CC	CC	CC	CC
AX-177642236	20	129141109	T // C	CTGCTATAGTCTCTTGAAATTTACCGGGATGAAGG[C/T]CGCTTTTGGTTGCATGTAAGTGTACGTCCGGACTG	CC	CC	CC	CC	CC	CC	CC	CC	CC	CC	TT	CC	CC	CC	CC	TT	CC	CC	CC	CC	CC	TT	CC	CC	CC	TT	CC	CC	CC	CC	TC	CC	CC	CC	CC	TT	TT	CC	CC	CC	CC	CC	TT	CC	CC
AX-177642235	19	12919730	T // C	TTGGACTCTTTTCATTCCCAGCTGTCTGATCTCTT[C/T]TGTTTTTGTTATCTTCAAAGCTGCAATTGACAATG	TT	TT	TT	TT	TT	TT	TT	TT	TT	TT	TT	TT	TT	TT	TT	TT	TT	TT	TT	TC	TT	TT	TT	TT	TC	TT	TT	TT	TT	TT	TT	TT	TT	TC	TT	TT	TT	TT	TT	TT	TT	TT	TT	TT	TT
AX-177642229	20	3775833	A // G	ACTTATACAAACAAACACTACCGTTCCACTTTGAA[A/G]GTTGTAGAAAGCTTAGAAAAGGGGGGTTGAATCTA	GG	GG	GG	GG	GG	AA	AA	AA	AA	GG	AA	AA	AA	AA	GG	GG	AA	AA	AA	GG	AG	AA	AA	AA	GG	GG	GG	GG	GG	GG	AG	GG	GG	GG	AA	GG	GG	AA	GG	AA	GG	AA	GG	GG	GG
AX-177642223	18	43657094	T // C	AATAGATCGGTGACAGAGGAAGAGGAAGGAGGCGA[C/T]TGTAGAAGCCACCATAGAGGCTCAGGTTCGTCATG	CC	CC	CC	CC	CC	TT	TT	TT	CC	CC	TT	TT	TT	TT	CC	CC	TT	TT	CC	CC	CC	TT	CC	CC	CC	TT	CC	CC	CC	CC	TC	CC	CC	CC	TT	TT	TT	CC	CC	---	CC	CC	CC	CC	CC
AX-177642216	18	56250557	A // G	TGGACTCACTGGAAGATGCAATGCAAGAGAGTTTT[A/G]AAGAAGAAGAACCCGAATGGTTAATAAAGGATGGA	GG	GG	GG	GG	GG	AA	AA	AA	GG	GG	---	AA	AA	AA	GG	GG	---	AA	GG	GG	GG	---	GG	GG	GG	AA	GG	GG	GG	GG	---	---	GG	GG	AA	AA	AA	GG	GG	GG	GG	---	GG	GG	GG
AX-177642205	18	102550613	A // C	CTGTGCAGGTGCCTTCCATAAATGTTTAAGCTATG[A/C]AGGTTACGCTGCTGAAGGTACGATCCCACAATTTG	CC	CC	CC	CC	CC	AA	AA	AA	CC	CC	AA	AA	AA	AA	CC	CC	AA	AA	CC	CC	CC	AA	CC	CC	CC	AA	CC	CC	CC	CC	AC	CC	CC	CC	AA	AA	AA	CC	CC	CC	CC	CC	CC	CC	CC
AX-177642203	9	112957962	A // C	ACGAACAGTTCGATAAGATCACCTTTCAATGTGTA[A/C]TGGGCGAGGACAACTAACCATGGTAGTATAGTGTG	AA	CC	CC	AA	AA	AA	AA	AA	AA	AA	AA	AA	AA	AA	CC	AA	AA	AA	AA	AA	AA	AA	AA	AA	CC	AA	AA	AA	CC	AA	AA	AA	AA	CC	AA	AA	AA	AA	AA	AA	AA	AA	AA	AA	AA
AX-177642198	18	72907684	A // G	ACTGGGACTAAATTCAAGCAGTATTATACTTTCCA[A/G]TTATTACATTTGTATTTTTTCTTTTTAATCTTTGT	GG	GG	GG	GG	GG	AA	AA	AA	GG	GG	AA	AA	AA	AA	GG	AA	AA	AA	AA	GG	GG	AA	GG	GG	GG	AA	GG	GG	GG	GG	AG	GG	GG	GG	AA	AA	AA	GG	GG	GG	GG	GG	GG	GG	GG
AX-177642197	4	113356253	T // C	GGAATTATTTATGTTGTAAGGAGTACAAGACCAAT[C/T]TGTTTCTATAGTGTCACAAATGCAGGATGATGGTA	CC	CC	CC	TT	TT	CC	TT	CC	TT	TT	CC	CC	CC	CC	CC	CC	CC	CC	CC	TT	TT	CC	TT	TT	TT	CC	TT	TT	TT	TT	CC	TT	TT	TT	CC	CC	CC	CC	TT	CC	TT	CC	CC	TT	CC
AX-177642196	18	25710555	A // G	TTTGTCCTTAATTGGAGTCACTCGCCAAAGACTTT[A/G]AAACACTATTACGCTGAGAAATCCATGGGAGAGTT	AA	AA	AA	AA	AA	GG	GG	GG	GG	AA	GG	GG	GG	GG	AA	GG	GG	GG	GG	GG	GG	GG	GG	GG	GG	GG	AA	GG	AA	GG	GG	AA	AA	GG	GG	GG	GG	GG	AA	GG	GG	GG	GG	GG	AA
AX-177642184	20	10058225	T // C	ATAATAATCATATATACAATGGTTCAGTATTTAAT[C/T]TATCAAACTTGGACATTTTGGCTCCGTTTATTTTT	---	---	---	---	TT	TT	TT	TT	TT	TT	TT	TT	TT	TT	TT	---	TT	TT	TT	---	---	TT	TT	TT	TT	---	---	TT	TT	TT	TT	TT	---	---	TT	---	CC	TT	TT	TT	TT	TT	CC	TT	---
AX-177642176	10	4339811	A // G	GGCGTTTAATAGGCCTTGAGAATGAATCAATGTCC[A/G]TAGCTGCTTTTCAGAATTCCCTATCTGAACATGCC	AA	GG	AA	AA	AA	GG	AA	GG	GG	AA	GG	GG	GG	GG	AA	GG	GG	GG	GG	GG	AA	GG	GG	GG	GG	GG	AA	AA	AA	AA	GG	AA	AA	GG	GG	GG	GG	GG	AA	GG	AA	GG	GG	AA	AA
AX-177642173	1	7824994	T // C	AACAAAAGAATGAAGCAACAGCCTCCGAACTGACC[C/T]GATAGCAGCTCCGCAGCTACCAAAGCACCATGCGA	CC	CC	CC	CC	CC	TT	TT	TT	CC	CC	TT	TT	TT	CC	CC	CC	TT	TT	TT	CC	CC	TT	TT	TT	CC	CC	CC	CC	---	CC	TC	CC	CC	CC	TT	TT	CC	CC	CC	CC	CC	CC	CC	---	CC
AX-177642172	3	118062935	T // C	TAATGTTTTCCAAAAGTTATGAACATATTTGGTGA[C/T]GTAGTGCCATTAATATATTTTTTCCCCCTATGAAC	TT	TT	TT	TT	TT	CC	CC	CC	CC	TT	CC	CC	CC	CC	TT	CC	CC	CC	CC	CC	CC	CC	CC	CC	CC	CC	TT	CC	---	TT	TT	TT	TT	CC	CC	CC	CC	TT	TT	TT	TT	TT	CC	CC	TT
AX-177642164	18	66837242	T // C	ACATGTTCTCCATTTTTGTATTTTAACTTGTATAT[C/T]CCTCTTAGAGGTTGATTTTGGAGAAACATGATTTA	CC	CC	CC	CC	CC	TC	TC	TC	CC	CC	TC	TC	TC	TC	CC	CC	TC	TC	CC	CC	CC	TC	CC	CC	CC	---	CC	CC	CC	CC	TC	CC	CC	CC	TC	TC	TC	CC	CC	CC	CC	CC	CC	CC	CC
AX-177642160	19	8000310	A // G	TCATCGAATCTCTAGGATTTCAATAACAGTGTTCC[A/G]ATCAGCGAGTTAGGGAATCGTGTCTTGGAATTGCT	GG	GG	GG	GG	GG	GG	GG	GG	GG	GG	GG	GG	GG	GG	GG	GG	AA	AA	AA	GG	GG	GG	GG	GG	GG	AA	GG	GG	GG	GG	GG	GG	GG	GG	AA	GG	AA	GG	GG	GG	GG	GG	GG	GG	GG
AX-177642153	9	125580287	A // G	ATTTAAGCGTCGTTAATACTAGATATGGAAGTGTG[A/G]CATCTCTGACTGTAAGAAGACGTGGTTAAGACTTT	GG	AA	AA	GG	GG	AA	AA	AA	AA	GG	AA	AA	AA	AA	AA	AA	AA	AA	AA	AA	AA	AA	AA	AA	---	AA	GG	GG	AA	---	AA	GG	GG	AA	AA	AA	AA	AA	---	AA	---	AA	AA	AA	GG
AX-177642139	7	91953923	T // C	AATGATGATGACCACGCAACATCAACAAAGACAGA[C/T]GTATATAAGTTTTCTTTAATTTCACCCAATATAAT	TT	CC	TT	CC	CC	CC	CC	CC	CC	CC	CC	CC	CC	CC	TT	CC	CC	CC	CC	CC	CC	CC	CC	CC	TT	CC	CC	CC	CC	---	CC	CC	CC	TT	CC	CC	CC	CC	CC	CC	CC	CC	CC	CC	CC
AX-177642130	8	7807332	T // C	ATGTACCATCCTCTACCAAATTTTGTACTTGTTTT[C/T]CTTTTTCTTTATCCATCACTATCCCAAATAGAGCC	CC	CC	CC	CC	CC	CC	CC	CC	CC	CC	CC	CC	CC	CC	CC	CC	TT	CC	TT	TT	CC	CC	CC	CC	TT	TT	CC	CC	CC	CC	TC	CC	CC	TT	TT	---	---	CC	CC	CC	CC	CC	CC	CC	CC
AX-177642129	9	135767579	A // C	ACGTCTTCTCTTCAGCCTTAAGTTGCAATTGATCC[A/C]CTGCACTAGTTCAGTTTCTAGTGTCTCTAAAATTT	CC	CC	CC	CC	CC	CC	AC	CC	AC	CC	AC	CC	AC	AC	CC	CC	AC	CC	AC	AC	CC	CC	CC	AC	CC	CC	CC	CC	CC	CC	CC	CC	CC	CC	AC	AC	CC	CC	CC	CC	CC	CC	CC	CC	CC
AX-177642108	18	42185245	T // C	GGTATAACTACAACATACATTCTCAAGCTTTTGTC[C/T]AATACTCCACTCAGCCAATCTCTTTCCATTACCAC	CC	CC	CC	CC	CC	TT	TT	TT	CC	CC	TT	TT	TT	TT	CC	CC	TT	TT	CC	CC	CC	TT	TT	TT	CC	TT	CC	CC	CC	CC	TC	CC	CC	CC	TT	TT	TT	CC	CC	CC	---	CC	CC	CC	CC
AX-177642096	10	76332689	T // C	CTAGTTTGCAGTAGGCCAAATTAATCATTCAGGTG[C/T]TATGTTTTAGATTGTGTTTGGATACTACGTTCAAA	CC	CC	CC	CC	CC	TC	TC	TC	TC	CC	TC	TC	TC	TC	CC	TC	TC	CC	TC	CC	CC	TC	TC	TC	CC	TC	CC	CC	CC	CC	---	CC	CC	CC	TC	---	TC	CC	CC	CC	CC	CC	CC	CC	CC
AX-177642062	8	38148863	A // G	ACACTCCTATCTATGTTGTAGTTATCAGGGGTCTC[A/G]AGACCAAAAGACAATGAATCAAACTTAATAGCATC	GG	GG	GG	GG	GG	AA	AA	AA	AA	GG	AA	AA	AA	AA	GG	AA	AA	AA	AA	AA	GG	AA	AA	AA	AA	AA	GG	GG	GG	GG	AA	GG	GG	AA	AA	AA	AA	AA	GG	AA	GG	AA	GG	GG	GG
AX-177642052	10	39984788	A // G	GTTATTTCTAAAGACTGTAATTGGGACGGAAGACT[A/G]AAACTCAATATTGTATTTAGTGACTAAAGAATAGA	GG	GG	GG	GG	GG	GG	GG	GG	AA	GG	GG	GG	GG	GG	GG	AA	AA	GG	AA	AA	GG	GG	AA	AA	AA	AA	GG	GG	GG	GG	AG	GG	GG	AA	AA	GG	AA	GG	GG	GG	GG	GG	GG	GG	GG
AX-177642042	18	1477013	T // C	GCCACCTTTTCTTGGAACACTGCTTCAGCAATTAA[C/T]CTGGCCTCGGTTTCCGCAGCATCCGCAGTTTCTTC	TT	TT	TT	TT	TT	TT	TT	TT	TT	TT	TT	TT	TT	TT	TT	TT	TT	TT	TT	CC	TT	TT	TT	TT	CC	TT	TT	TT	TT	TT	TT	TT	TT	CC	TT	TT	TT	TT	TT	TT	TT	TT	TT	TT	TT
AX-177642040	18	103194512	T // C	GATTTGTACTAGTGGGACAAATTGTTTTATTGAGA[C/T]CTTGTCAAGTTTAGGTCAAGCTTAGACTCTTGAGT	CC	CC	CC	CC	CC	TT	TT	TT	CC	CC	TT	TT	TT	TT	CC	TT	TT	TT	TT	CC	CC	TT	CC	CC	CC	TT	CC	CC	CC	CC	TC	CC	CC	CC	TT	TT	TT	CC	CC	CC	CC	CC	---	---	CC
AX-177642037	7	71886355	A // G	CTCCCTTGTGCGTACACCCTGGCGCTAGATGCCCA[A/G]AATCGGCACTAGATGCCAAGGTGGTAGTGGCAAGT	GG	AA	GG	AA	AA	GG	GG	GG	GG	AA	GG	GG	GG	GG	GG	AA	GG	GG	GG	GG	AG	GG	AA	AA	GG	GG	AA	AA	AA	AA	AG	AA	AA	GG	GG	GG	GG	GG	AA	GG	AA	GG	AA	AA	AA
AX-177642034	18	125894121	A // C	ATTTTATTTAAGTAATTTGTCGTAAAATTAAAGGT[A/C]AGCTTGGTGACAAGCCAATATTTTCTAAACTCAAT	AA	AA	AA	CC	AA	AA	AA	AA	AA	AA	AA	AA	AA	AA	CC	CC	CC	AA	CC	CC	CC	AA	AA	AA	CC	CC	CC	CC	CC	---	AA	CC	CC	CC	AA	AA	CC	AA	CC	AA	CC	AA	AA	CC	AA
AX-177642019	18	128843602	T // C	TGGGCTTCAAGAAAGCAAACTGCAGTTGCAAGATC[C/T]AGTATAGAAACAAAGTACAGGAGCATGGCAGACCT	CC	CC	CC	CC	CC	TC	TC	TC	TC	CC	CC	TC	TC	TC	CC	CC	CC	TC	TC	CC	TC	TC	---	TC	CC	CC	CC	CC	CC	CC	CC	CC	CC	CC	CC	TC	CC	CC	CC	CC	CC	CC	TC	CC	---
AX-177642009	9	139843901	T // C	CACAACCAGTGACATAGAAGAGGAACGCAGTTACG[C/T]AGAAGAAGGCAGAACCACCAGATATGGCACAGCGA	CC	CC	CC	CC	CC	CC	CC	CC	CC	CC	CC	CC	CC	CC	CC	CC	CC	CC	CC	TT	CC	CC	CC	CC	TT	CC	CC	CC	CC	CC	CC	CC	CC	TT	CC	CC	CC	CC	CC	CC	CC	CC	CC	CC	CC
AX-177642000	19	143513175	A // G	AATGGATTAACTATATCCATTATGATGGATGTTAC[A/G]GCATAAGTAATCATAATTTAGTCGATAGTTAAGAA	GG	AA	GG	GG	GG	GG	GG	GG	GG	AA	GG	GG	AA	GG	AA	GG	GG	GG	GG	AA	GG	GG	GG	GG	GG	GG	GG	---	---	AA	GG	GG	---	AA	GG	GG	GG	GG	GG	GG	---	GG	GG	---	GG
AX-177641998	8	30403004	A // G	CTGGCTTCATAGTTCATACAAACACTATTACACTA[A/G]GATAAATGACAATTAGGTTTAGATTTTAGAGACAT	GG	GG	GG	GG	GG	GG	GG	GG	GG	GG	GG	GG	GG	GG	GG	GG	AG	GG	AG	AG	GG	GG	GG	GG	AG	GG	GG	GG	GG	GG	---	GG	GG	AG	AG	AG	AG	GG	GG	GG	GG	GG	GG	GG	GG
AX-177641994	19	27088891	A // G	TATTGGAGGCGAGGATTATGGGGATAATGATTTGA[A/G]TCTGGAAGGAGATTCAGAGAGAACAATTTCTTAAG	GG	GG	GG	GG	GG	GG	GG	GG	GG	GG	GG	GG	GG	GG	GG	GG	GG	GG	GG	AA	GG	GG	GG	GG	AA	GG	GG	GG	AA	GG	GG	GG	GG	AA	GG	GG	GG	GG	GG	GG	GG	GG	GG	AA	GG
AX-177641989	18	42991809	A // G	CACATAGGTAGAAGTTGAAGGGAAAATTTTTCTTG[A/G]ACAAAAAGGCAAAACCAAGAAATATATAAAGATGA	---	GG	GG	GG	GG	AA	AA	---	GG	GG	AA	AA	---	AA	GG	GG	AA	AA	GG	GG	GG	AA	GG	GG	GG	AA	GG	GG	GG	GG	AA	GG	GG	GG	AA	AA	AA	GG	---	GG	GG	GG	---	GG	GG
AX-177641980	20	17144791	A // G	CTGAAGACGGGGGGGATTAAACAGAAGCTGCGTGC[A/G]CACATTTGGGTAATAGAGCAGAGGAGGAAGAATAG	AA	GG	GG	GG	GG	AA	AA	AA	AA	GG	AA	AA	AA	AA	GG	GG	AA	AA	GG	AA	AG	AA	AA	AA	GG	GG	GG	GG	GG	GG	AG	GG	GG	GG	AA	GG	GG	AA	GG	AA	GG	AA	GG	GG	GG
AX-177641943	18	128142583	T // C	CTTAAATTTTCACCTTAAGATAAATATTTAAGCCT[C/T]CTATCAACTATACAAAAATTAAAAAAGAAAGTTAC	TT	TC	TT	CC	CC	TC	TT	TT	TT	CC	TT	TT	TT	---	CC	CC	CC	TT	CC	CC	CC	TT	TT	TT	CC	CC	CC	CC	CC	CC	TT	CC	CC	CC	TT	---	CC	TT	CC	TT	TC	---	TT	CC	TT
AX-177641935	9	112175686	A // C	GAATCAACATAGTTTTACGCAAGAAACTAGAGCTT[A/C]TCTCAGAAACTTGGAAATGCAATTAGGTCGGTTGA	CC	CC	CC	CC	CC	CC	CC	CC	CC	CC	CC	CC	CC	CC	CC	CC	CC	CC	CC	CC	AC	CC	CC	CC	CC	CC	CC	CC	CC	CC	CC	CC	CC	CC	CC	CC	CC	CC	CC	CC	CC	CC	AA	CC	CC
AX-177641925	18	48479205	A // C	GTCCGTATGATGGATAGTAGTAAAAGGGCATCTGG[A/C]TGGGATGCATTAGAGGAATCACCCACGACGGCCTC	CC	CC	CC	CC	CC	AA	AA	AA	CC	CC	AA	AA	AA	AA	CC	CC	AA	AA	CC	CC	CC	AA	CC	CC	CC	AA	CC	CC	CC	CC	AC	CC	CC	CC	AA	AA	AA	CC	CC	CC	---	CC	CC	CC	CC
AX-177641924	10	4649581	T // C	TAGACAAAGTTTTACCCGTCAAGCTCTTTCCTTCC[C/T]TCGAAAATCGAAATTCATATACACTTGGGGGGAGC	CC	CC	CC	CC	CC	TT	TT	TT	---	CC	TT	CC	CC	TT	CC	TT	CC	CC	TT	TT	CC	TT	CC	CC	CC	TT	CC	CC	CC	CC	CC	CC	CC	CC	CC	CC	TT	CC	CC	CC	CC	CC	CC	CC	CC
AX-177641906	9	38669623	A // C	TTATTAGCTGCAAACAATGAACTATAGGTAAAAAT[A/C]TTTTCATTAAATAAAACATGACAAGTAATAAAAAT	CC	CC	CC	CC	CC	CC	AA	CC	AA	CC	AA	AA	AA	AA	CC	AA	AA	AA	AA	AA	CC	CC	AA	AA	AA	AA	CC	CC	CC	CC	AA	CC	CC	AA	AA	AA	AA	AA	CC	AA	CC	AA	CC	CC	CC
AX-177641897	7	49886183	T // C	CCTTATACCTCTTAGATCTATTCTGACTTGAACGT[C/T]AAAGTGTCTTTCCAGGTAACTACCCCCATTGCTCC	CC	CC	CC	TT	CC	TT	TT	TT	TT	CC	TT	TT	TT	TT	CC	CC	TT	TT	TT	TT	TT	TT	TT	TT	CC	TT	TT	CC	CC	CC	TT	CC	CC	CC	TT	TT	---	TT	CC	TT	---	TT	CC	CC	CC
AX-177641895	9	126274892	A // G	TGGAAGAAATAAATTTTCAAGAAATATATAGTGTA[A/G]GGAGAAACAAATTTTAAGTCATTAATTTGGGACAA	GG	GG	GG	AA	---	GG	GG	GG	GG	---	GG	GG	GG	GG	GG	GG	GG	GG	GG	GG	AA	GG	GG	GG	GG	GG	AA	AA	GG	AA	---	AA	AA	GG	GG	GG	GG	GG	AA	GG	---	GG	AA	GG	AA
AX-177641865	20	28740522	A // G	TTAGCGGGTGGGGTCACTTGCAAGGACACTCCGAT[A/G]CTAAAGTCAGAGTCCATACGAATAGGTGACCAATT	GG	GG	GG	GG	GG	GG	GG	GG	GG	GG	GG	GG	GG	GG	GG	GG	GG	GG	GG	GG	GG	GG	GG	GG	GG	GG	GG	GG	GG	GG	GG	GG	GG	GG	GG	GG	GG	GG	GG	GG	GG	GG	AG	GG	GG
AX-177641864	4	19015290	A // G	TTTTGTCCTTAGAATTCTGAAGGTGAACCTGGGAA[A/G]TGAGAATGATCCTATCTTACAAATACAGACGGATC	GG	GG	GG	AA	AA	GG	AA	GG	AA	AA	GG	GG	GG	GG	GG	GG	GG	GG	GG	AA	AA	GG	AA	AA	AA	GG	AA	AA	AA	AA	GG	AA	AA	AA	GG	GG	AG	GG	AA	GG	AA	GG	GG	AA	GG
AX-177641851	20	67128743	T // C	CAAAAGCCATTATGAAATGCTATTTAATCAGACTC[C/T]TGATAATTCTTTTTTCAAAATATTTGGGTGTGGCT	CC	CC	CC	CC	CC	TT	TT	TT	CC	CC	TT	TT	TT	TT	CC	TT	TT	CC	TT	TT	CC	TT	CC	CC	CC	CC	CC	CC	CC	CC	CC	CC	CC	CC	---	CC	CC	CC	CC	CC	CC	CC	CC	CC	CC
AX-177641811	19	142274212	T // C	TGTTGGGCAAAGTAAAATATTGGTTAATACTTTCT[C/T]CTTATATAACAAGCAAGTCTAATTCCATGCAGGAG	TT	TT	TT	TT	TT	CC	TT	---	TT	TT	CC	CC	TT	CC	TT	CC	CC	CC	CC	CC	TT	CC	TT	TT	CC	CC	TT	TT	TT	TT	TC	TT	TT	CC	CC	CC	CC	CC	TT	---	TT	CC	---	CC	TT
AX-177641804	10	36189266	A // C	GAGGATATTTCAAAGATTGAAAAGCGAGGTAGTGG[A/C]AAGAGGCAAAAGGGTGGTTGGTGAAGAAGAAGAAG	CC	CC	CC	CC	CC	CC	---	CC	---	CC	---	CC	---	CC	CC	---	---	CC	---	---	CC	---	CC	CC	CC	CC	CC	CC	CC	CC	CC	CC	CC	CC	CC	---	---	CC	CC	CC	CC	CC	CC	CC	CC
AX-177641794	20	100829931	A // C	TAATGGTATTTTTTATTGGATTTATCCTTTGAGAG[A/C]TGATGTTAGCGTGGTTTGATGTTGCCTTATTGATT	CC	CC	CC	CC	CC	---	AA	AA	CC	CC	AA	AA	AA	---	CC	AA	AA	CC	AA	AA	CC	AA	AA	AA	CC	AA	CC	CC	CC	CC	AC	CC	CC	CC	AA	AA	AC	CC	CC	CC	CC	CC	CC	CC	CC
AX-177641781	20	129436594	T // C	TTCCTACTCCTTCCTGGTTATCTCACCCTGTCTCA[C/T]TCTCAAACACAGATAACAAAACTAGAGCAGAAGCC	CC	CC	CC	CC	CC	TT	CC	TT	TT	CC	TT	TT	TT	TT	CC	TT	TT	CC	TT	TT	CC	TT	TT	TT	CC	TT	CC	CC	CC	CC	TC	CC	CC	CC	TT	TT	TT	CC	CC	CC	CC	CC	TT	CC	CC
AX-177641779	18	61510466	T // C	TGTTCTTCACGCGCCTAATCTTCCTCTTCTTTTCT[C/T]CATCTATGTTGTTTTAAACTTCCTCTTCCTATGGT	CC	CC	CC	CC	CC	TT	TT	TT	CC	CC	TT	TT	TT	TT	CC	TT	TT	TT	TT	CC	CC	TT	CC	CC	CC	TT	CC	CC	CC	CC	TC	CC	CC	CC	TT	TT	TT	CC	CC	CC	CC	CC	CC	CC	CC
AX-177641760	9	36343856	T // G	ACGGTGGGGGGAGCATCAGAAACCAAGTTTGTGTA[G/T]CAGCAAGCGGGCACGTGGTGACGATAAACGTCCGG	GG	GG	GG	GG	GG	GG	TT	GG	TT	GG	TT	TT	TT	TT	GG	---	TT	TT	TT	GG	GG	GG	TT	TT	GG	TT	GG	GG	GG	GG	TT	GG	GG	GG	TT	---	---	TT	GG	TT	GG	TT	GG	GG	GG
AX-177641732	18	63404306	T // C	CTTCAATCTCACACATCACAAACCCCTTATACCCC[C/T]TTGGCCGAATTCTCCTCTACCTCTATCTCCTCCAT	CC	CC	CC	CC	CC	TT	TT	TT	CC	CC	TT	TT	TT	TT	CC	TT	TT	TT	TT	CC	CC	TT	CC	CC	CC	TT	CC	CC	CC	CC	TC	CC	CC	CC	TT	---	TT	CC	CC	CC	CC	CC	CC	CC	CC
AX-177641723	18	105478058	T // C	AACTCAAAACCCTTACCGGCAATGTACCTTAACTA[C/T]AGCAGCGCCATTTTTCAGCGACAGAAGCTTGGCAA	CC	CC	CC	CC	CC	TT	TT	TT	CC	CC	TT	TT	TT	TT	CC	TT	TT	TT	TT	CC	CC	TT	CC	CC	CC	TT	CC	CC	CC	CC	TC	CC	CC	CC	TT	TT	TT	CC	CC	CC	CC	CC	CC	CC	CC
AX-177641716	18	3757177	A // G	ATTTTAAAAAGTTAATATCAGAAGTTCAAAACCAA[A/G]ATTGCAGAATTCAGACCAAAATTATTAATATTTGA	GG	GG	GG	AA	AA	GG	GG	GG	GG	AA	GG	GG	GG	GG	GG	GG	GG	AA	GG	AA	AA	GG	GG	GG	AA	GG	AA	AA	AA	AA	AG	AA	AA	AA	GG	GG	GG	AA	AA	AA	AA	AA	AA	AA	AA
AX-177641706	20	60675107	T // C	CTTGTACCTCTGCGAGTTGCAACCTTCTTTCTCAT[C/T]TTTATGAGAGCACAAGGAAAGAGAATGTGGGAGAG	CC	CC	CC	CC	CC	TT	TT	TT	CC	CC	TT	TT	TT	TT	CC	TT	TT	CC	TT	TT	CC	TT	TT	TT	CC	TT	CC	CC	CC	CC	---	---	CC	CC	TT	TT	TT	CC	CC	CC	TC	CC	CC	---	CC
AX-177641703	9	6511599	T // C	ATAACGGAGAAAGAGAATCCCAGAATTTGAATTAA[C/T]ATTTGACCAAATGGGGCTGCCGAAAAGGATGCCAG	TT	TT	TT	TT	TT	TT	TT	TT	TT	TT	TT	TT	TT	TT	TT	TT	TT	TT	TT	TC	TT	TT	TT	TT	TC	TT	TT	TT	TT	TT	TT	TT	TT	TC	TT	TC	TT	TT	TT	TT	TT	TT	TT	TT	TT
AX-177641702	7	98423005	A // G	AATTGAAGTTTTGAGAAGCTAGTGCTTGCGCGTAC[A/G]CTTGGCTTACACATACGCGTGACCTACAAAAAGTT	AA	GG	AA	GG	GG	GG	GG	GG	GG	GG	GG	GG	GG	GG	AA	GG	GG	GG	GG	GG	GG	GG	GG	GG	AA	GG	GG	GG	GG	GG	GG	GG	GG	AA	GG	GG	GG	GG	GG	GG	GG	GG	GG	GG	GG
AX-177641699	5	1143503	A // G	GACAAATCCAGCTTAATACCCATCAATTGTGAAGG[A/G]CAATGGGTTCAGCGCATGTGTGGCTTGTTGTGTTG	AA	AA	AA	AA	AA	AA	AA	AA	AA	AA	GG	AA	AA	AA	AA	AA	AA	AA	AA	AA	AA	AA	AA	AA	GG	AA	AA	GG	GG	GG	AA	GG	GG	GG	AA	AA	AA	AA	GG	AA	AA	AA	AA	GG	AA
AX-177641696	19	6266703	T // C	TTAACGAAGACAATTTCCACTCATAGTTTCATTTG[C/T]CATGACGATAAAAAAATCACAAGGCTAAACATTAA	CC	CC	CC	CC	CC	TT	TT	TT	TT	CC	TT	TT	TT	TT	CC	TT	CC	TT	CC	TT	CC	TT	TT	TT	CC	CC	CC	CC	CC	CC	CC	CC	CC	CC	TT	TT	CC	CC	CC	CC	CC	CC	CC	CC	CC
AX-177641653	18	126806817	A // G	CCCCTATCGTGGATATGTGCAGTTTGGCTTCGAAC[A/G]TAGTCCGCGAGACCCCTATAGCTGTTTACGTTCAT	AA	AA	AA	GG	GG	AA	AA	AA	AA	AA	AA	AA	AA	AA	GG	---	AA	AA	GG	GG	GG	AA	AA	AA	GG	AA	GG	GG	GG	GG	AA	GG	GG	GG	AA	AA	AA	AA	GG	---	AA	AA	AA	GG	AA
AX-177641651	19	12990957	A // G	CGAAAAGTCGAATCCATAAATTAAACCCGTCACCA[A/G]AAACCCTTTCCCTCGGCCCCAAAATCAACTGCAGT	GG	GG	GG	GG	GG	GG	GG	GG	GG	GG	GG	GG	GG	GG	GG	GG	AA	AA	AA	GG	GG	GG	GG	GG	GG	AA	GG	GG	GG	GG	GG	GG	GG	GG	AA	AA	AG	GG	GG	GG	GG	GG	GG	GG	GG
AX-177641643	18	127120175	A // G	TTTAAAATATTTAAAAGTAAGAAGCGTACAGTAGG[A/G]GTGCACATGGGATGGGTGAAGTTGGGTTTGATGTG	GG	GG	GG	AA	---	GG	GG	GG	GG	AA	GG	GG	GG	GG	AA	GG	GG	GG	GG	GG	AA	GG	GG	GG	GG	GG	AA	AA	AA	AA	GG	AA	AA	GG	GG	GG	GG	GG	AA	---	AA	GG	GG	GG	GG
AX-177641638	17	60465737	A // G	AATAACCACAAGTTAAAAACATCTCAATATTTACT[A/G]ACATGGATCTGGATATGTATTTTATTTATACTTTT	GG	GG	GG	GG	---	AA	AA	AA	AA	GG	AA	AA	AA	AA	GG	AA	AA	GG	AA	AA	GG	AA	AG	AA	AA	AA	GG	GG	GG	GG	---	GG	GG	AA	AA	AA	AA	GG	GG	---	---	GG	AA	GG	GG
AX-177641634	9	136589889	T // C	CTGACACAATTCCGGTGATGTGCATGCGGCATCAC[C/T]TCCTTTAAGGCTGGTAACAGGTCCTACACAAAACA	CC	CC	CC	CC	CC	TT	TT	TT	TT	CC	TT	TT	TT	TT	CC	TT	TT	CC	TT	CC	CC	TT	TT	TT	CC	TT	CC	CC	CC	CC	TC	CC	CC	CC	TT	TT	TT	CC	CC	CC	CC	CC	CC	CC	CC
AX-177641622	8	24740461	T // G	GAATAATTTAGAGAACATAGCTTCAGCTATTCATG[G/T]GGCTTGGTGTTTGGATGAAGACTTCAACTCTATCC	GG	GG	GG	GG	GG	TT	TT	TT	TT	GG	TT	TT	TT	TT	GG	GG	TT	TT	GG	TT	GG	TT	TT	TT	TT	TT	GG	GG	GG	GG	TT	GG	GG	TT	TT	GG	TT	TT	GG	TT	GG	TT	GG	GG	GG
AX-177641617	7	64393036	T // C	TGTAGCTCTTTATAGTAGTAAGAAGGGACAAACCA[C/T]TGTCGCATGACCTTCTTTATCTTTTCCCAAGACTG	CC	CC	CC	CC	CC	TT	TT	TT	TT	CC	CC	CC	TT	TT	CC	CC	TT	CC	CC	CC	CC	CC	CC	CC	CC	TT	CC	CC	CC	CC	---	CC	CC	CC	CC	CC	TT	CC	CC	CC	CC	CC	CC	CC	CC
AX-177641569	9	125580241	T // C	TCAAATTGGTTCCTAAATTTATAAATTATGAATCT[C/T]GTTTGTCTCTAATTTAAGCGTCGTTAATACTAGAT	TT	CC	CC	TT	TT	CC	CC	CC	CC	TT	CC	CC	CC	CC	CC	CC	CC	CC	CC	CC	CC	CC	CC	CC	CC	CC	TT	TT	CC	TT	CC	TT	---	CC	CC	CC	CC	CC	TT	---	TC	CC	CC	CC	TT
AX-177641554	10	32002358	T // G	ACATGCTCACGCACAGTCTTTCTATTATTATTTAT[G/T]GGTTCCTAATTCTACTCCTTTGATAACTCAAATTT	GG	GG	GG	GG	---	GG	GG	GG	TG	GG	GG	GG	GG	GG	GG	TG	TG	GG	TG	TG	GG	GG	TG	TG	TG	TG	GG	GG	GG	GG	TG	GG	GG	TG	TG	GG	TG	GG	GG	GG	GG	GG	GG	GG	GG
AX-177641540	20	108286924	T // C	TATAATAATGATGAGTGAATTGATTGGGTTATACA[C/T]ACACATCATGGATGAAGAAAAGTTTACTAGGTGTC	---	---	---	TT	CC	TT	CC	CC	TT	TT	TT	---	TT	---	CC	---	---	CC	TT	TT	CC	CC	---	TT	---	TT	TT	---	---	CC	CC	TT	TT	TT	TT	---	---	---	CC	CC	TT	---	TT	TT	TT
AX-177641531	7	100594028	A // G	TTTTGCAATTTGAATCATTTTGACAAGTCAGATTT[A/G]AATCCTAAGAGAACAAAAATGATAATGTAACATTA	AA	GG	AA	GG	GG	GG	GG	GG	GG	GG	GG	GG	GG	GG	AA	GG	GG	GG	GG	GG	GG	GG	GG	GG	AA	GG	GG	GG	GG	GG	GG	GG	GG	AA	GG	GG	GG	GG	GG	GG	GG	GG	GG	GG	GG
AX-177641517	18	126019979	T // C	TTGAGAGAGTATAGAGTAGATTTCCCAAATTAAAC[C/T]ATCAGGCAATCTAAAGCAAAATAATGTATAGATAG	TT	TT	TT	CC	TT	TT	TT	TT	TT	TT	TT	TT	TT	TT	CC	CC	TT	TT	CC	CC	CC	TT	TT	TT	CC	TT	CC	CC	CC	CC	TT	CC	CC	CC	TT	TT	TT	TT	CC	TT	---	TT	TT	CC	TT
AX-177641510	19	146039824	A // G	ATTTTAATTAACTTTATCATTTGGGGACTTATATG[A/G]AGATCGAAGTATTTTTTGGAACGATTTTGACTATT	GG	GG	GG	GG	GG	AA	AA	AA	AA	GG	AA	AA	AA	AA	GG	GG	AA	AA	AA	GG	GG	AA	AA	AA	GG	AA	GG	GG	GG	GG	AA	GG	GG	GG	AA	AA	AA	AA	GG	AA	AG	AA	GG	GG	GG
AX-177641498	20	120152092	A // G	TCGACAAGTCCATTGACATTGGACGAAAATAATCT[A/G]CCGGTAAACAATTTTAGGCGCCATTTATATCGTTA	GG	GG	GG	GG	GG	AA	GG	AA	AA	GG	AA	AG	AA	AA	GG	AA	AA	GG	AA	GG	GG	AA	AA	AA	AA	AA	GG	GG	GG	GG	AG	GG	GG	AA	AA	AA	AA	GG	GG	---	GG	GG	GG	GG	GG
AX-177641491	20	95678755	A // G	TTTCAAGAACTAATTAACTCGTAAACTGCTACGAG[A/G]TGTAACAGTTTATGCACTTGCACCATTTTAACATA	GG	GG	GG	GG	GG	AA	AA	---	GG	GG	AA	AG	AA	AA	GG	---	AA	GG	---	AA	GG	---	AA	AA	---	AA	GG	GG	GG	---	---	GG	GG	GG	---	AA	---	GG	GG	---	---	GG	GG	GG	GG
AX-177641476	18	44384378	T // C	CTACCGTCGATGTCACCGTAGTTGCCGTGGTACAA[C/T]GTATTTTCAGATCTGTTCATTCCCGAGCTTCTTCA	CC	CC	CC	CC	CC	TT	TT	TT	CC	CC	TT	TT	TT	TT	CC	CC	TT	TT	CC	CC	CC	TT	CC	CC	CC	TT	CC	CC	CC	CC	TC	CC	CC	CC	TT	TT	TT	CC	CC	CC	CC	CC	CC	CC	CC
AX-177641461	17	8340010	A // G	GTTCAGTCAATTAATTACAACAACTACACGATCCG[A/G]CTCCTGGATGCCAATATTAGCCACGATTACACTTC	AA	AA	AA	GG	GG	AA	AA	AA	AA	GG	AA	AA	AA	AA	GG	AA	AA	GG	AA	AA	GG	AA	AA	AA	AA	AA	GG	AA	AA	GG	AG	GG	GG	AA	AA	AA	---	GG	GG	GG	GG	GG	GG	AA	AA
AX-177641449	18	104456620	A // C	AGGAGCATTTTAAGGGAGAAAAATGAAGAAACAAG[A/C]CAAATCTACAAACAAATTGGGCGGAACAAAATGAA	CC	CC	CC	CC	CC	AA	AA	---	CC	CC	AC	AA	AA	---	CC	AA	AA	---	AA	CC	CC	AA	CC	CC	CC	AA	CC	CC	CC	CC	AC	CC	CC	CC	AA	AA	AA	CC	CC	CC	---	CC	CC	CC	CC
AX-177641442	18	14211018	T // C	GTAATCATACCACAACAATTCTATAAATACATCCG[C/T]CCCCAATAAGTACACAACGCAATTCATTCTAATTC	---	CC	CC	CC	CC	TT	TT	TT	TT	---	TT	TT	TT	TT	CC	TT	TT	TT	TT	CC	CC	TT	TT	TT	CC	TT	CC	CC	CC	CC	TT	CC	CC	CC	TT	TT	TT	TT	CC	---	CC	TT	CC	CC	CC
AX-177641436	20	5721673	T // G	AACATGGAAGGATGAATAAGATCGCAATTAAGCGA[G/T]ATGTACAAAAAGAATGAAGTGTGCCAGAAAGAAAG	GG	GG	GG	GG	GG	TT	TT	TT	TT	GG	---	TT	TT	TT	GG	GG	GG	TT	TT	GG	---	---	---	TT	GG	GG	GG	GG	GG	GG	TT	GG	GG	GG	TT	GG	GG	TT	GG	TT	GG	TT	GG	GG	GG
AX-177641428	19	144204009	A // C	ATGGTGAATTCTATGGTGTAGAATTTGTTTAAGTT[A/C]CTCATGTGTAGAATTGACGTAGATCTCTCTTTATA	CC	CC	AA	AA	CC	CC	CC	CC	CC	CC	CC	CC	CC	CC	AA	CC	CC	CC	CC	CC	AA	---	CC	CC	CC	CC	AA	AA	AA	AA	AC	AA	AA	CC	CC	CC	CC	CC	AA	CC	CC	CC	---	CC	AA
AX-177641413	9	145934538	T // C	TACGTGGATATGGATTCATATTCATAAATCATGCT[C/T]AAAGATAATCCATTTCAATAAGGATAAGGTGAGCG	CC	CC	CC	CC	---	TT	TT	TT	TT	TT	TT	TT	TT	TT	CC	TT	TT	TT	TT	TT	CC	TT	TT	TT	TC	TT	CC	CC	CC	CC	TT	CC	CC	CC	TT	---	TT	TT	CC	---	TT	TT	CC	CC	TT
AX-177641406	10	40720309	T // C	GTTGGATTTTTACGCCGATCTTTAGGTCACGCAGC[C/T]GCGTGGGTCACGCGGTCGCGTGGGTTGTGTTTTCG	TT	TT	TT	TT	TT	CC	CC	CC	CC	TT	CC	CC	CC	CC	TT	CC	CC	TT	CC	CC	TT	CC	CC	CC	CC	CC	TT	TT	TT	TT	---	TT	TT	CC	CC	CC	---	TT	TT	TT	CC	TT	TT	CC	TT
AX-177641402	20	58362726	A // G	GAGCTTCAGGCCCAGTTTTGAGCAGAATTCTGGTG[A/G]GAAAAGACATAATGGACCAAGGATTAGAGGGGGTT	GG	GG	GG	GG	GG	AA	AA	AA	GG	GG	AA	AA	AA	AA	GG	AA	AA	GG	AA	AA	GG	AA	AA	AA	GG	AA	GG	GG	GG	GG	AG	GG	GG	GG	AA	AA	AA	GG	GG	GG	GG	GG	GG	GG	GG
AX-177641396	20	18148120	T // C	AATTTGTGCTAGATTTGCTAGATTGTGATGGGTAA[C/T]AATTGACAGAGACAAGGGGATACACTAGAAAAGCT	TT	CC	CC	CC	CC	TT	TT	TT	TT	CC	TT	TT	TT	TT	CC	CC	TT	TT	TT	TT	TC	TT	TT	TT	CC	TT	CC	CC	CC	CC	TT	CC	CC	CC	TT	TT	TT	TT	CC	TT	CC	TT	CC	CC	CC
AX-177641389	18	34926533	T // C	AGATGGTTGATTTTTTTGTAAAACTTCCAAGTCTC[C/T]TTAATCTTATTTTAATATGGTAGAGTTTGTTACGA	CC	CC	CC	CC	CC	---	TT	TT	CC	CC	TT	TT	TT	TT	CC	CC	TT	TT	CC	CC	CC	---	TT	TT	CC	TT	CC	CC	CC	CC	TC	CC	CC	CC	TT	TT	---	CC	CC	CC	CC	CC	CC	CC	CC
AX-177641386	19	10764711	T // C	GACTATGCGTACTTTGGCAATATTTTTTCATTGTG[C/T]GTATTTAGGGAATTAACACATTTTTAATATTTATA	CC	CC	CC	CC	CC	TT	TT	TT	TT	CC	TT	TT	TT	TT	CC	TT	TT	TT	TT	TT	CC	TT	TT	TT	TT	TT	CC	CC	CC	CC	CC	CC	CC	TT	TT	TT	---	CC	CC	---	CC	CC	CC	CC	CC
AX-177641364	19	26148551	A // G	TTAGTGCTGAGTTCAGGTTTTATGGTGGCCTTACC[A/G]CGTTTGATATCATAGATGCAAATAAGTTTCTGAAT	GG	GG	GG	AA	GG	GG	GG	GG	AA	GG	GG	GG	GG	GG	GG	AA	AA	AA	AA	AA	AA	GG	GG	GG	AA	AA	AA	GG	AA	AA	GG	GG	GG	AA	AA	AA	AG	GG	GG	GG	GG	GG	GG	AA	GG
AX-177641359	18	84588397	A // G	CAAAAGGGGGAGTAATAGTAGGATAAGCATATTTT[A/G]GGGATAAGCATATTTTGGGCTGATTATGTGATGTT	GG	GG	GG	GG	GG	AA	AA	AA	GG	GG	AA	AA	AA	AA	GG	AA	AA	AA	GG	GG	GG	AA	GG	GG	GG	AA	GG	GG	GG	GG	---	GG	GG	GG	AA	AA	AA	GG	GG	GG	GG	GG	GG	GG	GG
AX-177641351	19	1288873	T // C	AGTCTGGGATTATAAACTAGAGAAAATCTAGGGGA[C/T]CAACACTTTTGTTGAAATTTGGACAGCACTTAATC	TT	TT	TT	TT	TT	CC	CC	CC	CC	TT	CC	CC	CC	---	TT	CC	CC	CC	CC	CC	TT	---	TT	CC	CC	CC	TT	TT	TT	TT	TT	TT	TT	CC	CC	CC	CC	TT	TT	TT	TT	TT	TT	CC	TT
AX-177641343	8	13967368	T // C	TTTATCATCTGTATGTTTTTTTTTTACATTTTTTT[C/T]TACAACTGAAATTTTAGAATTTAGATGTTAATGGT	CC	CC	CC	TC	CC	CC	CC	CC	CC	CC	CC	CC	CC	CC	CC	CC	CC	CC	CC	CC	---	CC	CC	CC	CC	CC	TC	CC	CC	CC	CC	CC	CC	CC	CC	CC	CC	CC	CC	CC	CC	CC	CC	CC	CC
AX-177641333	4	113356634	T // C	TGTTGCTACATTCTTGTATGAATGATTTCAGCTTA[C/T]TAAGTTTGAAAGATAGCTATTTTATAAATTTATCT	CC	CC	CC	TT	---	CC	---	CC	TT	TT	CC	CC	CC	CC	CC	CC	CC	CC	CC	TT	TT	CC	TT	TT	TT	CC	TT	TT	TT	TT	CC	TT	TT	TT	CC	CC	CC	CC	TT	CC	TT	CC	CC	TT	CC
AX-177641313	10	65832524	T // C	CCAAAGCCAAATCTCAGACTTCTAAGCCTCTGATC[C/T]CATCTCTTATGTCTTAAATCCTTAGGATGTGCCTA	CC	CC	CC	CC	CC	TT	TT	TT	TT	CC	TT	TT	TT	TT	CC	TT	TT	CC	TT	TT	CC	TT	TT	TT	TT	TT	CC	CC	CC	CC	TC	CC	CC	TT	TT	TT	TT	CC	CC	CC	TT	CC	CC	TT	CC
AX-177641307	18	18735388	T // C	AGAAAAGTAATTGGTAATTATGGAAACAATAATGA[C/T]GTATTTGAGATTCAATGAGACATGATTGAGAATGA	CC	CC	CC	CC	CC	---	TT	TT	TT	CC	TT	TT	TT	---	CC	TT	TT	TT	TT	CC	CC	TT	TT	TT	CC	TT	CC	CC	CC	CC	TT	CC	CC	CC	TT	TT	TT	---	CC	---	CC	TT	CC	CC	CC
AX-177641303	19	143855842	A // G	ACTGAAGAGGTTGGGTCAGCTGTAGTAGTCAGAAG[A/G]GTCTGAAGAGTCTCTTCGGCAAGAGCAACCTCGGG	GG	GG	AA	AA	GG	GG	GG	GG	GG	GG	GG	GG	GG	GG	GG	GG	GG	GG	GG	GG	AA	GG	GG	GG	GG	GG	AA	GG	AA	GG	AG	AA	GG	GG	GG	GG	GG	GG	AA	GG	GG	GG	AA	GG	AA
AX-177641302	9	73887395	A // G	ATATATATACTTGTAAATGAAGAAAATTAAAAAGA[A/G]ATGTATAGTAATATTTTGGTATGTTACCGACCAGG	GG	AA	AA	GG	GG	AA	AA	AA	AA	GG	AA	AA	AA	AA	AA	AA	AA	AA	AA	AA	AA	AA	AA	AA	AA	AA	GG	GG	AA	GG	AA	GG	GG	AA	AA	---	AA	AA	GG	AA	GG	AA	AA	AA	GG
AX-177641301	18	100918148	A // C	TGGTCATCCAATCTGACGAAGGGTGAAGCGCTTAG[A/C]AAGTCATTCTCCTGGAGATCCTAACCAAAATGCCA	CC	CC	CC	CC	CC	AA	AA	AA	CC	CC	AA	AA	AA	AA	CC	AA	AA	AA	AA	CC	CC	AA	CC	CC	CC	AA	CC	CC	CC	CC	AC	CC	CC	CC	AA	AA	AA	CC	CC	CC	CC	CC	CC	CC	CC
AX-177641299	19	12571709	A // G	CAAATTAGATTTCCAACATTTTCATAATTCAAATG[A/G]CATTTTAACAACTACCTTAATTAAAACTCTATTTA	GG	GG	GG	AA	---	GG	GG	GG	GG	AA	GG	GG	GG	GG	AA	GG	GG	GG	GG	GG	AA	GG	GG	GG	GG	GG	AA	AA	AA	AA	AA	AA	AA	GG	GG	GG	GG	AA	AA	AA	AA	AA	AA	GG	AA
AX-177641289	10	94066154	A // C	CTGCAGGAGGAGCCACCTCCGCTGAAAATCTAACT[A/C]CATCGTAAACCTTCTGCTGTGGAACCTGGATCTCC	AA	AA	AA	AA	AA	CC	AA	CC	CC	AA	CC	CC	CC	CC	AA	CC	CC	AA	CC	CC	AA	CC	CC	CC	CC	CC	AA	AA	AA	AA	AC	AA	AA	CC	CC	CC	CC	AA	AA	AA	AA	AA	AA	AA	AA
AX-177641283	18	116879461	A // C	TCATATAGAGAATCTCAATCTCTCTCTCTCTCTAT[A/C]TATAAACAACACCACTCATCAGTGCCTAAAAGATC	AA	AA	AA	CC	AA	AA	AA	AA	CC	AA	AA	AA	AA	AA	AA	AA	AA	AA	AA	AA	CC	AA	CC	CC	CC	AA	CC	CC	CC	CC	AA	CC	CC	CC	AA	AA	AA	AA	CC	AA	CC	AA	CC	CC	AA
AX-177641276	18	101659014	T // C	TATTTTGTGAAAATTCCTAACCGACGATTTTTCTC[C/T]GTCAAGTTTTTCATATACCACCTTCTTCTACAATG	CC	CC	CC	CC	CC	TT	TT	TT	CC	CC	TT	TT	TT	TT	CC	TT	TT	TT	TT	CC	CC	TT	CC	CC	CC	TT	CC	CC	CC	CC	TC	CC	CC	CC	TT	TT	TT	CC	CC	CC	CC	CC	CC	CC	CC
AX-177641267	20	46571861	T // C	CCAACACTTACTTAAACAGACAAGTTAGTTGATCA[C/T]TCGATCAACCCAAGTTGGTTTACTTCCCTTCAATT	CC	CC	CC	CC	CC	TT	TT	---	CC	CC	TT	---	TT	TT	CC	TT	TT	CC	TT	TT	CC	TT	CC	CC	CC	CC	CC	CC	CC	CC	CC	CC	CC	CC	TT	CC	CC	CC	CC	CC	CC	CC	CC	CC	CC
AX-177641266	9	140543849	T // C	AATTAGTTTTTGTCATGAGATGCCAAGTTCAGCTT[C/T]GATACTTCCAATAAAAATTTATTGATTGATTCCTT	CC	CC	CC	CC	CC	CC	CC	CC	CC	CC	CC	CC	CC	CC	CC	CC	CC	CC	CC	TT	CC	CC	CC	CC	TT	CC	CC	CC	CC	CC	CC	CC	CC	TT	CC	CC	CC	CC	CC	CC	CC	CC	CC	CC	CC
AX-177641250	10	43257064	T // G	GAAGCTTGATTCTTTCTGTAAGAGATTACTTCTTT[G/T]TGCTTGATCGATGTTGTGATTTTCTTTACTGCTCC	TT	TT	TT	TT	TT	GG	GG	GG	GG	TT	GG	GG	GG	GG	TT	GG	GG	TT	GG	GG	TT	GG	GG	GG	GG	GG	TT	TT	TT	TT	TG	TT	GG	GG	GG	GG	GG	TT	TT	TT	GG	TT	GG	GG	TT
AX-177641248	10	92566756	T // C	TGATATAGACAGTGGTTAACTTTTTTTCAGATAGT[C/T]ATTTAATGAGGGTTCTAATTATACCAATATTTATT	TT	TT	TT	TT	TT	CC	TT	CC	CC	TT	CC	CC	CC	CC	TT	---	CC	TT	CC	CC	TT	CC	CC	CC	CC	CC	TT	TT	TT	---	---	TT	TT	CC	CC	CC	---	TT	TT	TT	CC	TC	TT	CC	TT
AX-177641247	18	90057402	A // C	ATCTCGAAGGATTTTGGAAGAGCAAACATGGATGG[A/C]AACTCAAGGATGGATGGAAGCACAAGCTACCTTGA	CC	CC	CC	CC	CC	AA	AA	AA	CC	CC	AA	AA	AA	AA	CC	AA	AA	AA	AA	CC	CC	AA	CC	CC	CC	AA	CC	CC	CC	CC	AC	CC	CC	CC	AA	AA	AA	CC	CC	---	CC	CC	CC	CC	CC
AX-177641244	4	113356539	A // G	AATAATGCTGACTGCAAAATTGCCTGCCCATCATA[A/G]GAATAACAAATGCACATACATCTATTATTACTCTT	GG	GG	GG	AA	AA	GG	AA	GG	---	AA	GG	GG	GG	GG	GG	GG	GG	GG	GG	AA	AA	GG	AA	AA	AA	GG	AA	AA	AA	AA	GG	AA	AA	AA	GG	GG	GG	GG	AA	GG	AA	GG	GG	AA	GG
AX-177641231	18	97753597	A // G	TCATTTTTCTTTAGCTGGTACCACACTTACAGCTC[A/G]ATTTTGTGCATAACTGCATCAACTTATTACTTTAT	GG	GG	GG	GG	GG	AA	AA	AA	GG	GG	AA	AA	AA	AA	GG	AA	AA	AA	AA	GG	GG	AA	GG	GG	GG	AA	GG	GG	GG	GG	AG	GG	GG	GG	AA	AA	---	GG	GG	GG	GG	GG	GG	GG	GG
AX-177641223	8	109806781	T // C	ATTTTGATCTAAAACATTAAAAACGAAAAAGTACT[C/T]AACCCTTATATTTACTATGTAATTTCACTACCTAT	TT	TT	TT	CC	TT	CC	CC	CC	---	TT	CC	CC	CC	TT	TT	---	CC	CC	TT	TT	TT	---	TT	CC	TT	CC	TT	TT	TT	TT	CC	TT	TT	TT	CC	---	CC	CC	TT	TT	TT	CC	TT	TT	TT
AX-177641218	18	55529603	T // C	TAGAAGCCTTATCCAGGAGACTCTACATACACCGT[C/T]GATACCAAAGAAAGATGACAACTCGGATGTAATGA	CC	CC	CC	CC	CC	TT	TT	TT	CC	CC	TT	TT	TT	TT	CC	CC	TT	TT	CC	CC	CC	TT	CC	CC	CC	TT	CC	CC	CC	CC	TC	CC	CC	CC	TT	TT	TT	CC	CC	CC	CC	CC	CC	CC	CC
AX-177641213	19	139055101	A // G	GAGGATTTTGGCGGAGAAGACATAGAGGACGGCAA[A/G]GAGGAAGCCAGAGGATATCGTCGCTAGAGGAAAAG	AA	AA	AA	AA	AA	GG	GG	GG	GG	AA	GG	GG	GG	GG	AA	GG	GG	GG	GG	GG	AA	GG	GG	GG	GG	GG	AA	AA	AA	AA	AA	AA	AA	GG	GG	GG	GG	AA	AA	AA	---	AA	AA	GG	AA
AX-177641202	20	65637431	A // G	ATTTAATATACACCGCTAAAACTGACAGTAAATCC[A/G]ACGATATTCAGCACTTTTTTTATAGTCTGTTATCA	AA	AA	AA	AA	AA	GG	GG	GG	AA	AA	GG	GG	GG	GG	AA	GG	GG	AA	GG	GG	AA	GG	GG	GG	GG	GG	AA	AA	AA	AA	AA	AA	AA	GG	GG	GG	GG	AA	AA	AA	AA	AA	AA	AA	AA
AX-177641154	18	76311102	T // C	TTTTGACTTTCTCAAGCATGAATGAAAATAGTCAG[C/T]AGTGAAATCCAAGAAAGAATTTTGAATGATTTCAT	CC	CC	CC	CC	CC	TT	TT	TT	CC	CC	TT	TT	TT	TT	CC	TT	TT	TT	TT	CC	CC	TT	CC	CC	CC	TT	CC	CC	CC	CC	TC	CC	CC	CC	TT	TT	TT	CC	CC	CC	CC	CC	CC	CC	CC
AX-177641134	12	27706463	T // C	AACAAGGACAAAAAAGCCCACCCAAAAAGGGTGGC[C/T]TCTATCGTTTACCTGACCTCTTTAAATAGGTTGGA	CC	---	CC	CC	CC	CC	CC	CC	CC	CC	CC	CC	CC	CC	CC	CC	CC	CC	CC	CC	CC	CC	CC	CC	CC	CC	CC	CC	TT	CC	CC	TT	TT	CC	CC	CC	---	CC	TT	CC	CC	CC	CC	CC	CC
AX-177641097	19	137800207	A // G	GCGGCAACACCAGTGGTGGTTTCGGCAGCGACGTC[A/G]ACTTTCCCGGCAGCCAAAAACGTTCACAAGACTTC	GG	GG	GG	GG	GG	AG	GG	AG	GG	GG	AG	AG	GG	AG	GG	AG	AG	AG	AG	GG	GG	AG	GG	GG	GG	AG	GG	GG	GG	GG	GG	GG	GG	GG	AG	AG	AG	GG	GG	GG	GG	GG	GG	GG	GG
AX-177641096	9	25333146	A // G	TGCTCTGCCTCCCTATTTCCACTACTCTTTTGCCG[A/G]TTCGCTCTCTTCTGCTTCTGGTGCTTCCGTAAGGT	---	GG	GG	AA	---	AA	GG	AA	GG	AA	GG	GG	GG	GG	GG	GG	GG	GG	GG	GG	AA	AA	GG	GG	GG	GG	AA	AA	GG	AA	GG	AA	AA	GG	GG	GG	GG	GG	---	GG	AA	GG	AA	GG	AA
AX-177641093	8	27498253	A // G	CACTAGACTAGCATAATATAATATAACATTAGAGT[A/G]ACAATGATTCATGGGTTTGTCTGTGGTGGGGAAGC	AA	GG	GG	GG	GG	AA	AA	AA	AA	GG	AA	AA	AA	AA	AA	AA	AA	AA	AA	AA	GG	AA	AA	AA	AA	AA	GG	GG	GG	GG	AA	GG	GG	AA	AA	AA	AA	AA	GG	AA	GG	AA	AA	AA	GG
AX-177641070	20	3392113	A // G	GCACGTTTGTTAGCGAAGATTTGGGAGAGTAATTA[A/G]GAGCACTTCCTTTGAATTTCATTACTTCCTACATT	GG	GG	GG	GG	GG	GG	GG	GG	GG	GG	GG	GG	GG	GG	GG	GG	GG	GG	AA	AA	AG	GG	GG	GG	GG	AA	GG	GG	GG	GG	AG	GG	GG	GG	GG	GG	AA	GG	GG	GG	GG	GG	GG	GG	GG
AX-177641063	7	14518932	A // G	CATTGATCAATGTTTTCCAGAAATACGACAAAAAA[A/G]AGTGTTTTCCAATAATAGAATTTATTGAATTCAGC	GG	AA	GG	AA	AA	AA	AA	AA	AA	AA	AA	AA	AA	AA	GG	AA	AA	AA	AA	GG	AA	AA	AA	AA	GG	AA	AA	AA	AA	AA	AA	AA	AA	GG	AA	AA	AA	AA	AA	AA	AA	AA	AA	AA	AA
AX-177641062	18	53965612	A // G	AAAAAGATCTTTTTTTTAAAAACTCACCCAAACAA[A/G]CCCTTACCCTCCTACGACTCTATTTATATTTGACA	GG	GG	GG	GG	---	AA	AA	---	GG	GG	AA	AG	AA	AA	GG	GG	AA	AA	GG	GG	GG	AA	GG	GG	GG	AA	GG	GG	GG	GG	AG	GG	GG	GG	AA	AA	AA	GG	GG	GG	GG	GG	GG	GG	GG
AX-177641048	18	125831963	A // C	GGATCAGGAGCAGGTGTCTTACTCACAAACAAGGA[A/C]AACTTACAAATTGAGCAATCGATCAGATTCACATT	AA	AA	AA	CC	AA	AA	CC	AA	AA	AA	AA	AA	AA	AA	CC	CC	CC	AA	CC	CC	CC	AA	AA	AA	CC	CC	CC	CC	CC	CC	AA	CC	CC	CC	AA	AA	CC	AA	CC	AA	CC	AA	AA	AC	AA
AX-177641044	8	19378298	T // C	CGTCCAACGATGTTCCAAAAAAGATCTGAATACAA[C/T]AGTAAAAAGTGCTATTTATACTAAACTAGAAGCTA	TT	TT	TT	TC	---	TT	TT	TT	TT	TT	TT	TT	TT	TT	TT	TT	TT	TT	TT	TT	TC	TT	TT	TT	TT	TT	TC	TT	TT	TT	TT	TT	TT	TT	TT	TT	TT	TT	TT	---	TT	TT	TT	TT	TT
AX-177641026	18	66552202	T // G	AGAAGGCTTAACATCTAGTTCTTGACACAACATTT[G/T]AAAGATCTTAATAAAACCTTGGAATGGAGCTACAT	GG	GG	GG	GG	GG	TT	TT	TT	GG	GG	TT	TT	TT	TT	GG	TT	TT	TT	TT	GG	GG	TT	GG	GG	GG	TT	GG	GG	GG	GG	TG	GG	GG	GG	TT	TT	TT	GG	GG	GG	TG	GG	GG	GG	GG
AX-177641025	13	102787635	T // C	ACTGTTTATTGAGATGTTATAAATTTGTGGCAAAA[C/T]GTGTCCCAGCTTTCTTGGTATTGTGCATTCGCAAA	---	CC	---	TT	---	CC	CC	---	---	TT	---	TT	---	---	TT	TT	---	---	---	CC	CC	---	TT	---	---	---	TT	---	TT	CC	---	TT	TT	---	---	TT	---	TT	---	CC	---	---	TT	---	---
AX-177641006	9	140200701	T // G	AAGTGTGTTTTAGTTTCACAAAAAAAGGCAATCTG[G/T]TCTGTAGCCAATCATAAAGTACTTGACAATGGTAA	GG	GG	GG	GG	GG	GG	GG	GG	GG	GG	GG	GG	GG	GG	GG	GG	GG	GG	GG	TT	GG	GG	GG	GG	TT	GG	GG	GG	GG	GG	GG	GG	GG	TT	GG	GG	GG	GG	GG	GG	GG	GG	GG	GG	GG
AX-177641001	18	128176752	A // G	AAGTTTGTTAAAGAGGTCTGTAACATAAGCAGCAC[A/G]TTTATGAGTTTCGTTCTCTTTAGACTTGTAAAATT	---	AA	AA	GG	GG	AA	AA	AA	AA	GG	AA	---	AA	AA	GG	AA	AA	AA	AA	AA	GG	AA	AA	AA	AA	---	GG	---	GG	GG	AA	GG	GG	AA	---	AA	AA	AA	GG	AG	GG	AA	AA	GG	AA
AX-177640994	18	107675338	A // C	ACCTTTTGTGTAAACCAACCAAGTCCCAATTTGGT[A/C]TGACTGACCAGTTCTTGATCGGTTCAATAGTTTTC	CC	CC	CC	CC	CC	AA	AA	AA	CC	CC	AA	AA	AA	AA	CC	AA	AA	AA	AA	CC	CC	AA	CC	CC	CC	AA	CC	CC	CC	CC	AC	CC	CC	CC	AA	AA	AA	CC	CC	CC	CC	CC	CC	CC	CC
AX-177640992	7	106888743	A // C	CATCAATCCTTACTTAACCTAAAAAGGAAGAGGAG[A/C]TCGTACTATATCTAGCAGTTGCAGGCAAGGCTATA	AA	CC	AA	CC	CC	CC	CC	CC	CC	CC	CC	CC	CC	CC	AA	CC	CC	CC	CC	CC	CC	CC	CC	CC	AA	CC	CC	CC	CC	CC	CC	CC	CC	AA	CC	CC	CC	CC	CC	CC	CC	CC	CC	CC	CC
AX-177640988	19	131908540	A // G	TCTTGTCTGTCGGTAAATTCAGCGACAGTTCGAAA[A/G]ATTAACCTATTCGGAAGTCATAATTTCTTTGATTT	GG	GG	GG	GG	GG	GG	GG	GG	GG	GG	GG	GG	GG	AA	GG	AA	AA	AA	AA	AA	GG	GG	GG	GG	AA	AA	GG	GG	GG	GG	GG	GG	GG	AA	AA	AA	AG	GG	GG	GG	GG	GG	GG	GG	GG
AX-177640963	8	10384322	T // G	GATATTTTTTATTTGATAGAAAATCATAATCAACT[G/T]TGATCAATCAAATGGAGAGTTGGACACCGATTAAG	GG	TT	GG	TT	GG	GG	GG	GG	TT	TT	GG	GG	GG	GG	GG	GG	GG	GG	GG	GG	TT	GG	GG	GG	GG	GG	TT	TT	TT	TT	GG	TT	TT	GG	GG	GG	GG	TT	TT	TT	TT	TT	TT	TT	TT
AX-177640951	19	45271982	T // G	GAGTCAAGCAAGGACATGCACGAATGATAATACAA[G/T]ATTAGTAAGAAATAGAGAGCATACGTCGAAACGGA	TT	TT	TT	TT	TT	TT	TT	TT	GG	TT	TT	TT	TT	TT	TT	GG	GG	GG	GG	GG	TT	TT	TT	TT	GG	GG	TT	TT	GG	TT	TT	TT	TT	GG	GG	GG	GG	TT	TT	TT	TT	TT	TT	GG	TT
AX-177640947	18	4870739	A // G	ACATAATTAAGTCTTTGAGAAGGGTTTTAAGAATT[A/G]CAGGTAGAAATAACAAAGTCATAGAGACTCAGATC	GG	GG	GG	AA	AA	GG	GG	GG	GG	AA	GG	GG	GG	GG	GG	GG	GG	GG	GG	GG	AA	GG	GG	GG	GG	GG	AA	GG	AA	AA	GG	AA	AA	GG	GG	GG	---	GG	AA	GG	GG	GG	AA	GG	AA
AX-177640944	20	18987501	T // C	TAACCACTCTACTCTAACTAAATCTTTAACAATTA[C/T]AAAATGATAATTTGTGATGCTCCATCCAAAATCAG	CC	---	TT	TT	TT	CC	CC	CC	CC	TT	CC	CC	CC	CC	TT	TT	CC	CC	CC	CC	---	CC	CC	CC	CC	CC	TT	TT	TT	TT	CC	TT	TT	CC	CC	CC	CC	CC	TT	CC	TC	CC	TT	CC	TT
AX-177640942	20	10255741	T // C	TGCTCAGGACAGAGCATGGTCGAGTTTATGGTGTA[C/T]CTGCCCCAGATATATACATATAAACACTTTTTAAA	CC	CC	CC	CC	CC	TT	TT	CC	CC	CC	TT	---	TT	TT	CC	CC	TT	TT	TT	TT	CC	TT	TT	---	CC	CC	CC	CC	CC	CC	---	CC	CC	CC	TT	CC	CC	TT	CC	TT	CC	TT	CC	CC	CC
AX-177640940	8	73723163	T // C	TTGATTAATTTCTTTGCAATCAAACTCACAGCAAA[C/T]AGGAGGACATTATGATATTTGGTGTAAGTTGTAAC	TT	TT	TT	TT	TT	CC	TT	CC	CC	TT	CC	---	CC	CC	TT	CC	CC	CC	CC	CC	TT	CC	CC	CC	TT	CC	TT	TT	TT	TT	CC	TT	TT	TT	CC	CC	CC	TT	TT	TT	TT	TT	CC	TT	TT
AX-177640938	18	11989978	T // C	GTTTTGACTGTGTAAAATGTTTTATAATTCGTATG[C/T]AGGGCATAGCAATTAACATTACAGGAAACATGTTA	TT	TT	TT	TT	TT	CC	CC	CC	CC	TT	CC	CC	CC	CC	TT	CC	CC	CC	CC	CC	TC	CC	CC	CC	CC	CC	TT	CC	TT	CC	CC	TT	TT	CC	CC	CC	CC	CC	CC	---	CC	CC	CC	CC	TT
AX-177640937	6	19984988	T // C	ACCTTTCAGGTTTGTGTTTAATAAGTCTTCATTCC[C/T]TGTTTCTCATTGCGTTTTGCTCTGCTCTATTACTC	CC	CC	CC	CC	TT	CC	CC	CC	CC	TT	CC	CC	CC	CC	CC	CC	CC	CC	CC	CC	CC	CC	CC	CC	CC	CC	CC	TT	TT	---	CC	TT	TT	CC	CC	CC	CC	CC	TT	CC	---	CC	CC	CC	CC
AX-177640894	18	3135919	A // G	TCTAACAAAAGAAACCGACTCATACGCAATAACTG[A/G]AATAAACTTTCCTTTGTTTTGGTGATCATATTATA	AA	AA	AA	AA	GG	AA	AA	AA	AA	GG	AA	AA	AA	AA	AA	AA	AA	GG	AA	---	GG	AA	AA	AA	AA	AA	AA	AA	GG	AA	AA	AA	GG	AA	AA	AA	AA	AA	AA	AA	GG	AA	---	AA	GG
AX-177640893	20	127038914	T // C	TTCATACAAGAGGCAAGTCTAGAGCATACATAAAA[C/T]TAAGAAGCAAAGATAGGCATATTAAAGAATCAAAT	CC	CC	CC	CC	CC	CC	CC	CC	CC	CC	TT	CC	CC	CC	CC	TT	CC	CC	CC	CC	CC	TT	CC	CC	CC	TT	CC	CC	CC	CC	TC	CC	CC	CC	TT	TC	TT	CC	CC	CC	CC	CC	TT	CC	CC
AX-177640860	8	128142947	A // C	TTTAATTCTGCTTGAAAAATAGTTATGGAAGTTGG[A/C]TGTTAATTCTAATGTACTACTTAACAAAATGTTAA	AA	AA	AA	AA	AA	CC	CC	CC	CC	AA	CC	CC	CC	CC	AA	CC	CC	CC	CC	CC	AA	CC	CC	CC	CC	CC	AA	CC	AA	AA	AA	CC	CC	CC	CC	CC	CC	AA	CC	AA	CC	AA	CC	---	AA
AX-177640856	18	121657652	T // C	CTAACAAATTGTCCCGATAGAACTAACGCGTCAAC[C/T]GAAAATAATCCTAAAGATAAAACGTTTAATCCTAA	CC	CC	CC	CC	CC	CC	CC	CC	CC	CC	CC	CC	CC	CC	CC	CC	CC	CC	CC	CC	TC	CC	CC	CC	CC	CC	CC	CC	CC	TT	CC	CC	TT	CC	CC	CC	CC	CC	CC	CC	CC	CC	TT	CC	CC
AX-177640854	18	1535155	T // C	TTTAGTTATCTATCAGATACCTATGGCAGTTTGAC[C/T]TGGTTAAGGGTGACTTCCTACATGGAGGTTAACGG	CC	CC	CC	CC	CC	CC	CC	CC	CC	CC	CC	CC	CC	CC	CC	CC	---	CC	CC	TT	CC	CC	CC	CC	TT	CC	CC	CC	CC	CC	CC	CC	CC	TT	CC	CC	CC	CC	CC	CC	CC	CC	CC	CC	CC
AX-177640830	7	40427749	A // G	TCTTAAAAAACCTGGCCGGTTCCGACGGTTCACCG[A/G]TTAACCACCAGTTTTTTACTAAACGGTTTTTGGAG	AA	GG	AA	GG	GG	GG	GG	GG	GG	GG	GG	GG	---	GG	AA	GG	GG	GG	GG	GG	GG	GG	GG	GG	AA	GG	GG	GG	GG	GG	GG	GG	GG	AA	GG	GG	GG	GG	GG	GG	GG	GG	GG	GG	GG
AX-177640819	18	124840097	T // C	TTCAAGCACATAGAGAACATATCGTCGAGAACTCA[C/T]TTTTTGCGAGAAAGTTTGCCGATGACGACGAGGAC	TT	TT	TT	CC	TT	TT	TT	TT	TT	TT	TT	TT	TT	TT	CC	CC	TT	TT	CC	CC	CC	TT	TT	TT	CC	TT	CC	CC	CC	CC	TT	CC	CC	CC	TT	TT	TT	TT	CC	TT	CC	TT	CC	CC	TT
AX-177640818	18	42771199	T // C	TAATTAGTAAATAACTACCTAAACTCTAAATTTAT[C/T]GCAACAAATTTCTTTCGATACCAACTAAAACTAAT	CC	CC	CC	CC	CC	TT	TT	TT	CC	CC	TT	TT	TT	TT	CC	CC	TT	TT	CC	CC	CC	TT	CC	CC	CC	TT	CC	CC	CC	CC	---	CC	CC	CC	TT	TT	TT	CC	CC	CC	CC	CC	CC	CC	CC
AX-177640817	9	111651044	A // G	AAAGTCAAGTGAATACCAACGTTATCTACTTAATA[A/G]ATGCCTCGTTTAAACTGAGTTCATTATAATCTCAA	AA	GG	GG	AA	AA	GG	GG	GG	GG	AA	GG	GG	GG	GG	GG	GG	GG	GG	GG	GG	AG	GG	GG	GG	GG	GG	AA	AA	GG	GG	GG	GG	AA	GG	GG	GG	GG	GG	AA	GG	---	GG	GG	GG	AA
AX-177640811	20	3099337	A // G	ATTTTAAAAAAGATGGAAAGACTCATTAATAAAGC[A/G]TTTGTAGTCCAACGGTTAGGATAATTGCCTTCCAA	GG	GG	GG	GG	GG	GG	GG	GG	GG	GG	GG	GG	GG	GG	GG	GG	GG	GG	AA	AA	AA	GG	GG	GG	GG	AA	GG	GG	GG	GG	AG	GG	GG	GG	GG	GG	AA	GG	GG	GG	GG	GG	GG	---	GG
AX-177640794	20	27127891	T // C	CTGCTACCCCATATTCTTCATTCCTTTTTATATAG[C/T]GAGTTGTTTTTGTTTCCAAGCCATTATAATTATTT	TT	TT	TT	TT	TT	CC	CC	---	CC	TT	CC	---	CC	CC	TT	---	CC	CC	CC	CC	TC	---	CC	CC	TT	---	TT	TT	TT	TT	CC	TT	TT	TT	CC	TC	CC	CC	TT	TC	TT	CC	TT	TT	TT
AX-177640785	20	120120752	T // C	TCACTTAGAGTAATATTCTACAGCGAAAGAGCCAA[C/T]ACCCAAGCACAAAAAGAAGAGCTCGACCTCCTCTC	CC	CC	CC	CC	CC	TT	CC	TT	TT	CC	TT	TT	TT	TT	CC	TT	TT	CC	TT	CC	CC	TT	TT	TT	TT	TT	CC	CC	CC	CC	TC	CC	CC	TT	TT	TT	TT	CC	CC	CC	CC	CC	CC	CC	CC
AX-177640777	7	31122713	T // G	TCTTCAACGCTGATTCAGAAATAATTACGGGGGCA[G/T]GAGGATCTACAATGGCGCCGTCGATGACAACTTTG	TT	GG	TT	TT	GG	TT	GG	TT	TT	GG	TT	TT	TT	TT	TT	TT	TT	TT	TT	TT	TT	TT	TT	TT	TT	TT	TT	GG	GG	GG	TT	GG	GG	TT	TT	TT	TT	TT	GG	TT	GG	TT	GG	GG	GG
AX-177640763	18	52489544	T // C	AAATTTCTACTCTGTCTCGTCTAACAGCGGATTGA[C/T]GGGTTGGCAAGTCTTTTTTTTTTAAATATTATTAA	CC	CC	CC	CC	CC	TT	TT	TT	CC	CC	---	TT	TT	TT	CC	TC	TT	TT	TT	CC	CC	TT	CC	CC	CC	TT	CC	CC	CC	CC	TC	CC	CC	CC	TT	TT	TT	CC	CC	CC	TC	CC	---	CC	CC
AX-177640748	8	7264017	A // G	CCTTAGCTGGATGCGGCAACTAAATTCGATTGCTG[A/G]ATTTTAGTGACGATGACTTTAAAGCACAGTTCTGT	GG	AA	AA	AA	AA	GG	GG	GG	GG	AA	GG	GG	GG	GG	GG	GG	GG	GG	GG	GG	AA	GG	GG	GG	GG	GG	AA	AA	AA	AA	GG	AA	AA	GG	GG	GG	GG	GG	AA	GG	AA	GG	GG	GG	AA
AX-177640739	20	104070927	T // C	GCTTATCAAGAGGAGTACAAAAGAAGTGATTGCAC[C/T]GAATGAAAGCGAAAGAAGAAGACATAGTAACAGAT	TT	TT	TT	TT	TT	CC	CC	CC	TT	TT	CC	CC	CC	CC	TT	CC	CC	TT	CC	CC	TT	CC	CC	CC	TT	CC	TT	TT	TT	TT	TC	TT	TT	TT	CC	TC	CC	TT	TT	TT	TT	TT	TT	TT	TT
AX-177640717	10	23134477	A // C	TAATATCATTCAATCATACATAAACTGTTTGAATA[A/C]TGATTTAAGTTATTCATTGCCTGGCTACCAAGGTT	CC	CC	CC	CC	CC	AC	AC	AC	AC	CC	AC	AC	AC	AC	CC	AC	AC	CC	AC	AC	CC	AC	AC	AC	AC	AC	CC	CC	CC	CC	---	CC	CC	AC	AC	AC	AC	CC	CC	CC	CC	CC	CC	CC	CC
AX-177640708	19	6341134	T // G	CTTCACACATGCCATGCAATGCAGAGCATAGTGAT[G/T]ATGATGATATTATTGTTGGGATAGGAGCCCATGTT	GG	GG	GG	GG	GG	TG	TG	TG	TG	GG	TG	TG	TG	TG	GG	TG	GG	TG	GG	TG	GG	TG	TG	TG	GG	GG	GG	GG	GG	GG	GG	GG	GG	GG	TG	TG	GG	GG	GG	GG	---	GG	GG	GG	GG
AX-177640681	9	2629940	T // C	ATATAGTATCATGGGTAATTAAATCCATCAATTTA[C/T]GGGTAATTAATGGTGAAAATTAACGCCACAATAAT	CC	CC	CC	CC	---	CC	CC	CC	CC	CC	CC	CC	CC	CC	CC	CC	CC	CC	CC	CC	CC	CC	CC	CC	TC	CC	CC	CC	CC	CC	CC	CC	CC	TC	CC	CC	CC	CC	CC	---	CC	CC	CC	CC	CC
AX-177640674	7	92716751	A // G	TTTTAATTCGTTGCTCTTGCAGTGATTTAGTTGCC[A/G]AGTGTTGTAAATTGTTGCCCCCTCCCACACTACTA	AA	GG	AA	GG	GG	GG	GG	GG	GG	GG	GG	GG	GG	GG	AA	GG	GG	GG	GG	GG	GG	GG	GG	---	AA	GG	GG	GG	GG	GG	GG	GG	GG	AA	GG	GG	GG	GG	GG	GG	GG	GG	GG	GG	GG
AX-177640671	20	119785084	A // C	CTTATTGGTGAAGTAGGTGAGATTTTGTCTAGCGT[A/C]GTCTTCTTTGAAGAATGCAGAGACTACTGCTTTGT	CC	CC	CC	CC	CC	AA	CC	AA	AA	CC	AA	AA	AA	AA	CC	AA	AA	CC	AA	CC	CC	AA	AA	AA	AA	AA	CC	CC	CC	CC	AC	CC	CC	AA	AA	AA	AC	CC	CC	CC	CC	CC	CC	CC	CC
AX-177640662	19	8407980	T // G	TGGCCGGTACTCTTGTGATGGTTCCAATTTTCGGG[G/T]AGGGTGGAGCACTAGATGGTGTCAAGGATGTACTG	GG	GG	GG	GG	GG	GG	GG	GG	GG	GG	GG	GG	GG	GG	GG	GG	TT	TT	TT	GG	GG	GG	GG	GG	GG	TT	GG	GG	GG	GG	GG	GG	GG	GG	TT	GG	TT	GG	GG	GG	GG	GG	GG	GG	GG
AX-177640658	7	34887341	T // G	TGATTAAGAATCATTTGGGTTGGAATTGCTAAAAT[G/T]GGATAATTGGTATGTTGTGAAACAGTTAAAAAAGA	TT	GG	TT	GG	GG	TT	TT	TT	TT	GG	TT	TT	TT	TT	TT	GG	TT	TT	TT	TT	GG	TT	TT	TT	TT	TT	GG	GG	GG	GG	TT	GG	GG	TT	TT	TT	TT	TT	GG	TT	GG	TT	GG	TT	GG
AX-177640642	7	37983171	T // C	AAAAGATGGAAATTAGGGTTTATTTAATTGAGGTT[C/T]AGGAGACTAAATTGATACATTTTGCTAAACATATC	CC	CC	CC	CC	CC	TC	TC	TC	TC	CC	CC	CC	TC	TC	CC	CC	TC	CC	CC	CC	CC	CC	TC	CC	CC	TC	CC	CC	CC	CC	TC	CC	CC	CC	CC	CC	TC	CC	CC	CC	CC	CC	CC	CC	CC
AX-177640631	18	96010844	T // C	CGCTCCATTTGATGGATGGTTGCTTGTTGTCAATT[C/T]ATTGCTTCCTTAAACTGATCCCGTGGCTCTTGTTC	CC	CC	CC	CC	CC	TT	TT	TT	CC	CC	TT	TT	TT	TT	CC	TT	TT	TT	CC	CC	CC	TT	CC	CC	CC	TT	CC	CC	CC	CC	---	CC	CC	CC	TT	TT	TT	CC	CC	TC	CC	CC	CC	CC	CC
AX-177640624	9	132265994	A // G	ACTTTATTCATACACCTGATGACTTTTATCTCGGA[A/G]TCTATTTTAACTGCTCCTAACCATTTTTTTTTTGT	---	GG	GG	GG	---	AA	AA	---	AA	GG	AA	AA	---	---	GG	AA	GG	GG	GG	GG	GG	AA	---	AA	GG	---	GG	GG	GG	GG	GG	GG	GG	GG	AA	AG	AA	GG	GG	GG	GG	GG	GG	GG	GG
AX-177640621	18	812560	A // G	CATATTTCCTTTCTTCTATAAATAAACTAAACCTC[A/G]TATACTCCACTCACCAGACCACAATAAACCAAATC	AA	AA	AA	AA	AA	AA	AA	AA	AA	AA	AA	AA	AA	AA	AA	AA	AA	AA	AA	AG	AA	AA	AA	AA	AG	AA	AA	AA	AA	AA	AA	AA	AA	AG	AA	AA	AA	AA	AA	AA	AA	AA	AA	AA	AA
AX-177640619	18	104324199	T // G	TTATTATTGTTATAAACCAAATATAAAAGTCACAA[G/T]TTTGAGTTATGGATCGGTGAAGCAATAGGCATCTA	GG	GG	GG	GG	GG	TT	TT	TT	GG	GG	TT	TT	TT	TT	GG	TT	TT	TT	TT	GG	GG	TT	GG	GG	GG	TT	GG	GG	GG	GG	TG	GG	GG	GG	TT	TT	TT	GG	GG	GG	GG	GG	GG	GG	GG
AX-177640612	8	9234059	T // C	AGAAAAAATGACACAGCCATATATTCTGATTCAAC[C/T]ATCTTGTTCAATGTGGTCTACATTCAGTCTCCATC	CC	TT	CC	CC	TT	CC	CC	CC	CC	TT	CC	CC	CC	CC	CC	CC	CC	CC	CC	CC	CC	CC	CC	CC	CC	CC	CC	CC	TT	TT	TC	TC	CC	CC	CC	CC	---	TT	TT	TC	TT	TT	CC	CC	TT
AX-177640609	18	102315390	A // G	GAAGACCAATATTTGTGACATGTGCTTGAAATTTT[A/G]ATGTATTTTCATTTTGCGTGTCTTTTTCTTAAATG	GG	GG	GG	GG	GG	AA	AA	AG	---	GG	AA	AA	AA	AA	GG	GG	AA	AA	GG	GG	GG	AA	GG	GG	GG	---	GG	GG	GG	GG	---	GG	GG	GG	AA	AA	AA	GG	GG	---	GG	GG	GG	GG	GG
AX-177640589	7	96294160	T // C	AATATAGAATTTTTCTTTTTCATAGTTGAATTTCT[C/T]TATATAATCAAATTTGCAAAAAAACAGATATTGGC	CC	TT	CC	TT	TT	TT	TT	TT	TT	TT	TT	TT	TT	TT	CC	TT	TT	TT	TT	TT	TT	TT	TT	TT	CC	TT	TT	TT	TT	TT	TT	TT	TT	CC	TT	TT	TT	TT	TT	TT	TT	TT	TT	TT	TT
AX-177640585	18	128965133	A // G	ATATTATATTGTAATATCTATTTCAAATTCAAATG[A/G]GAATTAACGAGACCATCTTAAATTTGGACATTAGA	GG	GG	GG	GG	GG	AA	GG	AA	AA	GG	GG	---	AA	AA	GG	AA	AA	GG	AA	GG	GG	AA	AA	AA	AA	AA	GG	GG	GG	GG	GG	GG	GG	AA	AA	---	AA	GG	GG	AG	GG	GG	AA	GG	GG
AX-177640584	19	136094371	A // G	TAGAGGAGCTGGTGGAGAAAATTGCAAACAGCGGG[A/G]TAAAGGTAGCATTGGATTTTGCAGAGGGTAAAAGT	GG	GG	GG	GG	GG	AA	GG	AA	GG	GG	AA	AA	GG	AA	GG	AA	AA	AA	AA	AA	GG	AA	GG	GG	AA	AA	GG	GG	GG	GG	GG	GG	GG	AA	AA	AA	AA	GG	GG	GG	GG	GG	GG	GG	GG
AX-177640582	19	16055205	A // G	TTTACCGGTTTGATCGGTCAAGGATGAACTTTACG[A/G]TTGAAGAGTTCGCGGCAGTGCCTGGGTCCAGACAA	AA	AA	AA	AA	AA	GG	GG	GG	GG	AA	GG	GG	GG	GG	AA	GG	GG	GG	GG	GG	AA	GG	GG	GG	GG	GG	AA	AA	AA	AA	AA	AA	AA	GG	GG	GG	GG	AA	AA	AA	AA	AA	AA	GG	AA
AX-177640581	10	125154658	T // C	CAAGAAACCCAAATCAAACTAGAACTAGAAAAGTT[C/T]CATACTGGTGCAGTTGTGGGATGCGTCCCATTTTT	CC	CC	CC	CC	CC	CC	CC	CC	TC	CC	CC	CC	CC	CC	CC	TC	CC	CC	TC	CC	CC	CC	TC	TC	CC	TC	CC	CC	CC	CC	CC	CC	CC	CC	CC	CC	TC	CC	CC	CC	CC	CC	CC	CC	CC
AX-177640579	7	68648684	T // G	TTGCCATCGCCTTCCGAACCTCCTCAATCCCAGTA[G/T]AAATCACAATTATACACAATACAAGTAAATCACAA	GG	GG	GG	GG	GG	---	TG	TG	GG	GG	TG	GG	TG	TG	GG	GG	GG	GG	GG	TG	GG	GG	TG	GG	GG	GG	GG	GG	GG	GG	GG	GG	GG	GG	GG	GG	GG	GG	GG	GG	GG	GG	GG	GG	GG
AX-177640577	10	29099440	T // G	TGTTTGTAACCTTTAGCTACTAATCTAGCTTTATA[G/T]TTATTGATATTACCATCCGCTTTTAATTTTTTCTT	TT	TT	TT	TT	TT	GG	GG	GG	GG	TT	GG	GG	GG	GG	TT	GG	GG	TT	GG	TT	TT	GG	GG	GG	TT	GG	TT	TT	TT	TT	---	TT	TT	TT	GG	GG	GG	TT	TT	TT	TT	TT	TT	TT	TT
AX-177640576	19	89572041	T // C	AGTCGGCGTGGCACGCCATTTTCAAAATATATAGG[C/T]GTGGCACGCCGGGCTACTTGACAGATTGACCTATC	CC	CC	CC	CC	CC	CC	CC	CC	TC	CC	CC	CC	CC	CC	CC	TC	TC	TC	TC	CC	CC	CC	CC	CC	CC	TC	CC	CC	CC	CC	CC	CC	CC	CC	TC	---	TC	CC	CC	CC	CC	CC	CC	CC	CC
AX-177640574	20	4891997	T // C	AGAACAGCGTTGATGGAGCACCATGATCATGATGA[C/T]GATGATGATGACAATAAGGATCAGCTTTCCGCGGA	CC	CC	CC	CC	CC	TT	TT	TT	---	CC	TT	TT	TT	TT	CC	CC	TT	TT	TT	TT	TT	TT	TT	TT	TT	TT	CC	CC	CC	CC	TT	CC	CC	TT	TT	TT	TT	TT	CC	---	CC	TT	CC	TT	CC
AX-177640573	17	10606832	T // C	TTTATCATCACTACAGAGTTGAGAGTATCCTTTTT[C/T]CTGAAAGAAAACACAACACAAAAGCCAAAATTTCA	TT	TT	TT	TT	TT	TT	TT	CC	---	---	TT	CC	CC	TT	TT	CC	CC	---	CC	TT	TT	---	TT	---	---	---	TT	---	TT	TT	---	---	TT	CC	TT	TT	TT	---	TT	CC	TT	TT	CC	TT	TT
AX-177640572	20	121419985	T // C	AAAATGAAAAATGTTACATAAATCTTCTAAGTGGA[C/T]GTTTTTATGTAAACCGAATGAAATTTATTTGAATT	---	TT	TT	TT	TT	CC	TT	CC	CC	TT	CC	---	CC	CC	TT	CC	CC	TT	CC	CC	TT	CC	CC	CC	CC	CC	TT	TT	TT	---	---	TT	TT	CC	CC	CC	CC	TT	TT	CC	CC	TT	---	CC	TT
AX-177640569	9	120390797	T // C	GTTCCATAGAGATTAAATTTGGGAACCTCACTTTT[C/T]GAATCTTCACACGAATTGATCTTTAAGCTGCATTA	TT	TT	TT	TT	TT	CC	CC	CC	CC	TT	CC	CC	CC	CC	TT	CC	CC	CC	CC	CC	TT	CC	CC	CC	TT	CC	TT	TT	TT	TT	CC	TT	TT	TT	CC	CC	CC	CC	TT	CC	TT	CC	TT	TT	TT
AX-177640568	18	32023037	A // G	TGAGAGGCCTAATCCTAGCAAAGAAGAAGACAAAC[A/G]AAACAAATACCTGAGTAATAAGATGGACCAAAAAC	GG	GG	GG	GG	GG	AA	AA	AA	AA	GG	AA	AA	AA	AA	GG	AA	AA	AA	AA	GG	GG	AA	AA	AA	GG	AA	GG	GG	GG	GG	AA	GG	GG	GG	AA	AA	AA	AA	GG	AA	GG	AA	GG	GG	GG
AX-177640567	17	111802137	A // G	TGATGGTGGAGCTAATTTTGCTGAACCATATTTTG[A/G]AGTAAATATGGCTGGAATGTCTTATGATTTTGAGA	GG	GG	GG	---	AA	GG	---	GG	GG	AA	GG	GG	GG	GG	AA	GG	GG	AA	GG	AA	AA	GG	GG	GG	GG	GG	AA	GG	GG	AA	AA	AA	AA	GG	GG	GG	GG	AA	AA	AA	---	AA	GG	GG	AA
AX-177640566	19	39859395	T // C	GTTTTAAATATTTTTCAACCATACTTCATCATTCA[C/T]GCATATCCTTTCTTGATTATGTTCTTATGCATTGC	TT	TT	TT	TT	TT	TT	TT	TT	CC	TT	TT	TT	TT	TT	TT	CC	CC	TT	CC	TT	TT	TT	TT	TT	TT	TT	TT	TT	TT	TT	TT	TT	TT	TT	TT	TT	TT	TT	TT	TT	TT	TT	TT	TT	TT
AX-177640563	17	21550078	A // G	ACCTTTCTAATGCCGAACTCTTGGCAGCTAACGCA[A/G]CCCTATTAGCAGAGAATCAACGTATGGCCGAATTA	AA	AA	AA	GG	GG	GG	GG	GG	GG	GG	GG	GG	GG	GG	AA	GG	GG	AA	GG	GG	AA	GG	GG	GG	AA	GG	GG	GG	AA	AA	GG	GG	AA	GG	GG	GG	GG	AA	AA	AA	GG	AA	GG	GG	AA
AX-177640561	10	135816509	A // G	TGCCCATTCAATTCTTCTCGCAACTTCTGTTGTAG[A/G]GCCTCTAATGAATCACCACCAGCATCCTTCTTTAA	AA	AA	AA	AA	AA	GG	AA	GG	GG	AA	GG	GG	GG	GG	AA	GG	GG	GG	GG	GG	AA	GG	GG	GG	GG	---	AA	AA	AA	AA	AG	AA	AA	---	---	---	---	GG	AA	GG	AA	GG	GG	AA	AA
AX-177640559	9	45425398	A // G	TAACATATCATACACCTTTGGTCAAATTCTTTTTT[A/G]CTCTACTATCTTTGGATTCAGTTAATTTATTGGGA	AA	AA	AA	AA	AA	AA	GG	AA	GG	AA	GG	GG	GG	GG	AA	GG	GG	---	GG	GG	AA	AA	GG	GG	GG	GG	AA	AA	AA	AA	GG	AA	AA	GG	GG	GG	---	GG	AA	GG	AA	GG	AA	AA	AA
AX-177640555	17	85726063	A // G	ATAGTGCAGTGGTTGCTAACTTGGTCTGTGATTCA[A/G]GAGATCCAAGTTCGACTCTTACTCCCTGCAATGCA	---	GG	GG	GG	GG	AA	AA	AA	AA	GG	AA	---	AA	AA	GG	AA	AA	GG	AA	GG	GG	AA	AA	AA	GG	---	GG	GG	GG	---	GG	GG	GG	GG	AA	AA	AA	GG	GG	---	GG	GG	AA	GG	GG
AX-177640554	20	126460544	T // C	ACTTATTTAAACAGATGTTTAAACTGATCATTCGA[C/T]TAACTTAAGATGATTTATTTTCGATAATTATTTAA	CC	CC	CC	CC	CC	TC	CC	TC	TC	CC	CC	---	TC	TC	CC	CC	TC	CC	TC	TC	CC	CC	TC	TC	CC	CC	CC	CC	CC	CC	CC	CC	CC	CC	CC	CC	CC	CC	CC	CC	CC	CC	CC	CC	CC
AX-177640551	18	20548161	T // G	CCCTTGACATGTTTGGGCCTGCATACTTTGATCTA[G/T]AAGTAGTAGCTCCATTAGTATTTGTCTTGATTGTA	GG	GG	GG	GG	GG	TT	TT	TT	TT	GG	---	---	TT	TT	GG	TT	---	TT	TT	TT	GG	TT	TT	TT	TT	TT	GG	GG	GG	GG	TT	GG	GG	---	TT	TT	TT	TT	GG	TT	GG	TT	GG	GG	GG
AX-177640549	18	96400990	A // G	TGATGGCTTGGAAAGATTGTGTAAAAGCCAAAAAT[A/G]TGGAGAATTCATGAAGAAATGAAGTTGACCAAAGC	AA	AA	AA	AA	AA	GG	GG	GG	GG	AA	GG	GG	GG	GG	AA	GG	GG	GG	GG	GG	AG	GG	GG	GG	GG	GG	AA	GG	AA	AA	AG	AA	AA	GG	GG	GG	GG	AA	AA	AA	GG	AA	AA	GG	AA
AX-177640548	20	7473526	T // G	TGGTTTGGTAAAACTTTTTGAAAAGGTGCTTGTGC[G/T]TCTCGTTTTACGTTTGGTAAATCAAAGAGCTCATG	GG	GG	GG	GG	GG	TT	TT	TT	TT	GG	TT	TT	TT	TT	GG	GG	TT	TT	TT	TT	TG	TT	TT	TT	TT	TT	GG	GG	GG	GG	TT	GG	GG	TT	TT	TT	---	TT	GG	TT	GG	TT	GG	GG	GG
AX-177640544	20	104073490	T // C	AAGAAACAAATAATAACCAATAGTAGAACGACGGT[C/T]AGTGGGATCACCAGCATAATCAGCATTTGAGTATG	CC	CC	CC	CC	CC	TT	TT	---	CC	CC	TT	---	---	TT	CC	---	TT	CC	TT	TT	CC	---	TT	TT	TT	TT	CC	CC	CC	CC	---	CC	CC	TT	---	TT	---	CC	CC	CC	---	CC	CC	CC	CC
AX-177640540	16	66231465	T // C	AATGACATCTTCTTCTCTGTGACAACTCTTGCAAG[C/T]ACAGCATCTTCACTGACTTGGCGCCACTTTGCTTT	TT	TT	TT	TT	TT	---	TT	CC	TT	TT	TT	CC	TT	TT	TT	TT	CC	TT	CC	TT	TT	TT	TT	TT	TT	CC	TT	TT	TT	TT	TT	TT	TT	TT	CC	---	---	TT	TT	TT	TT	TT	TT	TT	TT
AX-177640539	17	68749160	A // C	TATGATGCAATATAAGGAAGGAAAACTCTATAATT[A/C]AATATTTTTCTCAATCATGACATTAATGGTAAATC	CC	CC	CC	AA	AA	CC	CC	CC	CC	AA	CC	CC	CC	CC	AA	CC	CC	AA	CC	CC	AA	CC	CC	CC	CC	CC	AA	CC	CC	AA	AA	AA	---	CC	CC	---	CC	AA	AA	---	---	AA	---	CC	CC
AX-177640538	19	114696318	T // C	GAATCGTTCACAATAAGTTACCCTAAACATAAATA[C/T]AAAAACAAAAGGACTTACCTTTCATAGAAGACACC	TT	TT	TT	TT	TT	TT	TT	TT	TT	TT	TT	TT	TT	CC	TT	CC	CC	CC	CC	CC	TT	TT	TT	TT	CC	CC	TT	TT	TT	TT	TT	TT	TT	CC	CC	CC	CC	TT	TT	TT	TT	TT	TT	TT	TT
AX-177640534	10	32057873	T // G	AAACTTTTGTAATTTGATTTAGAACTTGAGCTTGA[G/T]TTTCAAATCAATCACCCTTAAGTGACAATGTAGAC	TG	GG	GG	GG	GG	TT	TT	TT	TT	GG	TT	TT	---	TT	GG	TT	TT	GG	---	TT	GG	TT	TT	TT	TT	TT	GG	GG	GG	GG	TG	GG	GG	TT	TT	TT	TG	GG	---	GG	TT	GG	GG	TT	GG
AX-177640533	20	73873337	A // G	CTACAATGCATTTCAAACAAACTTTCTGTATTCAT[A/G]ACCATCACAACACATCAACAAATTTTATAAATATT	AA	AA	AA	AA	AA	GG	GG	GG	AA	AA	GG	GG	GG	GG	AA	GG	GG	AA	GG	GG	AA	GG	AA	AA	AA	AA	AA	AA	AA	AA	AA	AA	AA	AA	GG	AA	AA	AA	AA	AA	AA	AA	AA	AA	AA
AX-177640532	8	103237126	T // G	GAATAATAAGAATAGGTGGTGCTAATTTCATAAAA[G/T]TTAGGGGCTTTGTCTTCAAACTTTATTTGATTTTG	---	TT	TT	TT	---	GG	GG	GG	GG	TT	GG	GG	GG	GG	GG	GG	GG	GG	GG	GG	TT	GG	GG	GG	GG	GG	TT	GG	TT	TT	TT	TT	TT	GG	GG	GG	GG	TT	TT	TT	GG	TT	GG	GG	TT
AX-177640530	18	93799494	T // C	GAGTTAAATTATCAAATTGGAGCTCTTGGAACAAA[C/T]TTTTGGTGGCTGGAATTTATTAGAGTTGATTGAAA	TT	TT	TT	TT	TT	CC	CC	CC	TT	TT	CC	CC	CC	CC	TT	CC	CC	CC	CC	CC	TT	CC	TT	TT	---	CC	TT	CC	TT	TT	---	TT	TT	CC	CC	CC	CC	TT	TT	TT	TT	TT	TT	TT	TT
AX-177640525	17	38309249	A // C	GCGAGCATAGTCCAAACCCACACTTAACCTGCAAT[A/C]AAAGTTTAAAATATAAAGATTTGTCACAATCCAAA	CC	CC	CC	CC	CC	AA	---	AA	AA	CC	AA	AA	AA	AA	CC	AA	AA	CC	AA	AA	CC	AA	AA	AA	AA	AA	CC	CC	CC	CC	CC	CC	CC	AA	AA	AA	---	CC	CC	CC	CC	CC	AA	CC	CC
AX-177640523	10	124727625	A // G	TCTCTTTCTGACATGTCCCTTCAAAACCAAAACTC[A/G]CAAACACACCCTTAGGAAATGGTCAAGATATGCAA	GG	GG	GG	GG	---	AA	GG	AA	AA	GG	AA	AA	AA	AA	GG	AA	AA	GG	AA	AA	GG	AA	AA	AA	AA	AA	GG	GG	GG	GG	AG	GG	GG	AA	AA	AA	---	GG	GG	---	GG	GG	GG	GG	GG
AX-177640522	20	32535529	A // C	TCAAACCACTGTAACTACCCTCTATGGTCTGATAC[A/C]TAGTTTCTAAGCCTAGGAAAGAGAGTGAACCTATA	CC	CC	CC	CC	CC	AA	AA	AA	AA	CC	AA	AA	AA	AA	CC	AA	AA	AA	AA	AA	CC	AA	AA	AA	AA	AA	CC	CC	CC	CC	AC	CC	CC	AA	AA	AA	AA	CC	CC	CC	CC	CC	CC	CC	CC
AX-177640516	17	12003656	A // G	AAAAATTGCTGCTATCTGCCAAAAGTAATGTAGTG[A/G]TTTGACATTCACATAGACAATAATTATAATTTTAA	AG	AA	GG	GG	GG	GG	GG	GG	GG	GG	GG	GG	GG	GG	GG	GG	AA	GG	AG	AA	GG	GG	GG	GG	AA	---	GG	AA	---	GG	GG	GG	GG	AA	AA	AG	AG	GG	GG	GG	GG	GG	GG	AA	AA
AX-177640514	8	118102589	T // C	ATGCTGAAAGAAGATAGATCCGAATAATAATTACC[C/T]ATGAGTAAGAATGAGCATCTCCTTTTTAGTTTTAT	CC	TT	CC	TT	TT	CC	CC	CC	CC	TT	CC	CC	CC	CC	CC	CC	CC	CC	CC	CC	TT	CC	CC	CC	CC	CC	TT	TT	TT	TT	TT	TT	TT	CC	CC	CC	CC	TT	TT	TT	TT	TT	TT	CC	TT
AX-177640513	20	108532901	T // C	GGAAGTTCGATAAGACTAGAGCACGAAGCCTAGTT[C/T]ATCTGCCCAAAGTCCTTTGGCCTTGTCCAGCCTTT	CC	CC	CC	CC	CC	TT	CC	TT	CC	CC	TT	TC	TT	TT	CC	TT	TT	CC	TT	TT	CC	TT	TT	TT	TT	TT	CC	CC	CC	CC	TC	CC	CC	TT	TT	TT	TC	CC	CC	CC	CC	CC	CC	CC	CC
AX-177640511	20	105256050	T // C	TCTGCATAACAAAATGACACGTCCGGTGGGACAAT[C/T]TTGAAAAGTGTGTCAGAAATTTGGTAATGATTTAG	CC	CC	CC	CC	CC	TT	TT	TT	CC	CC	TT	TT	TT	TT	CC	TT	TT	CC	TT	TT	CC	TT	TT	TT	TT	TT	CC	CC	CC	CC	---	CC	CC	TT	TT	CC	TT	CC	CC	CC	TT	CC	CC	TT	CC
AX-177640504	9	45805868	T // G	GTTGTCGAAGCTAAAGAGTCTGATATTAATCCTCT[G/T]TGTTGTGAACGAAACTCCTATATATAGGCATCTCT	GG	GG	GG	GG	GG	GG	TT	TT	TT	GG	TT	TT	TT	TT	GG	TT	TT	TT	TT	TT	GG	GG	TT	TT	TT	---	GG	GG	GG	GG	---	GG	GG	TT	TT	TT	TT	TT	GG	TT	GG	TT	GG	GG	GG
AX-177640503	7	69921156	T // G	CTGTTTGAGTGTTTGGAATTCTTGGTTTGGTACTA[G/T]AACTTGAAAAATTTTAAAAAATAGAGCACCAACCA	GG	GG	GG	GG	GG	TG	TG	TG	TG	GG	TG	GG	TG	TG	GG	GG	GG	GG	GG	GG	GG	GG	TG	GG	GG	GG	GG	GG	GG	GG	TG	GG	GG	GG	GG	GG	GG	GG	GG	GG	GG	GG	GG	GG	GG
AX-177640502	8	8349837	T // C	TTCCAATTCCAAATCTTACCACCATGAAACCCTTC[C/T]TCACCACCATCCTAAACCCTATTACCACCATCATT	TT	CC	CC	CC	CC	TT	TT	TT	TT	CC	TT	TT	TT	TT	TT	CC	TT	TT	TT	TT	CC	TT	TT	TT	CC	CC	CC	CC	CC	CC	TC	CC	CC	CC	TT	TT	CC	CC	CC	TC	---	CC	CC	CC	CC
AX-177640501	17	104478592	A // C	ATTAAAATTCACAATTCAGCTCAAGCTCGAGGTTT[A/C]ACAAAGAAAAAGCAAAAGAATAGCATTTCAATGCA	CC	CC	CC	AA	AA	CC	CC	CC	CC	AA	CC	CC	CC	CC	AA	CC	CC	AA	CC	CC	AA	CC	CC	CC	CC	CC	AA	CC	CC	AA	AA	AA	AA	CC	CC	CC	CC	AA	AA	---	AA	---	CC	CC	CC
AX-177640499	17	54124260	T // G	AATTTTTGATGTAGCAAAAACCGAAGGATCGAGAT[G/T]CTTACCTATGTCCACGATGTAATGCTATTTTCGAT	GG	GG	GG	GG	GG	TT	TT	TT	TT	GG	TT	TT	TT	TT	GG	TT	TT	GG	TT	GG	GG	TT	TT	TT	GG	TT	GG	GG	GG	GG	GG	GG	GG	GG	TT	TT	TT	GG	GG	GG	GG	GG	TT	GG	GG
AX-177640495	7	37814759	A // G	TCGATGGTTGTTTTGAATTCAATTCGGTTTGTCCA[A/G]AGAGCATCGTCAAGTTTCTTTGTCCAATCTCTTCT	GG	GG	GG	GG	GG	AA	AA	AA	AA	GG	AA	GG	AA	AA	GG	GG	AA	GG	GG	GG	GG	GG	AA	GG	GG	AA	GG	GG	GG	GG	AG	GG	GG	GG	GG	GG	AA	GG	GG	GG	GG	GG	GG	GG	GG
AX-177640492	10	134687697	T // C	AAGACATTTTTAGAAATGAATATTTTCATACGTAG[C/T]AGATATAAAATTTTTTTTCCACAAACAACTAATTG	TT	TT	TT	TT	TT	CC	TT	---	CC	TT	CC	---	CC	CC	TT	CC	---	TT	CC	TT	TT	CC	---	CC	TT	CC	TT	TT	TT	TT	TT	TT	TT	TT	CC	CC	CC	CC	CC	TT	TT	CC	TT	TT	TT
AX-177640491	20	134800591	A // G	GTAAACCGCAGAGGCAACAGAGGAACCCACAATGA[A/G]ACTAATGCAGGCGCAGAATTTCGCCACGTCGGATT	AA	AA	AA	AA	AA	GG	GG	GG	GG	AA	GG	GG	GG	GG	AA	AA	GG	GG	GG	GG	AA	GG	GG	GG	GG	GG	AA	GG	AA	AA	GG	AA	AA	GG	GG	GG	GG	GG	AA	GG	GG	GG	GG	GG	AA
AX-177640489	20	133862605	A // G	ATTATGATAAATATAGAAGTGACAAAGATAGAGTA[A/G]CTTAAGGATTGAATTCAACCCTACTTTTATTTGCG	AG	AG	GG	GG	GG	GG	GG	GG	GG	GG	GG	GG	GG	GG	GG	GG	GG	GG	GG	AG	GG	GG	GG	GG	AG	GG	GG	GG	GG	GG	GG	GG	GG	AG	GG	GG	GG	GG	GG	GG	GG	GG	GG	GG	GG
AX-177640488	20	133998794	T // C	ATTCAAAAGTATACCCAAATCTGTGAATAGAAACT[C/T]TCTTAATTATTATATTTGATTAATCTTACTAATAA	TT	TT	CC	CC	CC	CC	CC	CC	CC	CC	CC	CC	CC	CC	CC	CC	CC	CC	CC	TT	CC	CC	CC	CC	TT	CC	CC	CC	CC	CC	CC	CC	CC	TT	CC	CC	CC	CC	CC	---	CC	CC	CC	CC	CC
AX-177640487	20	133902798	T // G	TGTGCGTTTCGTTGATTCTGAATCTACGATGATTT[G/T]AATGTTTCTGAGCTGAATTTAGTATCGAGCAATCC	TG	TG	GG	GG	GG	GG	GG	GG	GG	GG	GG	GG	GG	GG	GG	GG	GG	GG	GG	TG	GG	GG	GG	GG	TG	GG	GG	GG	GG	GG	GG	GG	GG	TG	GG	GG	GG	GG	GG	GG	GG	GG	GG	GG	GG
AX-177640485	20	132805186	T // C	TTTTATCAGAAAGACTACAATAATAAAATTGGAAT[C/T]TCGAAAATCGCAAATAATTGCGTGAACCTTAAAAA	CC	CC	CC	CC	---	TC	CC	TC	CC	CC	---	CC	CC	CC	CC	CC	TC	CC	CC	CC	CC	---	CC	CC	CC	CC	CC	CC	CC	CC	TC	CC	CC	CC	TC	TC	CC	CC	CC	CC	CC	CC	TC	CC	CC
AX-177640484	20	132556254	T // G	TGAGAGAGTATCAGAGAGTCCAGAGAAGAGAGCAG[G/T]CCAATGAGGAGACTCAGTAGAACCAGCCTCCTGCA	GG	GG	GG	GG	GG	TT	TT	TT	TT	GG	TT	TT	TT	TT	GG	GG	TT	GG	GG	GG	GG	TT	TT	TT	GG	GG	GG	GG	GG	GG	TG	GG	GG	GG	TT	TT	GG	GG	GG	GG	GG	GG	TT	GG	GG
AX-177640483	20	132507271	T // G	AGAGGCTTTAAGTAAGTATAAGTTTTTGGAACATT[G/T]ATGGTATGTCACTTAATTAGTTAGGATGAATCACC	TT	TT	TT	TT	TT	GG	GG	GG	GG	TT	GG	GG	GG	GG	TT	TT	GG	TT	GG	GG	TT	GG	GG	GG	GG	GG	TT	TT	TT	TT	TG	TT	TT	GG	GG	GG	GG	TT	TT	TT	TT	TT	GG	TT	TT
AX-177640482	20	132731040	A // G	TTTTCTAAAAGATCATATGAATTGGGAGTATCAAT[A/G]CTTTTTTATTTTTAAAGTTTCTCTTATCATTTTGT	GG	GG	GG	GG	GG	AA	AA	---	AA	GG	AA	AA	AA	AA	GG	GG	AA	GG	AA	AA	GG	AA	AA	AA	AA	AA	GG	GG	GG	GG	---	GG	---	AA	AA	AA	AA	GG	GG	GG	GG	GG	AA	GG	GG
AX-177640475	10	128371936	A // G	CAGAAAATACTAGAGAAGAGAAGAGAAGAGAGACA[A/G]CCATTTTTGCACATACACAAAGTTATCATTGTAAA	AA	AA	AA	AA	AA	GG	AA	GG	GG	AA	GG	GG	GG	GG	AA	GG	GG	AA	GG	GG	AA	GG	GG	GG	GG	GG	AA	AA	AA	AA	AG	AA	AA	GG	GG	---	GG	AA	AA	AA	GG	AA	AA	GG	AA
AX-177640474	20	126509004	T // C	TCGTTCCGGGGTTTGGGGTGGTGGATCTCTCTGAT[C/T]TTCCTCATCTTGTTTCCTCTTTCCATGATGGTCCG	TT	TT	TT	TT	TT	CC	TT	CC	CC	TT	CC	CC	CC	CC	TT	CC	CC	TT	CC	TC	TT	CC	CC	CC	CC	CC	TT	TT	TT	TT	TC	TT	TT	CC	CC	CC	CC	---	TT	---	CC	TT	CC	CC	TT
AX-177640473	10	14370315	T // C	TTAGCAACTAATCTTCTCTTAAAATGATCAATTTG[C/T]CCATTAAATTTATATTTTGTCTTATTAACCAATTT	CC	CC	CC	CC	---	CC	CC	CC	TT	CC	CC	CC	CC	CC	---	TT	TT	CC	TT	CC	---	CC	TT	TT	CC	TT	CC	CC	CC	CC	---	CC	CC	CC	TT	CC	TT	CC	CC	---	CC	CC	CC	CC	CC
AX-177640471	20	125934010	A // G	TATGTTAGGTGTATACTAAAATCAACTACTGACTG[A/G]ACTTATATGTACAGGGCACCTGAGCACGAAGAGTG	GG	GG	GG	GG	GG	AA	GG	AA	AA	GG	GG	AA	GG	GG	GG	GG	AA	GG	AA	GG	GG	GG	GG	GG	GG	GG	GG	GG	GG	GG	GG	GG	GG	GG	GG	GG	GG	GG	GG	GG	GG	GG	GG	GG	GG
AX-177640470	20	125898458	T // C	TCCTCTCCGCCCGAAATAAACTGCAGCTTCAATCG[C/T]AGGTCTGCTCACTTCCATAATAGCATAAACGGTTT	TT	TT	TT	TT	TT	CC	TT	CC	CC	TT	CC	CC	CC	CC	TT	CC	CC	TT	CC	CC	TT	CC	CC	CC	CC	CC	TT	TT	TT	TT	TC	TT	TT	CC	CC	CC	TC	TT	TT	TT	CC	TT	TT	CC	TT
AX-177640469	10	124891232	T // C	GAAATAAAACCATCAAGCAAATCAAGGTTCTAATT[C/T]AAGTGATTGGAGAAAAAAATTTAAGAAATCCTTAC	CC	CC	CC	TC	CC	TT	CC	TT	TT	CC	TT	TT	TT	TT	CC	TT	TT	CC	TT	CC	CC	TT	TT	TT	CC	TT	CC	CC	CC	CC	---	CC	CC	CC	---	TT	TT	CC	CC	CC	CC	CC	CC	CC	CC
AX-177640468	20	124893402	T // C	AAGTATTTATATCTTCCTCTTATTCCCGTTGACAT[C/T]ATTTTTTATTGGGAGAAATTAACGGTGAAACTTTT	TT	TT	TT	TT	TT	CC	---	CC	CC	TT	CC	CC	CC	CC	TT	CC	CC	TT	CC	CC	TT	CC	CC	CC	CC	CC	---	TT	TT	TT	TC	TT	TT	CC	CC	CC	CC	TT	TT	TT	CC	TT	TT	CC	TT
AX-177640467	20	123492401	T // C	TTTCTCTTTCGTCATCGCTGTTGTTGACACCATCA[C/T]CGCCGCTGCCACTGCCACCTCCTTTTCTTTCTCCT	TT	TT	TT	TT	TT	CC	TT	CC	CC	TT	CC	CC	CC	CC	TT	CC	CC	TT	CC	CC	TT	CC	CC	CC	CC	CC	TT	TT	TT	TT	TC	TT	TT	CC	CC	CC	CC	TT	TT	TT	CC	TT	TT	CC	TT
AX-177640466	20	123404568	T // C	TTTCTATAAAATTGGCAAACCCTAGTCAAATCTTA[C/T]TATTGGTGCGGTGGTAGATTTGCAAGAAGAGCGAG	CC	CC	CC	CC	CC	TC	CC	TC	CC	CC	TC	---	TC	TC	CC	TC	TC	CC	TC	CC	CC	TC	TC	TC	CC	TC	CC	CC	CC	CC	TC	CC	CC	CC	TC	CC	TC	CC	CC	CC	CC	CC	CC	CC	CC
AX-177640463	20	120758916	A // G	TTTTTTCATTGTAAAATCATCGAATTTGGAGACCT[A/G]CAGCGTGAGATACGTGATAAGTTGCATAAATTTCT	AA	AA	AA	AA	AA	GG	AA	GG	GG	AA	GG	GG	GG	GG	AA	GG	GG	AA	GG	GG	AA	GG	GG	GG	GG	---	AA	AA	AA	AA	---	AA	AA	GG	GG	GG	GG	AA	AA	AA	GG	AA	AA	GG	AA
AX-177640462	10	120632670	A // G	TTTTTAAAAATTAATTTATTTGATTAATTATACAA[A/G]TCTAGGGAAAATTCTTGCTATCGCAGGCTATAAAA	GG	GG	GG	GG	GG	AA	GG	AA	AA	GG	AA	AA	AA	AA	GG	AA	AA	GG	AA	AA	GG	AA	AA	AA	AA	AA	GG	GG	GG	GG	AG	GG	GG	AA	AA	AA	AA	GG	GG	GG	AA	GG	GG	AA	GG
AX-177640461	20	120612240	A // G	GGGCTTGTAATGATGCAATCTGGTTCATGAATTGT[A/G]CGATACTTTGCAAATCGATGTTCGAAATCATCGAA	AA	AA	AA	AA	AA	GG	AA	GG	GG	AA	GG	GG	GG	GG	AA	GG	GG	AA	GG	GG	AA	GG	GG	GG	GG	GG	AA	AA	AA	AA	AA	AA	AA	GG	GG	GG	---	AA	AA	AA	GG	AA	AA	GG	AA
AX-177640460	20	120772301	A // G	AATGCTATAATCTATGTCCAATCCGATTTGTATAT[A/G]GCAAGTAAGACTTTGTCATTCACTAATTCAAATGT	AA	AA	AA	AA	AA	GG	AA	GG	GG	AA	GG	GG	GG	GG	AA	GG	GG	AA	GG	GG	AA	GG	GG	GG	GG	GG	AA	AA	AA	AA	AG	AA	AA	GG	GG	GG	GG	AA	AA	AA	GG	AA	AA	GG	AA
AX-177640459	10	119790764	T // G	GAGATGTCTTAGGAATCAATTACTTATTTGGATAA[G/T]TAGGGCCATAGTCTTATCGTTGTGTCCGACCTCTA	GG	GG	GG	GG	GG	TT	GG	TT	TT	GG	TT	TT	TT	TT	GG	TT	TT	GG	TT	TT	GG	TT	TT	TT	TT	TT	GG	GG	GG	GG	TG	GG	GG	TT	TT	TT	TT	GG	GG	GG	TG	GG	GG	GG	GG
AX-177640457	10	118663816	A // G	GGAGTCATAGTCATTCTTTCTATCCAATCTGAGGC[A/G]CCATGTTACACTACAATAAGGACTTCTAATTATAT	GG	GG	GG	GG	GG	AA	GG	AA	AA	GG	AA	AA	AA	AA	GG	AA	AA	GG	AA	GG	GG	AA	AA	AA	GG	AA	GG	GG	GG	GG	AG	GG	GG	GG	AA	AA	AA	GG	GG	GG	GG	GG	GG	GG	GG
AX-177640456	10	118658369	A // G	AACATAAGAAAAGAACAAGCAAGAACAACTATATA[A/G]CATTATGAGCCAAAGTAGAGAGTTGCAACAATTAA	GG	GG	GG	GG	GG	AA	GG	AA	---	GG	AA	AA	AA	AA	GG	AA	AA	GG	AA	GG	GG	AA	AA	AA	GG	AA	GG	GG	GG	GG	AG	GG	GG	GG	AA	AA	---	GG	GG	GG	GG	GG	GG	GG	GG
AX-177640455	10	118660007	A // G	AAAGTAAGATTTTTTTGTCATCAATTTAAAAATTA[A/G]GGACAGTTTTAATAGTTTACTCTAAATCATTTTCT	GG	GG	GG	GG	GG	GG	GG	GG	AG	GG	GG	GG	GG	GG	GG	AG	GG	GG	AG	GG	GG	GG	AG	AG	GG	AG	GG	GG	GG	GG	---	GG	GG	GG	GG	GG	AG	GG	GG	GG	GG	GG	GG	GG	GG
AX-177640454	20	117883242	A // G	AAAGGAGGATGCTAAACAAATGGTTACAAAATTAA[A/G]TTAAGAAAGTAAATGCATGGCACTATACCTGGAGG	AA	AA	AA	AA	AA	GG	AA	GG	---	AA	GG	---	GG	GG	---	GG	---	AA	GG	GG	AA	GG	AG	GG	---	GG	---	AA	AA	AA	AA	AA	AA	GG	GG	GG	GG	AA	AA	AA	GG	AA	---	GG	AA
AX-177640452	10	116659037	A // C	AGCACTCACTTTTTCTTTATTCATGGGGCAAGTCT[A/C]TGTCCTCGTAAAATTTGACCCATCCCTATTAACTT	CC	CC	CC	CC	---	CC	CC	CC	AA	CC	CC	CC	CC	CC	CC	AA	CC	---	AA	CC	CC	CC	AA	AA	CC	---	CC	CC	CC	CC	AC	CC	CC	CC	CC	---	AA	CC	---	---	CC	CC	CC	CC	CC
AX-177640451	20	115373136	T // C	ATTTTTGAACAAACAAAATACCTGTTTTAACACTC[C/T]CATATTACGAGAAAATCAATCATTCAAAGTATTAT	CC	CC	CC	CC	CC	TT	CC	TT	TT	CC	TT	TT	TT	TT	CC	TT	TT	CC	TT	TT	CC	TT	TT	TT	TT	TT	CC	CC	CC	CC	TC	CC	CC	TT	TT	TT	TT	CC	CC	CC	CC	CC	CC	CC	CC
AX-177640449	20	113582127	T // G	TTGTTAGGATCTGTCTCTCAAAAAATATAGAGATA[G/T]TTGGAGAGATTCGAGAAGACAATTGATTGTTTGGA	TT	TT	TT	TT	TT	GG	TT	GG	---	TT	GG	GG	GG	GG	TT	GG	GG	TT	GG	GG	TT	GG	GG	GG	GG	GG	TT	---	TT	TT	TG	TT	TT	GG	GG	GG	GG	TT	TT	TT	GG	TT	TT	GG	TT
AX-177640448	10	112984826	T // C	GCAGGAACTTTGGTTAAGCCAAAAGGCATCACCAA[C/T]CATTCATACAATCCATACCTCATGATACATGTTGT	CC	CC	CC	CC	CC	TT	CC	TT	TT	CC	TT	TT	TT	TT	CC	TT	TT	CC	TT	CC	CC	TT	TT	TT	CC	TT	CC	CC	CC	CC	---	CC	CC	CC	TT	TT	TT	CC	CC	CC	CC	CC	CC	CC	CC
AX-177640447	10	111796662	T // C	GAATTTAATTTTCATAAACAATTAATCATGTATTG[C/T]CACTTCAGTAAAAAAAATAATTAATTTTCAAATTT	CC	CC	CC	CC	CC	CC	CC	CC	TC	CC	CC	CC	CC	CC	CC	TC	CC	CC	TC	CC	CC	CC	TC	TC	CC	TC	CC	CC	CC	CC	TC	CC	CC	CC	CC	CC	TC	CC	CC	CC	CC	CC	CC	CC	CC
AX-177640445	10	111786336	T // C	TATCAGGGGTTGTGGTGGCCAATCTCGCTGACCTC[C/T]ATCTTCGTCACCTCTCTTCCTTTTTCATGGGTCGT	TT	TT	TT	TT	TT	CC	CC	CC	CC	TT	CC	CC	CC	CC	TT	CC	CC	TT	CC	CC	TT	CC	CC	CC	CC	CC	TT	TT	TT	TT	TC	TT	TT	CC	CC	CC	CC	TT	TT	TT	CC	TT	TT	CC	TT
AX-177640444	10	111032571	T // C	TGAAACTTCATTTGAACAGTTCACTTCTTCTTCTC[C/T]AAAATCAGCAATAGCAGCGCAGAAGAGATATGGGA	TT	TT	TT	TT	TT	CC	CC	CC	CC	TT	CC	CC	CC	CC	TT	CC	CC	TT	CC	CC	TT	---	CC	CC	CC	CC	TT	TT	TT	TT	TC	TT	TT	CC	CC	CC	CC	TT	TT	TT	CC	TT	TT	CC	TT
AX-177640442	20	111038632	T // G	CATTTTGTTCCACCTTTCTTCTATTTGAAGATCTT[G/T]TGGTGACTCCTTATGATGAATCTCCAATTATGAAT	TT	TT	TT	TT	TT	GG	TT	GG	TT	TT	GG	GG	GG	GG	TT	GG	GG	TT	GG	GG	TT	GG	GG	GG	GG	GG	TT	TT	TT	TT	TG	TT	TT	GG	GG	TG	GG	TT	TT	TT	GG	TT	TT	GG	TT
AX-177640440	20	109604319	T // C	CTTGCCTATTCGGTCTTTGGCCTCTGCTCACCTTG[C/T]CATTGCTCACCTCTACGGTAAGCGCTTCTCGACTC	CC	CC	CC	CC	CC	TT	CC	TT	CC	CC	TT	TT	TT	TT	CC	TT	TT	CC	TT	TT	CC	TT	TT	TT	CC	TT	CC	CC	CC	TC	TC	CC	CC	CC	TT	TT	TT	CC	CC	CC	CC	CC	CC	CC	CC
AX-177640439	20	109610892	A // C	AACTCCTTTGACTCCCAAGTTAGTATTTGATAACG[A/C]GGTAGAAAATGTTAGGGTAAGGTTGGTTACTTATA	CC	CC	CC	CC	CC	AA	CC	AA	CC	CC	AA	AA	AA	AA	CC	AA	AA	CC	AA	AA	CC	AA	AA	AA	AA	AA	CC	CC	CC	CC	AC	CC	CC	AA	AA	AA	AA	CC	CC	CC	AA	CC	CC	AA	CC
AX-177640438	20	106699977	T // C	ACAGGATGGCGTATCCTAAGCGTGTGAGAGTGAGT[C/T]TGAAATGAAAATTCCATCATCTGCAATTGATGAAA	CC	CC	CC	CC	CC	TT	CC	TT	CC	CC	TT	TT	TT	TT	CC	TT	TT	CC	TT	TT	CC	TT	TT	TT	TT	TT	CC	CC	CC	CC	---	CC	CC	TT	TT	TT	TT	CC	CC	CC	CC	CC	CC	CC	CC
AX-177640436	20	104815040	A // G	AGAAATATCTAAATATACAATCAACCATACAAGCG[A/G]AAACATAAAACTAAAAGACGGGAATGGTAAGAACT	GG	GG	GG	GG	GG	AA	AA	AA	GG	GG	AA	AA	AA	AA	GG	AA	AA	GG	AA	AA	GG	AA	AA	AA	AA	AA	GG	GG	GG	GG	AG	GG	GG	AA	AA	AA	AA	GG	GG	GG	AG	GG	GG	GG	GG
AX-177640432	10	20138829	T // C	CCTGTTTCAACTTCCTTTTCTGATTTGGAGAGAAG[C/T]TGTTAGGTTAGGTGTTTAGAATGAAGACTGAAGGA	TT	TT	TT	TT	TT	CC	CC	CC	CC	TT	CC	CC	CC	CC	TT	CC	CC	TT	CC	TT	TT	CC	---	CC	TT	CC	TT	TT	TT	TT	TT	TT	TT	TT	CC	CC	---	TT	TT	TT	TT	TT	TT	TT	TT
AX-177640430	10	102595174	T // C	AGTAAAACCCTTAGCTACCAAATGGGCTTTGTATT[C/T]CTCAATGGAACTATCTGGGAAATATTTGATTTTGT	TT	TT	TT	TT	TT	CC	CC	CC	CC	TT	CC	CC	CC	CC	TT	CC	CC	TT	CC	CC	TT	CC	CC	CC	CC	CC	TT	TT	TT	TT	TT	TT	TT	CC	CC	CC	CC	TT	TT	TT	TT	TT	TT	TT	TT
AX-177640429	20	102484375	T // C	GCTTCTGACGACATCGTGATTTCTGCCTCCTTCGA[C/T]GCCACCGCCTTCTGTACCCACGACGTTTTCCTTCT	CC	CC	CC	CC	CC	TT	TT	TT	CC	CC	TT	TT	TT	TT	CC	TT	TT	CC	TT	TT	CC	TT	TT	TT	TT	TT	CC	CC	CC	CC	TC	CC	CC	TT	TT	TT	TT	CC	CC	CC	CC	CC	CC	CC	CC
AX-177640428	10	102556027	A // G	GCTAAGATTTTAGAAATTTGTGAAGAGAAAAAATC[A/G]TTCAGATCAAATGGAAGAAAGGAAAAAGCAGATTT	AA	AA	AA	AA	AA	GG	GG	GG	GG	AA	GG	GG	GG	GG	AA	GG	GG	AA	GG	GG	AA	GG	GG	GG	GG	GG	AA	AA	AA	AA	AG	AA	AA	GG	GG	GG	AG	AA	AA	AA	GG	AA	AA	GG	AA
AX-177640424	10	84286627	T // C	TATTATTTAATTATAAAATATTTTTTTCGCTTGAA[C/T]CATAATTAAACCGATTAGACCAGTAAACTAGTGAA	CC	CC	CC	CC	CC	TT	TT	TT	CC	CC	---	TT	TT	TT	CC	CC	CC	CC	CC	CC	CC	TT	CC	CC	CC	CC	CC	CC	CC	CC	CC	CC	CC	CC	CC	TT	CC	CC	CC	CC	---	CC	CC	CC	CC
AX-177640423	10	60634064	A // G	AACAAAACAGTCACTGCCTGCAGGAGAGTTTCCAA[A/G]GTATCGGTTATTATTACTTTTTATATTTGTTACCG	AA	AA	AA	AA	AA	GG	GG	GG	GG	AA	GG	GG	GG	GG	AA	GG	GG	AA	GG	GG	AA	GG	GG	GG	GG	GG	AA	AA	AA	AA	AG	AA	AA	GG	GG	GG	GG	AA	AA	AA	GG	AA	AA	GG	AA
AX-177640422	10	59577228	A // C	ACCTCTTCTTGATCTTGATCCTTAACCTGAGAGGA[A/C]CTTAAGGCGGCGTATGCAACAAGATAGAGCTTGCA	CC	CC	CC	CC	CC	AA	AA	AA	AA	CC	AA	AA	AA	AA	CC	AA	AA	CC	AA	AA	CC	AA	AA	AA	AA	AA	CC	CC	CC	CC	CC	CC	CC	AA	AA	AA	AA	CC	CC	CC	CC	CC	CC	CC	CC
AX-177640421	20	59877743	T // G	CAATTTGAATTTAGTTTTCATGCCTCTGATCTATT[G/T]CTTTCTTTAAATTTCCAGCAACCAGCCCCCTTTAC	TT	TT	TT	TT	TT	GG	GG	GG	TT	TT	GG	GG	GG	GG	TT	GG	GG	TT	GG	GG	TT	GG	GG	GG	GG	GG	TT	TT	TT	TT	TG	TT	TT	GG	GG	GG	GG	TT	TT	TT	GG	TT	TT	GG	TT
AX-177640420	10	53191930	A // G	TTTTCTGCTATATACTACCCCCAAAATGTTTCCTA[A/G]CAACCTACCCTCCTAGTAGATCATGTGCACTTGAC	AA	AA	AA	AA	AA	GG	GG	GG	GG	AA	GG	GG	GG	GG	AA	GG	GG	AA	GG	AA	AA	GG	GG	GG	AA	GG	AA	AA	AA	AA	AG	AA	AA	AA	GG	GG	GG	AA	AA	AA	AA	AA	AA	AA	AA
AX-177640419	20	48194098	A // C	TGATGCCAATTCTACAACTAAGTGCTCCTCCCTTG[A/C]CCAAGCTTAAATTCTCCATGAAATAGCATCAGAAA	CC	---	CC	CC	CC	AA	AA	AA	CC	CC	AA	AA	AA	AA	CC	AA	AA	CC	AA	AA	CC	AA	AA	AA	CC	AA	CC	CC	CC	CC	AC	CC	CC	CC	AA	AA	AA	CC	CC	CC	CC	CC	CC	CC	CC
AX-177640418	10	18106423	T // C	GACAAGTGGGTTAGACTCATATGAAATTGTGTCAA[C/T]AGTATTATTTTTCGTTATTTTGAATGGGACTCCTA	CC	CC	CC	CC	CC	TT	TT	TT	TT	CC	TT	TT	TT	TT	CC	TT	TT	CC	TT	CC	TC	TT	TT	TT	CC	TT	CC	CC	CC	CC	TC	CC	CC	CC	TT	TT	TT	CC	CC	CC	CC	CC	CC	CC	CC
AX-177640416	20	37883724	A // G	AGTTTACGTGTTAAGCTCTGAAATCCCACAAGAAA[A/G]GGGAAGGATAAGTGATTATAAATCAGGTGCTGACA	GG	GG	GG	GG	GG	AA	AA	AA	GG	GG	AA	AA	AA	AA	GG	AA	AA	GG	AA	AA	GG	AA	GG	GG	GG	GG	GG	GG	GG	GG	GG	GG	GG	GG	AA	GG	GG	GG	GG	GG	GG	GG	GG	GG	GG
AX-177640415	10	37731356	T // C	GCTCAAACTATATGTATTTGTGATGAATAATATGT[C/T]GTTAATCTCTTTTATAGTCTATTCTTCCTTTTCTA	---	TT	TT	TT	---	CC	CC	CC	CC	TT	CC	CC	CC	CC	---	CC	CC	TT	CC	CC	TT	CC	---	CC	CC	CC	TT	TT	TT	TT	TC	TT	TT	CC	CC	CC	TC	TT	TT	TT	TT	TT	TT	TT	TT
AX-177640414	20	31266100	A // C	TGGACATGTTTATAGAAGGGTTTGATAGAGTTGTT[A/C]TTCAAGCAAATTCCTGGCTCTAGAAAATGATTTCT	CC	CC	CC	CC	CC	AA	AA	AA	AA	CC	AA	AA	AA	AA	CC	AA	AA	AA	AA	AA	AC	AA	AA	AA	CC	AA	CC	CC	CC	CC	AC	CC	CC	CC	AA	AA	AA	CC	CC	CC	---	CC	CC	CC	CC
AX-177640411	20	30263434	T // C	AAAAAAGGTTTTCACAATTCCAATGTAAATACATA[C/T]TATATGTTTGTACTGTATGTGGTATCAAATGACAC	CC	CC	CC	CC	CC	TT	TT	TT	TT	CC	TT	TT	TT	TT	CC	TT	TT	TT	TT	TT	TC	TT	TT	TT	TT	TT	CC	CC	CC	CC	TC	CC	CC	TT	TT	TT	TT	CC	CC	CC	CC	CC	CC	TT	CC
AX-177640410	10	29098734	A // G	GCCACCTTGCCCTACTAAGCCTAGAATCACGAGTC[A/G]ATTTTGAGTCCACGAGAATCCCTCTCTTACATTTA	GG	GG	GG	GG	GG	AA	AA	AA	AA	GG	AA	AA	AA	AA	GG	AA	AA	GG	AA	AA	GG	AA	AA	AA	AA	AA	GG	GG	GG	GG	AG	GG	GG	AA	AA	AA	AA	GG	GG	GG	GG	GG	GG	GG	GG
AX-177640409	10	24424552	T // C	CCTAATTGAAAAACCATAAACGCTCTTAATTTGAT[C/T]TTTAATTAGCTTAGGCTAATGACGAGTGCATCATG	CC	CC	CC	CC	---	---	TT	TT	TT	CC	TT	TT	TT	TT	CC	TT	TT	CC	TT	CC	CC	TT	---	TT	CC	TT	CC	CC	CC	TC	CC	CC	CC	CC	TT	---	TT	CC	CC	CC	CC	CC	CC	CC	CC
AX-177640407	1	7719548	T // C	CACTCAGCACAACAAAGAAAGCAAAGTCATTCTCT[C/T]TGAAGAAACAAAAACCCAAACCAAACCTTAGCTTT	TT	CC	TT	CC	CC	TT	TT	TT	TT	CC	TT	TT	TT	TT	CC	TT	TT	TT	TT	CC	CC	TT	TT	TT	CC	TT	CC	CC	CC	CC	TC	CC	CC	CC	TT	TT	TT	CC	CC	CC	CC	CC	CC	CC	CC
AX-177640406	20	18988673	T // C	TGGATAATTATTTGACTGCATCCAACTTGCACCTA[C/T]CTGATCGGAATGGATAATTATTTGACTCAGGACGA	TT	CC	CC	CC	CC	TT	TT	TT	TT	CC	TT	TT	TT	TT	CC	CC	TT	TT	TT	TT	TC	TT	TT	TT	TT	TT	CC	CC	CC	CC	TT	CC	CC	TT	TT	TT	TT	TT	CC	TT	TC	TT	CC	TT	CC
AX-177640404	20	17887438	A // G	ATTGCGTTCTCTGAACTTCAGCCTCACCATTGTTC[A/G]TAATTACTATTAATTCAGTCCGACACCTTCAACCA	AA	GG	GG	GG	GG	AA	AA	AA	AA	GG	AA	AA	AA	AA	GG	GG	AA	AA	AA	AA	AG	AA	AA	AA	AA	AA	GG	GG	GG	GG	AA	GG	GG	AA	AA	AA	AA	AA	GG	AA	GG	AA	GG	AA	GG
AX-177640403	20	17407621	T // C	TTCACACCATGTTGAATTGCTGATTGTAGGTTTCT[C/T]TGATGAAATGCTAGAACTGCTCCTATTCGCGTTAC	CC	TT	TT	TT	TT	CC	CC	CC	CC	TT	CC	CC	CC	CC	TT	TT	CC	CC	CC	CC	---	CC	CC	CC	CC	CC	TT	TT	TT	TT	CC	TT	TT	CC	CC	CC	CC	CC	TT	CC	TT	CC	---	CC	TT
AX-177640399	10	16432657	T // C	CACTATATAACCAAACTTATAAGATGCTTAATAAA[C/T]CGCTACAGGATAGAGCACTTGATGAACACTTCACA	TT	CC	CC	CC	CC	TT	---	TT	TT	CC	TT	TT	TT	TT	TT	TT	TT	CC	TT	CC	TC	TT	TT	TT	CC	TT	CC	CC	CC	CC	TC	CC	CC	CC	TT	TT	TT	CC	CC	CC	CC	CC	CC	CC	CC
AX-177640397	20	15392122	A // G	CATTTCTTTACTATACCTCTGAGTTTGTAATTCTT[A/G]TTCTTTCATTGCCCCTTGAATTTATAACTCCTTCT	GG	AA	AA	AA	AA	GG	GG	GG	GG	AA	GG	GG	GG	GG	AA	AA	GG	GG	GG	GG	---	GG	GG	GG	GG	GG	AA	AA	AA	AA	GG	AA	AA	GG	GG	GG	GG	GG	AA	GG	AA	GG	AA	GG	AA
AX-177640396	10	15422110	A // G	ATTCACCTTAAATTCAGCTTGAAAAACCAAAATGA[A/G]GACGTGATAAACAAATGCTTACCTTGTTAGAATTT	GG	AA	AA	AA	AA	GG	GG	GG	GG	AA	GG	GG	GG	GG	GG	GG	GG	AA	GG	---	AG	GG	GG	GG	AG	GG	AA	AA	AA	AA	AG	AA	AA	AA	GG	GG	GG	AA	AA	AA	AA	AA	AA	AA	AA
AX-177640395	20	15397808	A // G	CTATGTGCAGGGACTCCATCTCTCTATGCTCCAAC[A/G]GTAGGTTCTCCACATGTTAGAAAAAGTTAAACCCA	AA	GG	GG	GG	GG	AA	AA	AA	AA	GG	AA	AA	AA	AA	GG	GG	AA	AA	GG	GG	AG	AA	AA	AA	GG	GG	GG	GG	GG	GG	AA	GG	GG	GG	AA	GG	GG	AA	GG	AA	GG	AA	GG	GG	GG
AX-177640393	20	14005710	A // G	AAACTATTTGCCATTCAAGTATTTTTTTTCTTTTT[A/G]CTCACAATGCCATTGACATGATGGTAACTTTTTCA	AA	GG	GG	GG	GG	AA	AA	AA	AA	GG	AA	AA	AA	AA	GG	GG	AA	AA	AA	GG	---	AA	AA	AA	GG	AA	GG	GG	GG	GG	AA	GG	GG	GG	AA	AA	AA	AA	GG	---	GG	AA	GG	GG	GG
AX-177640392	20	13940412	T // C	AACAGATCTCTTATTTATCAACTAGTTAATTCTAA[C/T]TAGCTATTCTCTTAATTGATTTCTTAGCAAAACCA	CC	TT	TT	TT	TT	CC	CC	CC	CC	TT	CC	CC	CC	CC	TT	TT	CC	CC	CC	CC	---	CC	CC	CC	CC	CC	TT	TT	TT	TT	CC	TT	TT	CC	CC	CC	CC	CC	TT	CC	TT	CC	TT	CC	TT
AX-177640390	10	12803338	A // C	ATTGTTTGAGGTAAAATCAAGGCTTCTAGAACTAC[A/C]TTTCTTATTATGTGAGAAATGAGAAAAAAGTGTTA	CC	CC	CC	CC	CC	AA	AA	AA	AA	CC	AA	AA	AA	AA	CC	AA	AA	CC	AA	CC	---	AA	AA	AA	CC	AA	CC	CC	CC	CC	AC	CC	CC	CC	AA	AA	AA	CC	CC	CC	CC	CC	CC	CC	CC
AX-177640389	10	12827319	A // G	TGTTTCCGAGGTATATGGGAAATTTCAAAATTTAA[A/G]AAACAAGAGATAAGATTGTTGACACTGGAATTGTA	GG	GG	GG	GG	GG	AG	AG	---	AG	GG	---	AG	AA	---	GG	---	AA	GG	AA	GG	GG	---	AG	AG	GG	AA	---	---	GG	GG	AG	GG	GG	GG	---	AA	AG	GG	GG	GG	---	GG	GG	GG	GG
AX-177640388	10	12822991	T // C	TCTTTAAAGCTTTTGTGTTCGAGATACGGACTAAG[C/T]TTTTACTATCTATAAGTCGGTTATGTGATTAACAG	TT	TT	TT	TT	TT	CC	CC	CC	CC	TT	CC	CC	CC	CC	TT	CC	CC	TT	CC	CC	TT	CC	CC	CC	CC	CC	TT	TT	TT	TT	TC	TT	TT	CC	CC	CC	CC	TT	TT	TT	CC	TT	TT	CC	TT
AX-177640387	10	12842286	T // C	CAGATGGAGATGGAATTGATGGTTGACAGTGGAAG[C/T]ACCCACTATAAAAAGGTCGTCGGATACTATCGGAT	TT	TT	TT	TT	TT	CC	CC	CC	CC	TT	CC	CC	CC	CC	TT	CC	CC	TT	CC	CC	TC	CC	CC	CC	CC	CC	TT	TT	TT	TT	TC	TT	TT	CC	CC	CC	CC	TT	TT	TT	CC	TT	TT	CC	TT
AX-177640386	20	11222431	A // C	TTTAACCAATAAATTAAATTAAAAGAGGAGAGACG[A/C]ACTCGTGGCTTGGAATTGAAAAATTAAAACATTGT	AA	AA	AA	AA	AA	CC	CC	CC	CC	AA	CC	CC	CC	CC	AA	AA	CC	CC	CC	CC	AA	CC	CC	CC	CC	CC	AA	AA	AA	AA	CC	AA	AA	CC	CC	CC	CC	CC	AA	CC	AA	CC	AA	CC	AA
AX-177640383	20	10054933	A // G	ACCTCTTGTTAGCAAGTTGAGCTTTTCTTACAGCT[A/G]TATACCTTAGATTAGTGTTGTATCCCCTGAGCCCC	GG	GG	GG	GG	GG	AA	AA	AA	AA	GG	AA	AA	AA	AA	GG	GG	AA	AA	AA	AA	AG	AA	AA	AA	AA	AA	GG	GG	GG	GG	AA	GG	GG	AA	AA	AA	AA	AA	GG	AA	GG	AA	GG	GG	GG
AX-177640382	20	10100636	T // C	GATCTATTGTAAAAATTTACTAAAGTGTTTGAAAT[C/T]GACAAAAAATATCCATTAATGTGAAGATAGTATGA	CC	CC	CC	CC	CC	TT	TT	---	TT	CC	TT	TT	TT	TT	CC	CC	TT	TT	TT	TT	TC	---	TT	TT	TT	TT	CC	CC	CC	CC	TT	CC	CC	TT	TT	TT	TT	TT	CC	---	CC	TT	CC	TT	CC
AX-177640379	20	8452305	A // G	GCTAGTAGTTAGGTGCTGTGAAAAATTTTATGTTA[A/G]ACAGAATATTCACAAAAAAAATGTTTAAATCTCGA	GG	GG	GG	GG	GG	AA	AA	AA	---	GG	AA	AA	---	AA	GG	GG	AA	AA	AA	AA	---	AA	AA	AA	AA	---	---	GG	GG	GG	AA	GG	GG	AA	AA	---	AA	AA	GG	AG	GG	AA	GG	GG	GG
AX-177640378	8	7003712	T // C	GTACCCGTTGCCGGAGAAGTTCCAGGTACTATCTT[C/T]GAAGACGAAATGACACCTCAGACAGGTCCATCCTC	TT	CC	TT	CC	CC	TT	TT	TT	TT	CC	TT	TT	TT	TT	TT	TT	TT	TT	TT	CC	CC	TT	TT	TT	CC	TT	CC	CC	CC	CC	TT	CC	CC	CC	TT	TT	TT	TT	CC	TT	TC	TT	TT	CC	CC
AX-177640377	20	4957341	T // C	GCGAAACTGTTGATCGCCGATCTGATCGACATCAT[C/T]CGTAGAGATGAAAAATGCGCAGATTGTGACCTGGT	CC	CC	CC	CC	CC	TT	TT	TT	TT	CC	TT	TT	TT	TT	CC	CC	TT	TT	TT	CC	TC	TT	TT	TT	CC	CC	CC	CC	CC	CC	TT	CC	CC	CC	TT	CC	CC	TT	CC	TT	CC	TT	CC	CC	CC
AX-177640376	20	4957250	T // G	TCGCCAGAAGCAAAATCGTTGCTTGAAGCGTCGTC[G/T]TCTTCTTCTGAGAGCATGTCGCAGGAATCCGTCAC	GG	GG	GG	GG	GG	TT	TT	TT	TT	GG	TT	TT	TT	TT	GG	GG	TT	TT	TT	GG	TG	TT	TT	TT	GG	GG	GG	GG	GG	GG	---	GG	GG	GG	TT	GG	GG	TT	GG	TT	GG	TT	GG	GG	GG
AX-177640375	10	4335438	A // G	CAAAATGAAGAATGACGAGGAGAAGAAGAAAGAGG[A/G]GACTTGGACTTTGGCGCTGTTGAATTGGACCAGCC	GG	AG	GG	GG	GG	GG	GG	GG	GG	GG	GG	GG	GG	GG	GG	GG	GG	GG	GG	GG	GG	GG	GG	GG	AG	GG	GG	GG	GG	GG	GG	GG	GG	AG	GG	GG	GG	GG	GG	GG	GG	GG	GG	GG	GG
AX-177640372	20	1573520	T // C	GTGTGGAGTGTGGACACACATTTTCCTTTCCTTTC[C/T]TTTTTGAATAAGAGAAAGTATGAAGAGTCAATGAA	CC	CC	CC	CC	CC	TT	TT	---	TT	CC	TT	TT	TT	TT	CC	CC	CC	TT	TT	CC	---	TT	TT	TT	CC	CC	---	CC	CC	CC	---	CC	CC	CC	TT	TT	CC	TT	CC	---	---	TT	CC	---	CC
AX-177640371	20	474520	A // C	AAGCAACTGAGCAATTGTTCCTGCATGCATGCATT[A/C]AACCTTAATTAATTAATTAATTAATTCGCGTTGAC	---	AA	AA	CC	CC	AA	CC	CC	CC	CC	CC	---	CC	CC	CC	---	AA	AA	AA	AA	AA	AA	CC	CC	---	---	CC	CC	---	CC	AA	CC	CC	CC	AA	CC	CC	AA	CC	CC	CC	AA	CC	CC	CC
AX-177640370	1	461999	T // C	TGCTCTCCGCATTCACCACACTATAAAGAAAATCT[C/T]ATGGCCTAAGTTGTTCAAGTTGTGATGATAATTTG	CC	CC	TT	TT	CC	TT	TT	TT	TT	CC	TT	TT	TT	TT	CC	---	TT	TT	TT	TT	TT	TT	TT	TT	TT	TC	TT	CC	CC	CC	---	CC	CC	TT	TT	---	TT	TT	CC	---	TC	TT	TC	CC	CC
AX-177640369	1	315858	A // G	CTCCCTCTCTTGAAGGTTCCAAGATCCCTATTCCT[A/G]TGACTCCAAAGAAGAAATCTCCAAAAGCAAAAGAC	GG	GG	AA	AA	GG	AA	AA	AA	AA	GG	AA	AA	AA	AA	GG	AA	AA	AA	AA	AA	AA	AA	AA	AA	AA	AA	AA	GG	GG	GG	AA	GG	GG	AA	AA	AA	AA	AA	GG	AA	GG	AA	AA	GG	GG
AX-177640368	19	137054152	A // G	TCCTGAAAATTCTATCATTTCGTTCTAGCCAAACT[A/G]TCCAGATAACAACAAAGAAGCCAATCACTCACTTC	AA	AA	AA	AA	AA	GG	GG	GG	GG	AA	GG	GG	GG	GG	AA	GG	GG	GG	GG	GG	AA	GG	GG	GG	AG	GG	AA	AA	GG	AA	AA	AA	AA	GG	GG	GG	GG	AA	AA	---	AA	AA	AA	GG	AA
AX-177640367	19	130441428	A // G	TTTGGTAAGGAATTGCATGGTCTTTCATAAAAATA[A/G]ACAAAGACTAGATTAGATCTTTACTTGTTTCGAAA	GG	GG	GG	GG	GG	GG	GG	GG	GG	GG	GG	GG	GG	AA	GG	AA	AA	AA	AA	GG	GG	GG	GG	GG	GG	AA	GG	GG	GG	GG	GG	GG	GG	GG	AA	AA	AA	GG	GG	GG	GG	GG	GG	GG	GG
AX-177640366	19	127697925	T // G	AGAAGATGAAGGTATGGAGGAGGTTGAGGAAGAGA[G/T]AAAAGAACTCTCTTTTAGCTTTCTGCAAAAAGAGA	GG	GG	TG	GG	GG	GG	GG	GG	GG	GG	GG	GG	GG	TG	GG	TG	TG	TG	TG	GG	GG	GG	GG	GG	GG	TG	GG	GG	GG	GG	GG	GG	GG	GG	TG	TG	TG	GG	GG	GG	GG	GG	GG	GG	GG
AX-177640364	19	123045228	T // C	ACTGTTACTATATCCATGGTGGCAAGAATTGGCCA[C/T]GTCATTGACGACATTAGTGCTCTAGTGACAAAAAA	TT	TT	TT	TT	TT	TT	TT	TT	TT	TT	TT	TT	TT	CC	TT	CC	CC	CC	CC	CC	TT	TT	TT	TT	CC	CC	TT	TT	CC	TT	TT	TT	TT	CC	CC	CC	CC	TT	CC	CC	TT	TT	CC	CC	TT
AX-177640363	19	123045035	A // C	ACTTGGGGTTCATGGTTGACTACATGGAACCTTGG[A/C]TCCCACTTGCAATCATGATCATAAAATAAAAAATA	CC	CC	CC	CC	CC	CC	CC	CC	CC	CC	CC	CC	CC	---	CC	---	AC	AC	AC	CC	CC	CC	CC	CC	CC	CC	CC	CC	CC	CC	CC	CC	CC	CC	AC	AC	AC	CC	CC	CC	CC	CC	CC	CC	CC
AX-177640362	19	122036255	A // G	ATTGATGCTTTTTCAAGATATACATGCCTCAATTT[A/G]TTAGTCACTAAGTCTCAGGTTTTTGAGGTATTCAA	AA	AA	AA	AA	AA	AA	AA	AA	AA	AA	AA	AA	AA	GG	AA	GG	GG	GG	GG	GG	AA	AA	AA	AA	GG	GG	AA	AA	---	AA	AA	AA	AA	GG	GG	GG	GG	AA	AA	AA	AA	AA	AA	GG	AA
AX-177640358	9	120788162	A // C	CTCGATAGTGCAAAACTAGTTGTCAGCTTTGGTAG[A/C]AACAATCGTACCTTTAAACCTTAGCGGGTTCATCT	CC	CC	CC	CC	CC	AA	AA	AA	AA	CC	AA	AA	AA	AA	CC	AA	AA	AA	AA	AA	CC	AA	AA	AA	CC	AA	CC	CC	CC	CC	AA	CC	CC	CC	AA	AA	AA	AA	CC	AA	CC	AA	CC	CC	CC
AX-177640355	19	118876937	A // G	AGCACATTTGGATCTTTTCTTCTGGTAAGGCCGCA[A/G]CGGCTTGATTCCTGTATCTACATTTCAATTTTCAA	GG	GG	GG	GG	AG	GG	GG	GG	GG	GG	GG	GG	GG	AA	GG	AA	AA	AA	AA	AA	GG	GG	GG	GG	AA	AA	GG	GG	AA	GG	GG	GG	GG	AA	AA	AA	AA	GG	GG	GG	GG	GG	GG	AA	GG
AX-177640354	19	116892911	A // G	GCAAGATGCCAATTCAGGCTTGTACAACTTCAACC[A/G]GAGGAACCATTCTAGATTGGTGTTGCTCATTGTAG	AA	AA	AA	AA	AA	AA	AA	AA	AA	AA	AA	AA	AA	GG	AA	GG	GG	GG	GG	GG	AA	AA	AA	AA	GG	GG	AA	AA	GG	AA	AA	AA	AA	GG	GG	GG	GG	AA	AA	AA	AA	AA	AA	GG	AA
AX-177640353	10	53857041	T // C	TGTGAAGTTCACTGACAGAGAATCTTTGAGTGTAT[C/T]TATCAATTCATCGAATACGTTGTTAGATTTAAAAA	CC	CC	CC	CC	CC	TT	---	TT	TT	CC	TT	TT	TT	TT	CC	TT	TT	CC	TT	TT	CC	TT	---	TT	TT	TT	CC	CC	CC	CC	TC	CC	CC	TT	TT	TC	TT	CC	CC	CC	---	CC	CC	TT	CC
AX-177640351	19	113996885	A // C	GAAATAGCGAAAGAGCTACTATCTGAGAGGCAGAT[A/C]AGTGAGAGGGACATAGTCAATCAGAAAAGAAAAGA	CC	CC	CC	CC	CC	CC	CC	CC	AA	CC	CC	CC	CC	CC	CC	AA	AA	CC	AA	CC	CC	CC	CC	CC	CC	CC	CC	CC	CC	CC	CC	CC	CC	CC	CC	CC	CC	CC	CC	CC	CC	CC	CC	CC	CC
AX-177640349	19	112362364	T // C	TCCTTGGCTCTCTTTTGGGCCTTGAACGGCAAGTC[C/T]TGCTCTGCATAAAGTTGTTCGACCATTTTTCTCAA	CC	CC	CC	CC	CC	CC	CC	CC	TT	CC	CC	CC	CC	TT	CC	TT	TT	TT	TT	TT	CC	CC	CC	CC	TT	TT	CC	CC	CC	CC	CC	CC	CC	TT	TT	TT	TT	CC	CC	CC	CC	CC	CC	CC	CC
AX-177640348	19	112824430	T // C	TCTACCAATGATAGATGCAAAGACGCATAATAGAT[C/T]GATATGAACATGATGAGCTGTCCCATAATAAACCC	CC	CC	CC	CC	CC	CC	CC	CC	TC	CC	CC	CC	CC	CC	CC	TC	TC	CC	TC	CC	CC	CC	CC	CC	CC	CC	CC	CC	CC	CC	CC	CC	CC	CC	CC	CC	CC	CC	CC	CC	CC	CC	CC	CC	CC
AX-177640347	19	112363497	T // C	TACCAAGCCTAAAAAAAGGCACTCATACATGAAAA[C/T]AAAAAGGGTGTCCAAGTTATTAATTCAGGGGTAAC	CC	CC	CC	CC	CC	CC	CC	CC	---	CC	CC	CC	CC	TT	CC	TT	TT	TT	TT	TT	CC	CC	CC	CC	TT	TT	CC	CC	TT	CC	CC	CC	CC	TT	TT	TT	TT	CC	CC	CC	CC	CC	CC	TT	CC
AX-177640346	19	112816214	A // C	GTTGTAAGAGAGAGCACAGCAGATCAAAGCTGCGA[A/C]CGAGTCAACTCGGCAATACCTGAAGGAGCAGATCG	CC	CC	CC	CC	CC	CC	CC	CC	AA	CC	CC	CC	CC	AA	CC	AA	AA	AA	AA	AA	CC	CC	CC	CC	AA	AA	CC	CC	AA	CC	CC	CC	CC	AA	AA	AA	AA	CC	CC	CC	CC	CC	CC	AA	CC
AX-177640345	19	108047444	A // C	CCAATTATTTGATGATACGTCATTCTGGTAGTTAG[A/C]TTTGCTAAATAACTACTCGTGCACTTTAGAGATTG	CC	CC	CC	CC	CC	CC	CC	CC	AA	CC	CC	CC	CC	CC	CC	AA	AA	CC	AA	CC	CC	CC	CC	CC	CC	CC	CC	CC	CC	CC	CC	CC	CC	CC	CC	CC	CC	CC	CC	CC	CC	CC	CC	CC	CC
AX-177640343	18	25469683	A // G	TAAATCGGGTTTTTGGAGCACCTGACAAATTCCCT[A/G]GTTTGTTCTCATGACAACCTGGTGACCTTGGAAGT	AA	AA	AA	AA	AA	GG	GG	GG	GG	AA	GG	GG	GG	GG	AA	GG	GG	GG	GG	GG	AA	GG	GG	GG	GG	GG	AA	GG	AA	AA	GG	AA	AA	GG	GG	GG	GG	GG	AA	GG	AA	GG	AA	AA	AA
AX-177640342	19	102116373	A // G	GTTTCCCAAGCCCTTAGGAAAATGGTTAATATGCA[A/G]AATATGTTTGTAGGCTTTTGAACTTACTTTGGTGT	GG	GG	GG	GG	GG	GG	GG	GG	AG	GG	GG	GG	GG	GG	GG	AG	AG	AG	AG	GG	GG	GG	GG	GG	GG	AG	GG	GG	GG	GG	GG	GG	GG	GG	AG	AG	AG	GG	GG	GG	GG	GG	GG	GG	GG
AX-177640340	19	95380662	T // C	CCTTTGGCAAGCTGAGGCTTCAAGTTTAAGCTTTT[C/T]TGGGTCATAGCCAATGAACAAGTGTGTGCGATGTT	CC	CC	CC	CC	CC	CC	CC	CC	TC	CC	CC	CC	CC	CC	CC	TC	TC	CC	TC	CC	CC	CC	CC	CC	CC	CC	CC	CC	CC	CC	CC	CC	CC	CC	CC	CC	CC	CC	CC	CC	CC	CC	CC	CC	CC
AX-177640339	19	84563778	A // G	AAGAGAAGCAAAAGTAGAAGGGGAAACCAAAAGTT[A/G]AAGATAAGTGCAACGAGAATTGATGGAAGTTGTCG	AA	AA	AA	AA	AA	AA	AA	AA	GG	AA	AA	AA	AA	AA	AA	GG	GG	GG	GG	GG	AA	AA	AA	AA	GG	GG	AA	AA	GG	AA	AA	AA	AA	GG	GG	GG	GG	AA	AA	AA	AA	AA	AA	GG	AA
AX-177640338	19	83831198	A // G	GTTGAATAGAAAATATAAATTGAGCGTGAATTAAG[A/G]CTGTAATTGATGCTAAAAACTCTGGTTATGTCAAT	GG	GG	GG	GG	GG	GG	GG	GG	AA	GG	GG	GG	GG	GG	GG	AA	AA	GG	AA	GG	GG	GG	GG	GG	GG	GG	GG	GG	GG	GG	GG	GG	GG	GG	GG	GG	GG	GG	GG	---	GG	GG	GG	GG	GG
AX-177640336	18	3063003	T // C	TCTAGAACATGAAGGTTCGTATCGGTTTTAGCTTT[C/T]AATTGAACCGATGTAAGGTTTGGTTTATTGATTTT	CC	CC	CC	TT	---	CC	CC	CC	CC	TT	CC	CC	CC	CC	CC	CC	CC	TT	CC	CC	TT	CC	CC	CC	CC	CC	TT	CC	TT	TT	CC	TT	---	CC	CC	CC	CC	CC	TT	CC	TT	CC	TT	CC	TT
AX-177640334	19	53904571	A // G	CCTTTTCTGCGGGATCGATAAATGCATGGGAACAC[A/G]TGATCGAAATGGAAAATAGTTGAAGGATATTTTTC	GG	GG	GG	GG	GG	GG	GG	GG	AA	GG	GG	GG	GG	GG	GG	AA	AA	GG	AA	GG	GG	GG	GG	GG	GG	GG	GG	GG	GG	GG	GG	GG	GG	GG	GG	GG	GG	GG	GG	---	GG	GG	GG	GG	GG
AX-177640332	19	51868157	A // C	GCACAATGGAAGAATGACACTAAGCGTCAGCCATT[A/C]CAACTGAGAAGGAATGATCTCAAACCAATTGCTAG	CC	CC	CC	CC	CC	CC	CC	CC	AA	CC	CC	CC	CC	CC	CC	AA	AA	AA	AA	CC	CC	CC	CC	CC	CC	AA	CC	CC	CC	CC	CC	CC	CC	CC	AA	AA	AA	CC	CC	CC	CC	CC	CC	CC	CC
AX-177640331	19	52093749	T // C	TGTTGGTGATTTTTAATTAGGTATTTACTATTTCA[C/T]ATTTTTTTTTATGTGTAGTAATGGGAGAATCAAAA	CC	CC	CC	CC	CC	CC	CC	CC	TC	CC	CC	CC	CC	CC	CC	TC	TC	CC	TC	CC	CC	CC	CC	CC	CC	CC	CC	CC	CC	CC	CC	CC	CC	CC	CC	CC	CC	CC	CC	CC	CC	CC	CC	CC	CC
AX-177640330	9	48665895	T // G	ATAACTATGTTAACCCGTTCTATGACAATATCTCT[G/T]CCTACTAAATCTATTGCCACAACAAGAATCCTTTG	GG	GG	GG	GG	GG	GG	TT	GG	TT	GG	TT	TT	TT	TT	GG	TT	TT	TT	TT	TT	GG	GG	TT	TT	GG	TT	GG	GG	GG	GG	TT	GG	GG	GG	TT	TT	TT	TT	GG	TT	TG	TT	GG	GG	GG
AX-177640329	9	41864644	T // C	TAGTTTTGGCAGCAGGTCTGCTCTAGCATTCTTTT[C/T]CTTGAGAACATACTGCGCCACTAACTCCTCGAAAC	CC	CC	CC	CC	CC	CC	TT	CC	TT	CC	TT	TT	TT	TT	CC	TT	TT	TT	TT	CC	CC	CC	TT	TT	CC	TT	CC	CC	CC	CC	TT	CC	CC	CC	TT	TT	TT	TT	CC	TT	CC	TT	CC	CC	CC
AX-177640328	19	37285764	A // G	CCTTGATGGAACATTTGGCGCCCACTGTGAGGCCA[A/G]AACTTAAATAACCTCACGATAATTTTATCTTACTT	GG	GG	GG	GG	GG	GG	GG	GG	AA	GG	GG	GG	GG	GG	GG	AA	AA	AA	AA	GG	GG	GG	GG	GG	GG	AA	GG	GG	GG	GG	GG	GG	GG	GG	AA	AA	AA	GG	GG	GG	GG	GG	GG	GG	GG
AX-177640324	19	34602679	A // C	TTCCCCCAATGAGCTGAATTTGATGATTAATTGTA[A/C]AAGTTATGCATAGACTCTTGGGGATGCGCGTACGG	CC	CC	CC	CC	CC	CC	CC	CC	AA	CC	CC	CC	CC	CC	CC	AA	AA	AA	AA	AA	CC	CC	CC	CC	AA	AA	CC	CC	AA	CC	CC	CC	CC	AA	AA	AA	---	CC	CC	CC	CC	CC	CC	AA	CC
AX-177640322	19	34053003	T // C	AAAACCTCTAGGAGGAAAGTATATAAATACATGTT[C/T]AACAGTGAAAAAATATGCTAAGTACAGATTAATAT	CC	CC	CC	CC	CC	CC	CC	CC	TT	CC	CC	CC	CC	CC	CC	TC	TT	TT	TT	CC	CC	CC	CC	CC	CC	---	CC	CC	CC	CC	CC	CC	CC	CC	TT	TT	TT	CC	CC	CC	CC	CC	CC	CC	CC
AX-177640321	19	30602247	T // C	GACCCGTCAGGTCGCGAATCTGTCTGATAGTCCTC[C/T]GGTTCTTGTTAGACTAGGCCAGAACAGAGAATATA	TT	TT	TT	TT	TT	TT	TT	TT	CC	TT	TT	TT	TT	TT	TT	CC	CC	CC	CC	CC	TT	TT	TT	TT	CC	CC	TT	TT	CC	TT	TT	TT	TT	CC	CC	CC	CC	TT	TT	TT	TT	TT	TT	CC	TT
AX-177640318	9	25297836	A // G	AACTTCAAAAATATGAACAAAACCAACAATACAAA[A/G]AATATCTGCTATTCATGTTGCCTCCAATACAAGAA	GG	GG	GG	GG	GG	GG	AA	GG	AA	GG	AA	AA	AA	AA	GG	AA	AA	AA	AA	AA	GG	GG	AA	AA	GG	AA	GG	GG	GG	GG	AA	GG	GG	GG	AA	AA	AA	AA	GG	AA	GG	AA	GG	GG	GG
AX-177640315	10	95999409	T // C	TCTGTCTCAATCTTTCTAACGATGGTTGATCCATT[C/T]CCCCAAGATTTTTGCTTTAACTATGAACTGAATTT	CC	CC	CC	CC	CC	TT	TT	TT	TT	CC	TT	TT	TT	TT	CC	TT	TT	CC	TT	CC	CC	TT	TT	TT	CC	TT	CC	CC	CC	CC	TC	CC	CC	CC	TT	TT	---	CC	CC	CC	CC	CC	CC	CC	CC
AX-177640314	19	101769660	A // G	GAAAATACTACAACAAAGCAAGTTGATAGGTGATG[A/G]ATGGGGCTCATTTTCTATTTGTTTTAACCTTCTCT	---	AA	AA	AA	AA	AA	AA	AA	GG	AA	AA	AA	AA	AA	AA	---	GG	GG	GG	GG	AA	AA	AA	AA	GG	---	AA	AA	GG	AA	AA	AA	AA	GG	---	---	---	AA	AA	AA	AA	AA	AA	---	AA
AX-177640313	19	19804870	T // C	TCATTGAATTTTGTCCGAACTTCATACAACAGAGA[C/T]CAGTTTGGAGCCACTTATGGAGGCTGAAAATTTCT	TT	TT	TT	TT	TT	TT	TT	TT	CC	TT	TT	TT	TT	TT	TT	CC	CC	CC	CC	CC	TT	TT	TT	TT	CC	CC	TT	TT	CC	TT	TT	TT	TC	CC	CC	CC	CC	TT	TT	---	TT	TT	TT	CC	TT
AX-177640312	19	19728293	T // C	CCATCTCTCCATAGCTTGGAGATTGAGGCTTTTAT[C/T]AAAGGGTTTCACTATCATTGATAGCTTCCATGGTC	TT	TT	TT	TT	TT	TT	TT	TT	CC	TT	TT	TT	TT	TT	TT	CC	CC	CC	CC	CC	TT	TT	---	TT	CC	CC	TT	TT	CC	TT	TT	TT	TT	CC	CC	CC	CC	TT	TT	TT	TT	TT	TT	CC	TT
AX-177640311	19	19634797	T // C	TAATATTCCGCAAACGACTCCTAGAGGTCCCGAAT[C/T]CTCTTACTTGCTACCTAGGTAACTCGACCCCCTCT	CC	CC	CC	CC	CC	CC	CC	CC	TT	CC	CC	CC	CC	CC	CC	TT	TT	CC	TT	CC	CC	CC	CC	CC	CC	CC	CC	CC	CC	CC	CC	CC	CC	CC	CC	CC	CC	CC	CC	CC	CC	CC	CC	CC	CC
AX-177640310	19	18820865	T // G	GCTGAATTTGAATATACACTAGAGTTGAGGAATTT[G/T]ATATTTGACAATTCTTTGATCTTTGTATTTGTCGA	GG	GG	GG	GG	GG	GG	GG	GG	---	GG	GG	GG	GG	GG	GG	TT	TT	TT	TT	TT	GG	GG	GG	GG	TT	TT	GG	GG	TT	GG	GG	GG	GG	TT	TT	TT	TT	GG	GG	GG	GG	GG	GG	TT	GG
AX-177640309	19	18750579	A // C	TGTACCTGTTTGATCGGATAAAGAATTTAGTCATT[A/C]TGACGCCTAATTAGTTGAAAGTAAAAGTTAATCAA	CC	CC	CC	CC	CC	CC	CC	CC	AA	CC	CC	CC	CC	CC	CC	AA	AA	AA	AA	CC	CC	CC	CC	CC	CC	AA	CC	CC	CC	CC	CC	CC	CC	CC	AA	AA	AA	CC	CC	---	CC	CC	CC	CC	CC
AX-177640308	19	17409283	A // G	GCTTCGAACCGTTGGAACTGGACTCTTGATGAAGG[A/G]TTGTGATGTTAACTTGGAACTGAAAAGTTTTTATT	GG	GG	GG	GG	GG	GG	GG	GG	AA	GG	GG	GG	GG	GG	GG	AA	AA	GG	AA	GG	GG	GG	GG	GG	GG	GG	GG	GG	GG	GG	GG	GG	GG	GG	GG	GG	GG	GG	GG	GG	GG	GG	GG	GG	GG
AX-177640307	19	17413618	A // G	CTGAGAGTTCAATGGACCACTTGATCAGCCTCCCT[A/G]CTAGCTCAGGTTTGGCGAGTATTTGGTGTAGTTGC	GG	GG	GG	GG	GG	GG	GG	GG	AA	GG	GG	GG	GG	GG	GG	AA	AA	AA	AA	AA	GG	GG	GG	GG	AA	AA	GG	GG	GG	GG	GG	GG	GG	AA	AA	AA	AA	GG	GG	GG	GG	GG	GG	GG	GG
AX-177640306	19	17545605	T // C	CTCCCCACTATCATTAGTGCCTTGTTTGTGTGAAA[C/T]CCTTGCTCCACACCAATGAGAAAGAAAATTGTTAT	CC	CC	CC	CC	CC	CC	CC	CC	TT	CC	CC	CC	CC	CC	CC	TT	TT	TT	TT	CC	CC	CC	CC	CC	CC	TT	CC	CC	CC	CC	CC	CC	CC	CC	TT	TT	TT	CC	CC	CC	CC	CC	CC	CC	CC
AX-177640303	19	15369573	A // G	TTGCTGTATTTCTATGGAGGCTGAGAAGAAGACCA[A/G]GTGATCTGAGTGAGATCTGCAAATACATTTATATT	GG	GG	GG	GG	GG	AA	AA	AA	AA	GG	AA	AA	AA	AA	GG	AA	AA	AA	AA	AA	GG	AA	AA	AA	AA	AA	GG	GG	GG	GG	GG	GG	GG	AA	AA	AA	AA	GG	GG	GG	GG	GG	GG	GG	GG
AX-177640302	9	13907685	A // G	ATTAACTCATCAATGCCCAAGTCGGGCCGATTTTT[A/G]GATAATGCAACTGACGCTCTTATTGTGTGAGCATT	GG	GG	GG	GG	GG	AA	AA	AA	AA	GG	AA	AA	AA	AA	GG	AA	AA	AA	GG	AA	GG	AA	AA	AA	AA	AA	GG	GG	GG	GG	AA	GG	GG	AA	AA	AA	AA	AA	GG	AA	GG	AA	GG	GG	GG
AX-177640301	9	13850529	A // G	ATTATTGAAGACATTGACAAAGAAGATAATAAAAT[A/G]AGCTTTAGAGTGCTGGAAGGAGACCTGCTGAAGCA	AA	AA	AA	AA	AA	GG	GG	GG	GG	AA	GG	GG	GG	GG	AA	GG	GG	GG	GG	GG	AA	GG	AG	GG	AA	GG	AA	AA	AA	---	GG	AA	AA	AA	GG	GG	AG	GG	AA	GG	AA	GG	AA	AA	AA
AX-177640298	9	12642604	T // C	ACGGTTTGTGAGATATGTAGATTTTAATGTATGAG[C/T]GAATAGTGAATTATGGCATGGTTTCTTCGCTCTCT	TT	TT	TT	CC	CC	TT	TT	TT	TT	CC	TT	TT	TT	TT	CC	TT	TT	TT	TT	TT	CC	TT	TT	TT	TT	TT	CC	CC	TT	CC	TT	CC	CC	TT	TT	TT	TT	TT	CC	TT	CC	TT	CC	TT	CC
AX-177640292	8	123186767	A // G	TATTTTTGTACTTTGTATAAAATATTTCTCATTTG[A/G]TAAATTTGGGTAAGTGGAGACCGATGGCTATCTCT	AA	AA	AA	AA	AA	GG	GG	GG	GG	AA	GG	GG	GG	GG	AA	GG	GG	GG	GG	GG	AA	GG	GG	GG	GG	GG	AA	GG	AA	AA	---	AA	AA	GG	GG	GG	GG	GG	AA	GG	GG	GG	GG	GG	AA
AX-177640289	9	3927989	A // G	ATACCTTAAAAGCATGACCCTCTCCTTCCAACTTC[A/G]GTTATTTGTGCCATTTTTTTCTTCTCTAATTATGA	GG	GG	GG	GG	GG	AA	AA	AA	AA	GG	AA	AA	AA	---	---	---	---	AA	AA	AA	GG	AA	AA	AA	AA	AA	GG	GG	GG	GG	GG	GG	GG	AA	AA	AA	AA	GG	GG	GG	AG	GG	GG	AA	GG
AX-177640277	18	128845832	A // G	TGAACAAACACGCCATTTACAGAAATCAATTCAGA[A/G]ACTAATACAAATTATTATTATAAATTATGATAACC	AA	AA	AA	GG	AA	GG	GG	GG	GG	AA	GG	GG	GG	GG	AA	GG	GG	GG	GG	GG	AA	GG	---	GG	GG	GG	GG	AA	AA	AA	---	AA	AA	GG	GG	GG	GG	GG	---	GG	---	GG	GG	GG	AA
AX-177640271	18	127304285	T // C	GCTAGGTCAGGGATGGTCGTACATCATCTTGATGA[C/T]ATTGGTCATATTTTGAGTACATGAATTGTTGTTCG	TT	TT	TT	CC	CC	TT	TT	TT	TT	CC	TT	TT	TT	TT	CC	TT	TT	TT	TT	TT	CC	TT	TT	TT	TT	TT	CC	CC	CC	CC	TT	CC	CC	TT	TT	---	TT	TT	CC	TT	---	TT	TT	CC	TT
AX-177640267	19	64931719	A // C	TGAAATCTTCAAAAGATGGCTTGTACAGAGTCTAG[A/C]AAATTTCTGGATTGATTAATGAAAATCTATGCCCA	AA	AA	AA	AA	AA	AA	AA	AA	CC	AA	AA	AA	AA	AA	AA	CC	CC	AA	CC	---	AA	AA	AA	AA	---	AA	AA	AA	AA	AA	AA	AA	AA	---	AA	AA	AA	AA	AA	AA	AA	AA	AA	AA	AA
AX-177640265	8	120406136	T // C	GTCTCAATATAGACCAGAGTAAACATAGAAGACAT[C/T]TTAGGCATTCTAACTTGGGACAACCCCGAAAAATG	TT	TT	TT	TT	TT	TT	TT	TT	TT	TT	TT	CC	TT	TT	TT	CC	CC	CC	CC	CC	TT	TT	TT	TT	CC	CC	TT	CC	TT	TT	TC	TT	TT	CC	CC	CC	CC	CC	TT	CC	TT	CC	CC	TT	TT
AX-177640263	8	120604162	T // C	GACTAGTGTTGCCCATTTTTTATACTCTTGACTAT[C/T]GAGTGTGCACGGGATCATGAAGTTGGCACATATGA	TT	TT	TT	TT	TT	TT	TT	TT	TT	TT	TT	CC	TT	TT	TT	CC	CC	CC	CC	CC	TT	TT	TT	TT	CC	CC	TT	CC	TT	TT	TC	TT	TT	CC	CC	CC	CC	CC	TT	CC	CC	CC	CC	CC	TT
AX-177640261	18	120270379	A // G	GTGAAGAAGGTTATGAGGAATTAGAGTTTTATTTT[A/G]AATTTATACATATTCTATTCTTCGATTTGATCTGT	GG	GG	GG	AA	GG	GG	GG	GG	GG	GG	GG	GG	GG	GG	GG	GG	GG	GG	GG	GG	AA	GG	GG	GG	GG	GG	AA	GG	AA	AA	GG	AA	AA	GG	GG	GG	GG	GG	AA	GG	GG	GG	AA	GG	GG
AX-177640260	8	117810022	T // C	ATTCATATATGTTCAACCAAGATTCGATGACTGCA[C/T]CTATGGACTTGAAAATTAAAAGGCATTGTGTTTTC	TT	TT	TT	TT	TT	CC	CC	CC	CC	TT	CC	CC	CC	CC	TT	CC	CC	CC	CC	CC	TT	CC	CC	CC	CC	CC	TT	CC	TT	TT	TC	TT	TT	CC	CC	CC	CC	CC	TT	CC	TT	CC	TT	CC	TT
AX-177640259	18	118487359	T // G	AGTTGCTACTCTTGCACTTCCCTTTCTGAAAATCA[G/T]TTCTCCAACTTCCCATTCTCTAAAATCCTACGTTT	GG	GG	GG	TT	GG	GG	GG	GG	GG	GG	GG	GG	GG	GG	GG	GG	GG	GG	GG	GG	TG	GG	GG	GG	GG	GG	TT	GG	TT	TT	GG	TT	TT	GG	GG	GG	---	GG	TT	GG	GG	GG	TT	GG	GG
AX-177640257	18	117812827	A // G	GGAGAATAGATAGCAACTGGTCCCAAGGAATTGGT[A/G]ACTTTCAAGATTCCCTTTGAACTTGGAATTTTACC	GG	GG	GG	AA	---	GG	GG	---	AA	---	GG	GG	GG	GG	GG	GG	GG	GG	GG	GG	AA	GG	AA	AA	GG	GG	AA	AA	AA	AA	GG	AA	AA	GG	GG	GG	GG	GG	AA	AG	---	GG	---	AA	GG
AX-177640255	18	114984851	T // C	GATGTATGCCCTCACATACCTCCTCACTGTATCCT[C/T]GTCTACTTCTTGAGGAAGCTCACTGAATGTATCCT	CC	CC	CC	TT	CC	CC	CC	CC	CC	CC	CC	CC	CC	CC	CC	CC	CC	CC	CC	CC	TC	CC	CC	CC	CC	CC	TT	CC	TT	TT	CC	TT	TT	CC	CC	CC	CC	CC	TT	CC	CC	CC	TT	CC	CC
AX-177640254	18	113729306	T // G	AAGAAATTCTTTCTTTGTAAGCACAGAAGTAGAAA[G/T]TTGAAAATATTGAGGATCATAGAGCTCTGCTGTGA	TT	TT	TT	GG	TT	TT	TT	---	GG	TT	TT	TT	TT	TT	TT	GG	TT	TT	GG	GG	GG	TT	GG	GG	GG	TT	GG	GG	GG	GG	TT	GG	GG	GG	TT	TT	TT	TT	GG	TT	GG	TT	GG	GG	TT
AX-177640251	17	12252941	A // C	GCGTTTATTTACAGATATGAAGCATTAGAATAGAC[A/C]GATAGAGATACAAAAATATAAAATTGTATTTGACA	CC	CC	CC	CC	CC	CC	CC	CC	CC	CC	CC	CC	CC	CC	CC	CC	AA	CC	AA	AA	CC	CC	---	CC	AA	AA	CC	CC	CC	CC	CC	CC	CC	AA	AA	---	---	CC	CC	CC	CC	CC	CC	CC	CC
AX-177640249	18	108077941	A // G	GCAATTCCTTTCGTTTCCAAAAATGAGTGTCAAAA[A/G]CTGGGGAATAGTAGCTTTGCACACGATTATGCTTT	AA	AA	AA	AA	AA	GG	GG	GG	GG	AA	GG	GG	GG	GG	AA	GG	GG	GG	GG	GG	AG	GG	GG	GG	GG	GG	AA	GG	AA	AA	AG	AA	AA	GG	GG	GG	---	AA	AA	AA	GG	AA	AA	GG	AA
AX-177640248	2	107300620	A // G	TATTTTTTAATCCACGTCTTCGTCTCTAAAAGAGT[A/G]TATATATCAAGAAACACTATACAAGGTTGTGCTTG	---	---	---	---	---	---	---	---	---	---	---	GG	---	---	AA	GG	---	---	---	---	---	---	GG	GG	AA	---	---	AA	---	---	---	---	---	---	---	---	AA	---	GG	GG	---	---	AA	---	---
AX-177640247	18	97954422	T // C	TAGAATTGAATTGAGATTTGTAAAAATCTAAATGG[C/T]AGGAAACATAAATAGCAAGAAATATAAATTACGGA	CC	CC	CC	CC	CC	TT	TT	TT	CC	CC	TT	TT	TT	TT	CC	TT	TT	TT	TT	TT	CC	---	CC	CC	TT	TT	CC	CC	CC	CC	---	CC	CC	TT	TT	TT	TT	CC	CC	CC	CC	CC	CC	CC	CC
AX-177640245	7	6715265	A // G	TAACGTCACCAATTTTATGGCATTAAACAATTTTG[A/G]TCGGTTACAACAAAATAATCAATTCAGGAGAAAAC	GG	GG	GG	GG	AA	AA	AA	AA	AA	AA	AA	AA	AA	AA	GG	AA	GG	AA	AA	GG	AA	AA	AA	GG	GG	AA	GG	GG	GG	GG	AG	GG	GG	GG	AA	AA	AA	AA	GG	AA	AA	AA	GG	GG	AA
AX-177640243	18	88374373	A // C	CTATCTATGCATATGTAGCATTTACCTCAGTATAG[A/C]AAAATATTTTATTTTGTTTTATATGAGGATGTCTC	AA	AA	AA	AA	AA	CC	CC	CC	AA	AA	CC	CC	CC	CC	AA	CC	CC	CC	CC	CC	AA	CC	AA	AA	CC	CC	AA	CC	AA	AA	AC	AA	AA	CC	CC	CC	CC	AA	AA	AA	AA	AA	AA	AA	AA
AX-177640242	18	63149810	A // G	CTTTTAGAGATAATGGAAAGGGAACAGTCATTGCT[A/G]TTGATAAAGTGAGTTAAAATTTCTCTATTTTCATT	GG	GG	GG	GG	GG	AA	AA	AA	AA	GG	AA	AA	AA	AA	GG	AA	AA	AA	AA	AA	AG	AA	AA	AA	AA	AA	GG	AA	GG	GG	AG	GG	GG	AA	AA	AA	AA	GG	GG	GG	AA	GG	GG	AA	GG
AX-177640241	7	63043018	T // G	AAGTTTGCGTTTATATAGAAGAGTAGCTTACTGAA[G/T]GTAGAAACAATCCTAATAGAATTTAACTAGCTAAT	TT	GG	TT	GG	GG	TT	TT	TT	TT	GG	TT	TT	TT	TT	TT	GG	TT	TT	TT	TT	GG	TT	TT	TT	TT	TT	GG	GG	GG	GG	TT	GG	GG	TT	TT	TT	---	TT	GG	TT	GG	TT	GG	TT	GG
AX-177640240	19	7861813	T // C	ATTTGAGTCCAACTTGAAATGATCCTGTGAAATCA[C/T]TCCCATTGTGCACGTGTACCTACTGTTGTATCTGC	TT	TT	TT	TT	TT	CC	CC	CC	CC	TT	CC	CC	CC	CC	TT	CC	TT	TT	TT	CC	TT	CC	CC	CC	TT	TT	TT	TT	TT	TT	TT	TT	TT	TT	TT	CC	TT	TT	TT	TC	TT	TT	TT	TT	TT
AX-177640237	18	31481726	T // C	GCATCCTCTTTGACTTTAGTTATGTAAGTTTCTGC[C/T]GTCTGGTCCTCTCTTTTACTATTGCTAATTCATTG	TT	TT	TT	TT	TT	CC	CC	CC	CC	TT	CC	CC	CC	CC	TT	CC	CC	CC	CC	CC	TC	CC	CC	CC	CC	CC	TT	CC	TT	TT	TC	TT	TT	CC	CC	CC	CC	TT	TT	TT	CC	TT	TT	CC	TT
AX-177640235	18	28284030	A // G	TTTTTGGGAACGTATAAACCAATACTTGTTGTAGG[A/G]TTGTTATTAAAATTGTTTTGATTTTTAATTTGTCA	AG	AA	AA	AA	---	GG	GG	GG	GG	AA	GG	GG	GG	GG	AA	GG	GG	GG	GG	GG	AA	GG	GG	GG	GG	GG	AA	AA	AA	AG	---	AA	AA	GG	GG	AG	GG	AA	---	AA	AA	---	AA	AA	AA
AX-177640233	18	26826006	T // C	AATAAGGATTCAGGTAAAATGTACTGAGTTCCAAT[C/T]TGATGGGATTAGGTAGAATTCTCCCCTTTTTATAA	TT	TT	TT	TT	TT	CC	CC	---	CC	TT	CC	CC	CC	CC	TT	CC	CC	CC	CC	CC	---	CC	CC	CC	CC	CC	TT	CC	TT	TT	CC	TT	TT	CC	CC	CC	CC	CC	TT	---	CC	CC	TT	CC	TT
AX-177640232	18	24769745	A // G	TTAGCTCATTCACCGGATAAATGGATTCAAAATAA[A/G]AGAGCACTAATGGATAAATAAATTTTGTTATATAA	AA	AA	AA	AA	AA	GG	GG	GG	GG	AA	GG	GG	GG	GG	AA	GG	GG	GG	GG	GG	AG	GG	GG	GG	GG	GG	AA	GG	AA	AA	GG	AA	AA	GG	GG	GG	GG	GG	AA	GG	GG	GG	AA	GG	AA
AX-177640229	18	22939708	A // C	ATAAGCACTTCATTTGATCATGGAGAAGATGGGAA[A/C]TTGCCTCTAGTGAGGGAAGGGGGTCATTCACATCG	AA	AA	AA	AA	AA	CC	CC	CC	CC	AA	CC	CC	CC	CC	AA	CC	CC	CC	CC	CC	AC	CC	CC	CC	CC	CC	AA	CC	AA	AA	CC	AA	AA	CC	CC	CC	CC	CC	AA	CC	CC	CC	---	CC	AA
AX-177640228	18	22895292	T // C	CTCTGATATTTAAAATTGAGTCAGTTTTTACGTTC[C/T]GAGTGTGTGCATGAAAAACTTCATATTAATTCAAG	TT	TT	TT	TT	TT	CC	CC	CC	CC	TT	CC	CC	CC	CC	TT	CC	CC	CC	CC	CC	TT	CC	CC	CC	CC	CC	TT	TT	TT	TT	CC	TT	TT	CC	CC	CC	CC	CC	TT	CC	TT	CC	TT	TT	TT
AX-177640226	19	127903511	T // C	TATTTTGGTATCAGGGAAGCAGTAAGACCTGCCAT[C/T]GAAATGGGAATGGCAGGCAGGTTTGGTGCAACTAT	TT	TT	TT	TT	TT	TT	TT	TT	TT	TT	TT	TT	TT	CC	TT	CC	CC	CC	CC	TT	TT	TT	TT	TT	TT	CC	TT	TT	TT	TT	TT	TT	TT	TT	CC	CC	CC	TT	TT	TT	TT	TT	TT	TT	TT
AX-177640225	18	21157284	A // G	GACCTAGTTGGCATATGACCTGAGCCAACACAAAA[A/G]GAAAATCCCTATATCTAACAATCTTATTTGTTGGA	GG	GG	GG	GG	GG	AA	AA	AA	AA	GG	AA	AA	AA	AA	GG	AA	AA	AA	AA	AA	GG	AA	AA	AA	AA	AA	GG	GG	GG	GG	AA	GG	GG	AA	AA	AA	AA	AA	GG	AG	GG	AA	GG	GG	GG
AX-177640223	8	16755498	T // C	GGAACGATTTATGTGTTCCTTTAACTCACAGAGGG[C/T]AAGGATGCTTTATACGGAAGGGATAAGCTCAGTAG	TT	CC	TT	CC	CC	TT	TT	TT	TT	CC	TT	TT	TT	TT	CC	TT	TT	TT	TT	TT	CC	TT	TT	TT	TT	TT	CC	CC	CC	CC	TT	CC	CC	TT	TT	TT	TT	TT	CC	TT	CC	TT	TT	CC	CC
AX-177640222	18	17168357	A // G	TTAAAAGAAGAGACCATTCAGACCATCTGGTCCCG[A/G]CGCCTTAAGACTCCCTAAACTAAAAGTAGCCTCTT	AA	AA	AA	AA	AA	GG	GG	GG	GG	AA	GG	GG	GG	GG	AA	GG	GG	GG	GG	GG	---	GG	GG	GG	GG	GG	AA	GG	AA	AA	GG	AA	AA	GG	GG	GG	---	GG	AA	GG	GG	GG	AA	GG	AA
AX-177640220	18	15157731	T // C	TCCGACATTAAAGTCCGACGATACTCGACGTTTTT[C/T]TTGTAGTGAAATTCATTTTTCTATCTGATCTTTTA	TT	TT	TT	TT	TT	CC	---	CC	CC	TT	CC	CC	---	CC	TT	CC	CC	CC	CC	CC	---	CC	CC	CC	CC	CC	TT	CC	TT	TT	CC	TT	TT	CC	CC	---	CC	CC	TT	CC	CC	CC	TT	CC	TT
AX-177640219	18	12829161	T // C	CTTCCTATTTCACTGCCTCCCTCACCTGCCACTGT[C/T]CGATCACAGCTTTTGCCAGCCTCAATTTTCACTAT	CC	CC	CC	CC	CC	CC	CC	CC	CC	CC	CC	CC	CC	CC	CC	CC	CC	CC	CC	CC	TC	CC	CC	CC	CC	CC	CC	CC	CC	TT	CC	CC	CC	CC	CC	CC	CC	CC	TT	CC	CC	CC	TT	CC	CC
AX-177640217	18	12787501	A // G	ACACACACACACACACACACACTAGACATGTCTGA[A/G]AGCTTTGATAACCTGCATGATGTGAATACAAGGAA	GG	GG	GG	GG	GG	AA	AA	AA	AA	GG	AA	AA	AA	AA	GG	AA	AA	AA	AA	AA	GG	AA	AA	AA	AA	AA	GG	GG	GG	GG	AA	GG	GG	AA	AA	AA	AA	AA	GG	AA	GG	AA	GG	GG	GG
AX-177640213	18	11175262	T // C	CCTTCTAATTGTTTTCAATGGTAATTAAATCACTG[C/T]CAAATTTTATTTGTTTTTTCGATGATAAATTTGAC	CC	CC	CC	CC	---	TT	TT	TT	TT	CC	TT	TT	TT	TT	CC	TT	TT	TT	TT	TT	CC	TT	TT	TT	TT	TT	CC	TT	CC	CC	TT	CC	CC	TT	TT	TT	TT	TT	CC	---	TT	TT	CC	TT	CC
AX-177640212	1	11571702	A // G	TAACGTGTGCAGCAACTAACTGTGTGTGTGGTCTG[A/G]AGATTGTCAGAAAGTATAAAGAAGATGCCTATGTG	GG	GG	GG	GG	GG	GG	GG	GG	GG	GG	GG	GG	GG	GG	GG	GG	GG	GG	AA	AA	GG	GG	---	GG	GG	AA	GG	GG	GG	GG	GG	GG	GG	GG	GG	GG	AA	GG	GG	GG	GG	GG	GG	GG	GG
AX-177640210	18	9942098	A // G	AAACTTTTTCCACCAAAATTTTCTAGTAGCATATG[A/G]TATTTTTTTTTCTACGAAGGCCACGGCTGAGAGTA	GG	GG	GG	GG	GG	AA	AA	---	AA	GG	AA	AA	AA	AA	GG	AA	AA	AA	AA	---	GG	AA	AA	---	AA	AA	GG	GG	GG	GG	AA	GG	GG	AA	AA	AA	AA	AA	GG	AA	GG	AA	GG	GG	GG
AX-177640208	18	9007020	T // C	GTATAACCATAATCACTACGGGTTCTAATAATTAT[C/T]ATCGTCGTCATCCTCCCGACATCTCTGCATGTCAT	TT	TT	TT	TT	TT	CC	CC	CC	CC	TT	CC	CC	CC	CC	TT	CC	CC	CC	CC	CC	TT	CC	CC	CC	CC	CC	TT	CC	TT	TT	CC	TT	TT	CC	CC	CC	CC	CC	TT	---	CC	CC	TT	---	TT
AX-177640204	18	7259664	T // C	ACATGTAAATGGGTTGATGTATCTAAACAATTCTT[C/T]ACTTTTTACGTTATTTTGCCCTTAAAAATTATGTG	TT	TT	TT	TT	---	CC	CC	TC	CC	TT	CC	CC	CC	CC	TT	CC	CC	CC	CC	CC	TT	CC	CC	CC	CC	CC	TT	CC	TT	TT	CC	TT	TT	CC	CC	CC	CC	CC	TT	TC	CC	---	TC	CC	TT
AX-177640203	18	7218257	A // G	GATTGTCACCCTAATAACTAGAAGTAATTAATATT[A/G]TAAGAGAAAAAAAATGTTAAAACTAAATAAAATGA	AA	AA	AA	AA	AA	GG	GG	GG	---	AA	GG	GG	GG	GG	AA	GG	GG	GG	GG	GG	AA	GG	GG	GG	GG	GG	AA	GG	AA	AA	GG	AA	AA	GG	GG	GG	GG	GG	AA	GG	GG	GG	AA	---	AA
AX-177640202	7	7043350	T // G	ATATTTACATGAACATCATCATCAACTTTAATGTA[G/T]CAATCAACATCCCATAAGTTAACAGCAATTGCAAA	GG	TT	GG	TT	TT	GG	GG	GG	GG	TT	GG	GG	GG	GG	GG	TT	GG	GG	GG	GG	TT	GG	GG	GG	GG	GG	TT	TT	TT	TT	GG	TT	TT	GG	GG	GG	---	GG	TT	GG	TT	GG	TT	GG	TT
AX-177640200	18	5624903	T // G	CACTGTACCATAAAGCATAGTTGGTTTGATAGTAG[G/T]ACGATAGAATTTACCTTTAAATTTTAAAGATATTA	GG	GG	GG	TT	TT	GG	GG	GG	GG	TT	GG	GG	GG	GG	GG	GG	GG	GG	GG	GG	TT	GG	GG	GG	GG	GG	TT	TT	TT	TT	GG	TT	TT	GG	GG	GG	GG	GG	TT	GG	TG	GG	TT	TT	TT
AX-177640193	18	2326568	A // C	AATTAGACAATTTTTATTGTGCAAATGTGACTACT[A/C]CTACTCTACCAGCAATATATAACTTGTGAGCAAAG	AA	AA	AA	CC	CC	CC	CC	CC	CC	CC	CC	AA	CC	CC	AA	AA	AA	CC	AA	AA	CC	CC	AA	CC	AA	AA	CC	CC	CC	CC	AA	CC	CC	AA	AA	AA	AA	AA	CC	AA	CC	AA	CC	CC	CC
AX-177640190	8	125192590	A // G	AAAAATGATAAAATATCTGCTACCACCATTTTTTG[A/G]TACTTCTACAGAATAATGATCTGAATGCACAATTT	GG	AA	GG	AA	AA	GG	GG	GG	GG	AA	GG	GG	GG	GG	GG	GG	GG	GG	GG	GG	AA	GG	---	GG	GG	GG	---	AA	AA	AA	GG	---	AA	GG	GG	GG	GG	GG	AA	GG	---	GG	GG	AG	AA
AX-177640189	8	125248461	A // G	GGAATCACTAATATGTGGTGATATTTTGTTACTCC[A/G]TGTGTTCCCCTAAGTTTCTTGTTTGTTCATAAGTA	GG	AA	GG	AA	AA	GG	GG	GG	GG	AA	GG	GG	GG	GG	GG	GG	GG	GG	GG	GG	AA	GG	GG	GG	GG	GG	AA	AA	AA	AA	GG	AA	AA	GG	GG	GG	GG	GG	AA	AG	AA	GG	GG	GG	AA
AX-177640186	17	119604773	T // C	AATTACCATATTTCATAATATGTTAAGCAATAAAT[C/T]GATTTGATTTAATTTAATTTATCTTATACTTTTTT	CC	---	TT	CC	CC	TT	---	TT	TT	CC	TT	---	TT	TT	CC	TT	TT	CC	TT	TT	CC	TT	TT	TT	TT	TT	CC	TT	TT	CC	CC	CC	CC	TT	TT	TT	TT	CC	CC	CC	CC	CC	CC	CC	CC
AX-177640184	10	118194989	A // G	TGCAAATGAAATCTCTCCTCAATACACCACCCACG[A/G]CAGAAGAAGGTGGCAAAGATCGGAGGTGAAGATGA	GG	GG	GG	GG	---	AA	AA	AA	AA	GG	AA	AA	AA	AA	GG	AA	AA	GG	AA	GG	GG	AA	AA	AA	GG	AA	GG	GG	GG	GG	AG	GG	GG	GG	AA	AA	---	GG	GG	GG	GG	GG	GG	GG	GG
AX-177640183	17	118284305	A // G	AGGTCCGAGGATATCAATCCTCCATTGATAGAATG[A/G]CCAACATACCTGCAATTATGTAACAATTCGGCCGG	GG	GG	GG	GG	GG	AA	AA	AA	AA	GG	AA	AA	AA	AA	GG	AA	AA	GG	AA	AA	GG	AA	AA	AA	AA	AA	GG	GG	GG	GG	AG	GG	GG	AA	AA	AA	AG	GG	GG	GG	---	GG	GG	GG	GG
AX-177640178	17	114522239	A // G	TGTCTTACGTAGTCAATAAAATCCTAGATACATTG[A/G]GGACTCTGCATTTGTACACGCGGAAATTATAGGAT	GG	GG	GG	AA	AA	GG	GG	GG	GG	AA	GG	GG	GG	GG	AA	GG	GG	AA	GG	GG	AA	GG	GG	GG	GG	GG	AA	GG	GG	AA	AG	AA	AA	GG	GG	GG	AG	AA	AA	AA	AA	AA	AA	GG	GG
AX-177640175	17	112765963	A // G	TAATTCGATCCTTAATTCGGTTCAATTAGAAAGAA[A/G]TTTTCATGATCAATTCTTTAGAGGTGAAATGAAGG	GG	GG	GG	GG	GG	AA	AA	AA	AA	GG	AA	AA	---	AA	GG	AA	AA	GG	AA	GG	GG	AA	AA	AA	GG	AA	GG	GG	GG	GG	GG	GG	GG	GG	AA	AA	AA	GG	GG	GG	GG	GG	AA	GG	GG
AX-177640169	8	103150738	A // G	CAACATATATTGAGTATACATAAAAGATTATCTTT[A/G]ATTTTGAATATGTGGTTGCTGTCTTTTAAGGTTGG	GG	AA	AA	AA	---	GG	GG	GG	GG	AA	GG	GG	GG	GG	GG	GG	GG	GG	GG	GG	AA	GG	GG	GG	GG	GG	AA	GG	AA	AA	GG	AA	AA	GG	GG	GG	GG	AA	AA	GG	GG	AA	GG	GG	AA
AX-177640166	17	58640583	T // C	GAGCAGATTCTGAGTAGTAATCCAGGTTCATCAGC[C/T]AGGTTGGAGCTCATGCCAATTCCAGAGGCTCCCCC	CC	CC	CC	TT	TT	CC	CC	CC	CC	TT	CC	CC	CC	CC	TT	CC	CC	TT	CC	CC	TT	CC	CC	CC	CC	CC	TT	CC	CC	TT	TT	TT	TT	CC	CC	CC	CC	TT	TT	TT	TT	TT	CC	CC	CC
AX-177640165	17	58572002	A // G	GCCACTCTAGGGGATGGTCGCACCTGTAAGACAGA[A/G]GTTACTTACAGAGGATATTAATACATACATTGACT	GG	GG	AG	GG	GG	AA	AA	AA	AA	GG	AA	AA	AA	AA	GG	AA	AA	GG	AA	GG	GG	AA	AA	AA	GG	AA	GG	GG	GG	GG	GG	GG	GG	GG	AA	AA	AA	GG	GG	GG	AG	GG	AA	GG	GG
AX-177640164	17	38188552	A // G	TTTCTCTTTGGAGGAAGCTAGCTGTGTCTGAAGCG[A/G]CTTCACCTCAACCTTATACTTCTCATTAGCCTTGA	AA	AA	AA	AA	AA	GG	GG	GG	GG	AA	GG	GG	GG	GG	AA	GG	GG	AA	GG	AA	AA	GG	GG	GG	AA	GG	AA	AA	AA	AA	AA	AA	AA	AA	GG	GG	GG	AA	AA	AA	AA	AA	GG	AA	AA
AX-177640162	3	20395780	T // C	AATTGTGGGAACTCTACTTCTTCTTGTATATCTAT[C/T]TTCTATACTATATCATATTTTACACTTTTTTTTGG	TT	TT	TT	CC	---	TT	TT	TT	TT	TT	TT	TT	TT	TT	TT	TT	TT	TT	TT	TT	CC	TT	TT	TT	CC	TT	CC	CC	CC	CC	TT	CC	CC	CC	TT	TT	TT	TT	CC	TT	TT	TT	TT	CC	TT
AX-177640161	17	17847486	A // G	AGAGACAGAAAAGCTATTGAGAAAAAAAAAAATCA[A/G]AGTTGTTAACTTGAAATTTCTTAATACATAAGGTT	GG	GG	AA	AA	AA	AA	AA	AA	AA	AA	AA	AA	AA	AA	AA	GG	GG	AA	GG	GG	AA	AA	AA	AA	GG	GG	AA	GG	GG	AA	AA	AA	AA	GG	GG	GG	GG	AA	AA	AA	AA	AA	AA	GG	GG
AX-177640159	17	32727807	T // C	TTTCTGCATATAGGATGTTATCAGGTTGGTCCATT[C/T]AGGGTAGAATGTCATGTCCCATTTATACGGAGGAT	CC	CC	CC	CC	CC	TT	TT	TT	TT	CC	TT	TT	TT	TT	CC	TT	TT	CC	TT	CC	CC	TT	TT	TT	CC	TT	CC	CC	CC	CC	CC	CC	CC	CC	TT	TT	TT	CC	CC	CC	CC	CC	TT	CC	CC
AX-177640158	17	11336880	T // C	AGGATCCTGCCTATCAGAAATAAAACTGATCAGAT[C/T]TATGAGATTTCTTAGTGTTGGAAAGGAAAAGAGTA	CC	CC	TT	TT	TT	TT	TT	TT	TT	TT	TT	TT	TT	TT	TT	TT	CC	TT	CC	CC	TT	TT	TT	TT	CC	CC	TT	CC	CC	TT	TT	TT	TT	CC	CC	CC	CC	TT	TT	TT	TT	TT	TT	CC	CC
AX-177640157	7	7663002	A // G	TTTTTTGACATTTTGTTCTGATGTGAGGAATAAGG[A/G]TCTCTATCTTTGAACAATAAAGTAATTTCCATCAA	GG	GG	GG	GG	GG	AA	AA	AA	AA	GG	AA	AA	AA	AA	GG	AA	GG	AA	AA	GG	AA	AA	AA	AA	GG	AA	GG	GG	GG	GG	AG	GG	GG	GG	AA	AA	AA	AA	GG	AA	GG	AA	GG	GG	GG
AX-177640156	17	6132665	T // C	AAACTAAATTTTGGTAGTGATTTTGAAATTTAAGA[C/T]ATGTATTAATTTGATCCCGATGTATCAAGTGTATT	CC	CC	CC	CC	CC	CC	CC	CC	CC	CC	CC	CC	CC	CC	CC	CC	TT	TT	TT	TT	CC	CC	CC	CC	TT	TT	CC	CC	CC	CC	CC	CC	CC	TT	TT	TT	TC	CC	CC	CC	CC	CC	CC	CC	CC
AX-177640148	17	1475416	T // C	ACATTCTTTTCCAACTTGTTTCTTTCCACATCAAA[C/T]CATAATTAAAAGAGAGATCAAGTGATTGTAATTTG	CC	CC	CC	TT	CC	CC	CC	CC	CC	CC	CC	CC	CC	CC	CC	CC	CC	CC	TT	CC	TT	CC	CC	CC	CC	CC	TT	TT	TT	TT	CC	TT	TT	CC	CC	CC	CC	CC	TT	CC	CC	CC	CC	TT	CC
AX-177640147	7	1388043	A // C	CTTCTGAAAGCTTCGGGGAACCAAAAGTTTTGATT[A/C]AGTGAAGGTGCAGGTTTAGGTGCATGTGTGGATCC	AA	AA	AA	CC	CC	CC	CC	CC	CC	CC	CC	CC	CC	CC	AA	CC	CC	CC	CC	AA	CC	CC	CC	CC	AA	CC	CC	CC	CC	CC	CC	CC	CC	AA	CC	CC	CC	CC	CC	CC	CC	CC	CC	CC	CC
AX-177640143	9	124085336	T // C	TAGTGTATCATTTTGTTTAGAACTCTCTTTAATCT[C/T]TGTTTACCAATCGTTCTCTCTTTACTTGATATCTC	TT	CC	CC	TT	TT	CC	CC	CC	CC	TT	CC	CC	CC	CC	CC	CC	CC	CC	CC	CC	TT	CC	CC	CC	CC	CC	TT	TT	CC	TT	CC	TT	TT	CC	CC	CC	---	CC	TT	---	TC	CC	TT	CC	TT
AX-177640142	19	110100101	T // C	TGTCTTGAATTTCTTCGGATGCCCCATAATTGCAC[C/T]CAAACAGGGACGGATTGAATCTCTTCTTCCTCTGA	CC	CC	CC	CC	CC	CC	CC	CC	TT	CC	CC	CC	CC	TT	CC	TT	TT	TT	TT	CC	CC	CC	CC	CC	CC	TT	CC	CC	CC	CC	CC	CC	CC	CC	TT	TT	TT	CC	CC	CC	CC	CC	CC	CC	CC
AX-177640139	17	120268599	A // G	AGAGAAAAGGATAAGTAAGATGGTTTTTCTAATAT[A/G]GGAGATTTGAAAATCAATAAATTAGGCTATTTTCA	GG	GG	GG	AA	AA	GG	GG	GG	GG	AA	GG	GG	GG	GG	AA	GG	GG	AA	GG	GG	AA	GG	GG	GG	GG	GG	AA	GG	GG	AA	AG	AA	AA	GG	GG	GG	GG	AA	AA	AA	AA	AA	AA	GG	AA
AX-177640136	7	64493577	T // C	TCTCATAATTGCTTTAACTGACTTCAGCTCCTCTT[C/T]CTTTTACGAGAGCTTCTTTTTCATCTTAGCTATTA	TT	CC	TT	CC	CC	CC	CC	CC	CC	CC	CC	CC	CC	CC	TT	CC	CC	CC	CC	CC	CC	CC	CC	CC	TT	CC	CC	CC	CC	CC	CC	CC	CC	TT	CC	CC	CC	CC	CC	CC	CC	CC	CC	CC	CC
AX-177640128	8	43642650	A // C	TTCACTGGCTTACATATAATTTTTGAACAATATTA[A/C]ACATCCAAATTTTTTTGTTAATCAAATCTAACCAA	CC	CC	CC	CC	CC	CC	CC	CC	CC	CC	CC	AC	CC	CC	CC	AC	AC	AC	AC	AC	CC	CC	CC	CC	CC	---	CC	CC	CC	CC	CC	---	CC	CC	AC	---	AC	AC	CC	---	CC	AC	---	CC	CC
AX-177640123	17	27167896	A // C	GATGAGAGAAAAGGAGCTACCACGTGGCCTGCATC[A/C]GCGGAAGAGTTTAGAACCTTGATTCAGGATGGAGC	AA	AA	AA	AA	AA	CC	CC	CC	CC	AA	CC	CC	CC	CC	AA	CC	CC	AA	CC	AA	AA	CC	CC	CC	AA	CC	AA	AA	AA	AA	AA	AA	AA	AA	CC	CC	CC	AA	AA	AA	AA	AA	CC	AA	AA
AX-177640121	18	110126104	A // G	TTTCTATAACTGTTAATGAAAAGACAGATGAAAAT[A/G]AGAACATGAGTTGCTATTAACAGTAGAAATTTTTT	AA	AA	AA	GG	AA	AA	AA	AA	GG	AA	AA	AA	AA	AA	AA	AA	AA	AA	AA	AA	GG	AA	GG	GG	AA	AA	GG	GG	GG	GG	AA	GG	GG	AA	AA	AA	AG	AA	GG	AA	GG	AA	GG	GG	AA
AX-177640118	18	112396988	A // C	TGGCAGCAACTATGACAAGTTCTAAATTAAAATAT[A/C]TTTACAAAAAAATCAAGCCAGCCATAGTTTTCCTC	AA	AA	AA	CC	AA	AA	AA	AA	CC	AA	AA	AA	AA	AA	AA	AA	AA	AA	AA	AA	CC	AA	CC	CC	AA	AA	CC	CC	CC	CC	AA	CC	CC	AA	AA	AA	AA	AA	CC	AA	CC	AA	CC	CC	AA
AX-177640117	10	21511960	A // G	TACATCTTGAATAGAAAATCTCACATAGACACATA[A/G]TTGTTCCTGAAAAATATTTGTAGAAAAATGGGTTG	AA	AA	AA	AA	AA	GG	GG	GG	GG	AA	GG	GG	GG	GG	AA	GG	GG	AA	GG	GG	AA	GG	GG	GG	---	GG	AA	AA	AA	---	---	AA	AA	GG	---	GG	GG	AA	AA	---	AA	AA	AA	AA	AA
AX-177640115	20	113279723	T // G	CTTGTGGAACATAATCTCATTCCTGGGTTCAAATT[G/T]GTAAACTTGCCATTTTTTAAGCATTGCTTTACAAG	TT	TT	TT	TT	---	GG	TT	GG	TT	TT	GG	GG	GG	GG	TT	GG	GG	TT	GG	GG	TT	GG	---	GG	GG	---	TT	TT	TT	TT	---	TT	TT	GG	---	TT	GG	TT	TT	TT	---	TT	TT	GG	TT
AX-177640113	10	45495877	A // G	TTTTTATTATTGTCTGAAATATTTGACTAGAACAA[A/G]ATTACAAAATTTTTCAGAATAAGATATCAAAAGTT	GG	GG	GG	GG	GG	GG	GG	GG	AA	GG	GG	GG	GG	GG	GG	AA	AA	GG	AA	---	GG	GG	AA	AA	AA	AA	GG	GG	GG	GG	AG	GG	GG	AA	---	GG	AA	GG	GG	GG	GG	GG	GG	GG	GG
AX-177640112	18	25534918	T // C	ACTATCTTTCAAGTTGTTTGAATGTCAGTCCTCAG[C/T]TTAGTCAACCTCTGAGGTGGGAAGAATTTAGTTAA	TT	TT	TT	TT	TT	CC	CC	CC	CC	TT	CC	CC	CC	CC	TT	CC	CC	CC	CC	CC	TT	CC	CC	CC	CC	CC	TT	CC	TT	TT	CC	TT	TT	CC	CC	CC	CC	CC	TT	CC	TT	CC	TT	TT	TT
AX-177640110	17	58696465	T // C	TTACAAAAACCTACCTTTATATCTACTCAAGTCCC[C/T]AAGTATTCCCTCCCACTTGAATAAAACACACCCTC	CC	CC	CC	CC	CC	TT	TT	TT	TT	CC	TT	TT	TT	TT	CC	TT	TT	CC	TT	CC	CC	TT	TT	TT	CC	TT	CC	CC	CC	CC	CC	CC	CC	CC	TT	TT	TT	CC	CC	CC	---	CC	TT	CC	CC
AX-177640109	19	122821476	A // G	TTCTTTCTATTCATTGCTTGATACTTGAAATGAAA[A/G]AACATTGTGTTTCTATCCCCCATTGAAGCCACTGA	AA	AA	AA	AA	AA	AA	AA	AA	AA	AA	AA	AA	AA	GG	AA	GG	GG	GG	GG	GG	AA	AA	AA	AA	GG	GG	AA	AA	GG	AA	AA	AA	AA	GG	GG	GG	AG	AA	AA	AA	AA	AA	AA	GG	AA
AX-177640106	19	127947718	A // G	TAAATTTCTTTTAACTAACCTATGTTTAGTCGAAT[A/G]GTAAATCCTTAGATGAAGCTCATATTCATGATGGA	GG	GG	GG	GG	GG	GG	GG	GG	GG	GG	GG	GG	GG	AG	GG	AG	AG	AG	AG	AG	GG	GG	GG	GG	AG	AG	GG	GG	GG	GG	GG	GG	GG	AG	AG	AG	AG	GG	GG	GG	GG	GG	GG	GG	GG
AX-177640105	10	17622313	T // C	GCAGACCTGCGAATACTATAGTTCTTCACTCCCTG[C/T]AGCATTGCCTCTCAGCATCTGAACATGTGGCCGAC	CC	CC	CC	CC	CC	TT	TT	TT	TT	CC	TT	TT	TT	TT	CC	TT	TT	CC	TT	TT	TC	TT	TT	TT	TT	TT	CC	CC	CC	CC	TC	CC	CC	TT	TT	TT	TT	CC	CC	CC	---	CC	CC	CC	CC
AX-177640102	20	19346108	A // G	AGGATTTCACATTCGGCTCCTATTTATATACGTTG[A/G]TCTCATACTAAAGCTAATTCATCAAATTCGATTTA	GG	AA	AA	AA	AA	GG	GG	GG	GG	AA	GG	GG	GG	GG	AA	GG	GG	GG	GG	GG	AG	GG	GG	GG	GG	GG	AA	AA	AA	AA	GG	AA	AA	GG	GG	GG	GG	GG	AA	GG	AA	GG	AA	GG	AA
AX-177640101	9	72018716	T // C	TTTGGATGTGGTTCGCACTTTGTTAGTTGAATCAT[C/T]AGTTCCACCTAAATATTAGGTAAAAGCTTTGTCCA	TT	CC	CC	TT	TT	CC	CC	CC	CC	TT	CC	CC	CC	CC	CC	CC	CC	CC	CC	CC	TT	CC	CC	CC	CC	CC	TT	TT	CC	TT	CC	TT	TT	CC	CC	CC	CC	CC	TT	CC	TT	CC	TT	CC	TT
AX-177640099	10	3626062	A // G	GAATTAATAATCAAATTCCATTATCAACAAAGGAT[A/G]CAAACAATGAAAAGTACTACATGTCAATGATTTAT	---	AA	AA	AA	AA	GG	---	GG	GG	AA	GG	GG	GG	GG	AA	GG	GG	GG	GG	GG	AA	---	GG	GG	AA	GG	AA	AA	AA	AA	GG	AA	AA	AA	GG	GG	---	GG	AA	---	AA	GG	AA	AA	AA
[truncated: 11,526 more rows]
[truncated: 133 more columns]
