# Supplementary material for: High-Density Genetic Variation Map Reveals Key Candidate Loci and Genes Associated With Important Agronomic Traits in Peanut
Source: Front Genet. 2022 Mar 25;13:845602. doi: 10.3389/fgene.2022.845602 (PMC8990815; doi:10.3389/fgene.2022.845602)
Supplement: Supplementary file 5 [file Table4.XLSX]

## Sheet: Sheet1
Marker name	Arahy. chromosome	Physical position	P-value	-LOG10(P)	Traits	Abbreviation
AX-147226320	16	146400676	3.73e-06	5.42829	Hundred seed weight	HSW
AX-147253833	16	146387758	3.88e-06	5.41117	Hundred seed weight	HSW
AX-147226318	16	146397542	3.99e-06	5.39903	Hundred seed weight	HSW
AX-176796712	6	431595	3.78e-06	5.42251	Main stem height	MSH
AX-177637158	18	22954390	5.28e-12	11.2774	Pod shape	PS
AX-147230989	8	37744869	8.74e-11	10.0585	Pod shape	PS
AX-177642459	18	23819479	4.37e-10	9.35952	Pod shape	PS
AX-147257972	18	24419591	5.95e-10	9.22548	Pod shape	PS
AX-147231045	18	23301353	1.87e-09	8.72816	Pod shape	PS
AX-177637645	18	21514431	1.06e-08	7.97469	Pod shape	PS
AX-177642447	18	21629866	1.06e-08	7.97469	Pod shape	PS
AX-177642954	18	23360811	1.06e-08	7.97469	Pod shape	PS
AX-177642677	18	25617047	1.11e-08	7.95468	Pod shape	PS
AX-147231049	18	23300470	1.8e-08	7.74473	Pod shape	PS
AX-176823909	8	27541807	3.08e-08	7.51145	Pod shape	PS
AX-177640524	8	27653002	3.08e-08	7.51145	Pod shape	PS
AX-147230465	8	27968976	3.08e-08	7.51145	Pod shape	PS
AX-177644262	8	37975312	3.3e-08	7.48149	Pod shape	PS
AX-177637204	18	20964072	3.49e-08	7.45717	Pod shape	PS
AX-177639645	18	22824282	3.49e-08	7.45717	Pod shape	PS
AX-176822147	18	22991224	3.49e-08	7.45717	Pod shape	PS
AX-147257932	18	23231635	3.49e-08	7.45717	Pod shape	PS
AX-147231048	18	23300776	3.49e-08	7.45717	Pod shape	PS
AX-177643415	18	23476879	3.49e-08	7.45717	Pod shape	PS
AX-177639362	18	24941294	3.49e-08	7.45717	Pod shape	PS
AX-177639196	18	25253425	3.49e-08	7.45717	Pod shape	PS
AX-177639785	18	25956926	3.49e-08	7.45717	Pod shape	PS
AX-147258005	18	26312038	3.49e-08	7.45717	Pod shape	PS
AX-177637374	18	26113120	4.42e-08	7.35458	Pod shape	PS
AX-177642225	8	38119174	6.37e-08	7.19586	Pod shape	PS
AX-176820800	17	132623767	7.85e-08	7.10513	Pod shape	PS
AX-177643183	18	28057044	7.85e-08	7.10513	Pod shape	PS
AX-177641883	18	30322396	7.85e-08	7.10513	Pod shape	PS
AX-147246813	14	5267487	2.12e-07	6.67366	Pod shape	PS
AX-177641968	18	25290044	2.34e-07	6.63078	Pod shape	PS
AX-177643060	18	22424244	2.59e-07	6.5867	Pod shape	PS
AX-176815501	13	23501197	2.76e-07	6.55909	Pod shape	PS
AX-176801493	5	107184495	2.79e-07	6.5544	Pod shape	PS
AX-147242465	12	113772191	2.79e-07	6.5544	Pod shape	PS
AX-147242469	12	113776148	2.79e-07	6.5544	Pod shape	PS
AX-176814180	12	114442293	2.79e-07	6.5544	Pod shape	PS
AX-147215036	12	114585103	2.79e-07	6.5544	Pod shape	PS
AX-147215048	12	114799690	2.79e-07	6.5544	Pod shape	PS
AX-147242547	12	115059149	2.79e-07	6.5544	Pod shape	PS
AX-147215061	12	115315129	2.79e-07	6.5544	Pod shape	PS
AX-147242583	12	115611544	2.79e-07	6.5544	Pod shape	PS
AX-176791540	12	115673217	2.79e-07	6.5544	Pod shape	PS
AX-147215085	12	115706747	2.79e-07	6.5544	Pod shape	PS
AX-147242597	12	115836162	2.79e-07	6.5544	Pod shape	PS
AX-147215095	12	115860500	2.79e-07	6.5544	Pod shape	PS
AX-147242608	12	115966486	2.79e-07	6.5544	Pod shape	PS
AX-147242615	12	116017999	2.79e-07	6.5544	Pod shape	PS
AX-147217603	12	116779310	2.79e-07	6.5544	Pod shape	PS
AX-147242699	12	116780954	2.79e-07	6.5544	Pod shape	PS
AX-147217564	12	117100613	2.79e-07	6.5544	Pod shape	PS
AX-147217560	12	117185195	2.79e-07	6.5544	Pod shape	PS
AX-176810224	12	117567331	2.79e-07	6.5544	Pod shape	PS
AX-176805920	13	10632413	2.79e-07	6.5544	Pod shape	PS
AX-147227340	17	5897710	2.79e-07	6.5544	Pod shape	PS
AX-177639208	20	124463841	2.79e-07	6.5544	Pod shape	PS
AX-147217570	12	117077543	2.81e-07	6.55129	Pod shape	PS
AX-147242480	12	113948882	2.81e-07	6.55129	Pod shape	PS
AX-147242646	12	116175471	2.83e-07	6.54821	Pod shape	PS
AX-176791426	12	115024054	2.83e-07	6.54821	Pod shape	PS
AX-147215104	12	115916720	2.83e-07	6.54821	Pod shape	PS
AX-177641139	17	23171522	2.88e-07	6.54061	Pod shape	PS
AX-147242515	2	97911734	2.92e-07	6.53462	Pod shape	PS
AX-147242549	2	98430835	2.92e-07	6.53462	Pod shape	PS
AX-147215053	12	114939765	2.92e-07	6.53462	Pod shape	PS
AX-147242541	12	115013874	3.61e-07	6.44249	Pod shape	PS
AX-177639145	18	28504232	3.87e-07	6.41229	Pod shape	PS
AX-176791323	18	28651082	3.87e-07	6.41229	Pod shape	PS
AX-177642217	18	29648294	3.87e-07	6.41229	Pod shape	PS
AX-177638137	18	30832226	3.87e-07	6.41229	Pod shape	PS
AX-177642396	18	32332596	3.87e-07	6.41229	Pod shape	PS
AX-177637407	18	27203735	3.92e-07	6.40671	Pod shape	PS
AX-177638850	18	29546850	3.94e-07	6.4045	Pod shape	PS
AX-177638025	15	150830549	3.98e-07	6.40012	Pod shape	PS
AX-147230985	18	20118984	3.98e-07	6.40012	Pod shape	PS
AX-177642712	18	18432425	4.03e-07	6.39469	Pod shape	PS
AX-177643999	18	30130967	4.04e-07	6.39362	Pod shape	PS
AX-177639881	8	4796695	4.54e-07	6.34294	Pod shape	PS
AX-177642807	18	18257551	5.04e-07	6.29757	Pod shape	PS
AX-177640835	10	85019204	7.25e-07	6.13966	Pod shape	PS
AX-147215163	12	117688418	1.02e-06	5.9914	Pod shape	PS
AX-147215164	12	117688446	1.02e-06	5.9914	Pod shape	PS
AX-176822953	17	126799280	1.05e-06	5.97881	Pod shape	PS
AX-177640218	8	35573006	1.09e-06	5.96257	Pod shape	PS
AX-147250742	15	149531482	1.12e-06	5.95078	Pod shape	PS
AX-177644128	8	40644774	1.49e-06	5.82681	Pod shape	PS
AX-176792389	3	39740379	1.66e-06	5.77989	Pod shape	PS
AX-147227104	17	3217320	1.69e-06	5.77211	Pod shape	PS
AX-176816767	12	117015225	1.69e-06	5.77211	Pod shape	PS
AX-176802008	16	6845331	1.72e-06	5.76447	Pod shape	PS
AX-147242587	12	115666615	1.75e-06	5.75696	Pod shape	PS
AX-147264699	20	131876430	1.78e-06	5.74958	Pod shape	PS
AX-176808410	3	38402942	1.79e-06	5.74715	Pod shape	PS
AX-147215113	12	116250298	1.83e-06	5.73755	Pod shape	PS
AX-177640183	17	126576875	2.34e-06	5.63078	Pod shape	PS
AX-177643609	18	29861032	2.46e-06	5.60906	Pod shape	PS
AX-147258162	18	34649394	2.46e-06	5.60906	Pod shape	PS
AX-176816872	3	32036027	2.75e-06	5.56067	Pod shape	PS
AX-177640199	8	28520079	3.04e-06	5.51713	Pod shape	PS
AX-177638704	10	110427959	3.22e-06	5.49214	Pod shape	PS
AX-176793019	8	14326353	3.64e-06	5.4389	Pod shape	PS
AX-177640192	8	27276186	3.9e-06	5.40894	Pod shape	PS
AX-176816720	2	88326862	6.73e-08	7.17198	Peel thickness	PT
AX-176811691	2	88435149	6.73e-08	7.17198	Peel thickness	PT
AX-176805756	2	88438447	6.73e-08	7.17198	Peel thickness	PT
AX-176812352	2	89454396	7.61e-08	7.11862	Peel thickness	PT
AX-176793683	2	87953094	9.54e-07	6.02045	Peel thickness	PT
AX-176811951	2	86181131	2.77e-06	5.55752	Peel thickness	PT
AX-147258185	18	35624985	1.98e-21	20.7033	Testa color	TC
AX-176794234	18	36992841	8.86e-20	19.0526	Testa color	TC
AX-176799764	16	8171953	8.89e-20	19.0511	Testa color	TC
AX-147257934	18	23345097	8.89e-20	19.0511	Testa color	TC
AX-147259312	18	129964244	1.73e-19	18.762	Testa color	TC
AX-147231633	18	128998471	2.64e-19	18.5784	Testa color	TC
AX-176804832	18	14975252	3.43e-19	18.4647	Testa color	TC
AX-176802914	11	146133405	7.89e-19	18.1029	Testa color	TC
AX-176797971	18	22748204	7.89e-19	18.1029	Testa color	TC
AX-147231217	18	115690617	7.89e-19	18.1029	Testa color	TC
AX-147258848	18	117719462	7.89e-19	18.1029	Testa color	TC
AX-176799903	18	35794430	1.12e-18	17.9508	Testa color	TC
AX-177641765	18	110388728	4.28e-18	17.3686	Testa color	TC
AX-176800842	16	8654502	4.41e-18	17.3556	Testa color	TC
AX-176806643	18	23745737	6.29e-18	17.2013	Testa color	TC
AX-176812692	18	9134349	2.97e-17	16.5272	Testa color	TC
AX-147251907	16	8353797	3.78e-17	16.4225	Testa color	TC
AX-147258790	8	41336114	5.06e-17	16.2958	Testa color	TC
AX-177637205	10	96187086	5.48e-16	15.2612	Testa color	TC
AX-176800009	18	129671850	4.78e-15	14.3206	Testa color	TC
AX-176813689	10	110362628	6.99e-15	14.1555	Testa color	TC
AX-176809536	16	143864066	1.15e-14	13.9393	Testa color	TC
AX-147239085	11	136833094	1.36e-14	13.8665	Testa color	TC
AX-176819851	11	137972102	1.67e-14	13.7773	Testa color	TC
AX-176792450	11	146579409	2.43e-14	13.6144	Testa color	TC
AX-176811879	15	36011862	4.63e-14	13.3344	Testa color	TC
AX-176817452	15	40680415	4.68e-14	13.3298	Testa color	TC
AX-176819972	15	121163431	5.8e-14	13.2366	Testa color	TC
AX-176802363	15	10494855	5.87e-14	13.2314	Testa color	TC
AX-176797572	15	6490667	6.25e-14	13.2041	Testa color	TC
AX-176797164	18	30534330	6.34e-14	13.1979	Testa color	TC
AX-176798284	15	29895918	6.78e-14	13.1688	Testa color	TC
AX-176806525	11	136010587	7.8e-14	13.1079	Testa color	TC
AX-176804834	11	136581892	7.8e-14	13.1079	Testa color	TC
AX-147239120	11	137703217	7.8e-14	13.1079	Testa color	TC
AX-176813446	11	138925152	7.8e-14	13.1079	Testa color	TC
AX-176797203	11	141445831	7.8e-14	13.1079	Testa color	TC
AX-176819681	11	142199718	7.8e-14	13.1079	Testa color	TC
AX-176801593	11	142199788	7.8e-14	13.1079	Testa color	TC
AX-176819594	11	145917405	7.8e-14	13.1079	Testa color	TC
AX-176802653	11	145917475	7.8e-14	13.1079	Testa color	TC
AX-147236945	10	113319161	1.05e-13	12.9788	Testa color	TC
AX-147221637	18	123358995	1.15e-13	12.9393	Testa color	TC
AX-147235399	10	7369372	1.33e-13	12.8761	Testa color	TC
AX-176817970	15	105501269	1.37e-13	12.8633	Testa color	TC
AX-176817975	11	143207486	1.56e-13	12.8069	Testa color	TC
AX-176809863	15	58759541	1.94e-13	12.7122	Testa color	TC
AX-176794776	15	124004453	1.94e-13	12.7122	Testa color	TC
AX-176809610	15	53941411	2.01e-13	12.6968	Testa color	TC
AX-176807297	15	55055103	2.01e-13	12.6968	Testa color	TC
AX-176807073	15	37908675	2.36e-13	12.6271	Testa color	TC
AX-147226162	16	143840951	2.43e-13	12.6144	Testa color	TC
AX-176795709	16	143844378	2.69e-13	12.5702	Testa color	TC
AX-176796002	16	149339786	3.11e-13	12.5072	Testa color	TC
AX-147258767	18	115201621	3.36e-13	12.4737	Testa color	TC
AX-147249856	15	37784789	3.88e-13	12.4112	Testa color	TC
AX-176813234	11	142899823	7.03e-13	12.153	Testa color	TC
AX-176808251	11	136784611	7.69e-13	12.1141	Testa color	TC
AX-176801934	15	12726332	7.89e-13	12.1029	Testa color	TC
AX-176791365	20	142530641	8.18e-13	12.0872	Testa color	TC
AX-176795648	13	13376047	8.47e-13	12.0721	Testa color	TC
AX-176817552	10	21937599	9.4e-13	12.0269	Testa color	TC
AX-147245515	13	135301243	9.4e-13	12.0269	Testa color	TC
AX-176817327	15	7150658	9.4e-13	12.0269	Testa color	TC
AX-176808653	15	10135003	9.4e-13	12.0269	Testa color	TC
AX-176817288	15	10527224	9.4e-13	12.0269	Testa color	TC
AX-176808723	15	11050774	9.4e-13	12.0269	Testa color	TC
AX-176795692	15	12119675	9.4e-13	12.0269	Testa color	TC
AX-176807957	15	12225891	9.4e-13	12.0269	Testa color	TC
AX-176817443	15	31991908	9.4e-13	12.0269	Testa color	TC
AX-147249827	15	33792573	9.4e-13	12.0269	Testa color	TC
AX-176805873	15	35914862	9.4e-13	12.0269	Testa color	TC
AX-176800255	15	36001856	9.4e-13	12.0269	Testa color	TC
AX-176814225	15	36205116	9.4e-13	12.0269	Testa color	TC
AX-176816216	15	36748239	9.4e-13	12.0269	Testa color	TC
AX-176802727	15	37058060	9.4e-13	12.0269	Testa color	TC
AX-176814403	15	37188399	9.4e-13	12.0269	Testa color	TC
AX-147222504	15	38027532	9.4e-13	12.0269	Testa color	TC
AX-176802221	15	55045579	9.4e-13	12.0269	Testa color	TC
AX-176804721	15	55205475	9.4e-13	12.0269	Testa color	TC
AX-176796445	15	56516889	9.4e-13	12.0269	Testa color	TC
AX-176802032	15	67935641	9.4e-13	12.0269	Testa color	TC
AX-176817480	15	74640344	9.4e-13	12.0269	Testa color	TC
AX-176809893	15	83425302	9.4e-13	12.0269	Testa color	TC
AX-176807327	15	101807908	9.4e-13	12.0269	Testa color	TC
AX-176805454	15	106784601	9.4e-13	12.0269	Testa color	TC
AX-176794066	15	115129450	9.4e-13	12.0269	Testa color	TC
AX-176819767	15	116058845	9.4e-13	12.0269	Testa color	TC
AX-176813389	15	120199685	9.4e-13	12.0269	Testa color	TC
AX-176819855	15	121259107	9.4e-13	12.0269	Testa color	TC
AX-176801396	15	123881464	9.4e-13	12.0269	Testa color	TC
AX-176819566	15	124004383	9.4e-13	12.0269	Testa color	TC
AX-176793431	15	127984281	9.4e-13	12.0269	Testa color	TC
AX-176793961	16	8089994	9.4e-13	12.0269	Testa color	TC
AX-176809939	16	143806327	9.4e-13	12.0269	Testa color	TC
AX-176819790	16	149339786	9.4e-13	12.0269	Testa color	TC
AX-176798605	11	3026197	1.03e-12	11.9872	Testa color	TC
AX-176819607	11	141445761	1.04e-12	11.983	Testa color	TC
AX-176794584	15	116345574	1.13e-12	11.9469	Testa color	TC
AX-176812069	15	52159773	1.13e-12	11.9469	Testa color	TC
AX-176817476	15	64893188	1.13e-12	11.9469	Testa color	TC
AX-176796520	15	121163361	1.13e-12	11.9469	Testa color	TC
AX-176802960	11	143644830	1.16e-12	11.9355	Testa color	TC
AX-176811614	15	102870490	1.36e-12	11.8665	Testa color	TC
AX-176819774	15	105022053	1.37e-12	11.8633	Testa color	TC
AX-176797665	15	33802191	1.4e-12	11.8539	Testa color	TC
AX-176793667	11	2350583	1.47e-12	11.8327	Testa color	TC
AX-176811864	11	138712501	1.47e-12	11.8327	Testa color	TC
AX-176811136	3	123156383	1.49e-12	11.8268	Testa color	TC
AX-176819659	11	2350653	1.6e-12	11.7959	Testa color	TC
AX-176794941	4	1142549	1.63e-12	11.7878	Testa color	TC
AX-176793011	15	111581562	1.64e-12	11.7852	Testa color	TC
AX-176817449	15	33295272	1.65e-12	11.7825	Testa color	TC
AX-176819678	15	121264402	1.71e-12	11.767	Testa color	TC
AX-176811378	15	34128209	1.74e-12	11.7595	Testa color	TC
AX-176821418	15	125434775	1.79e-12	11.7471	Testa color	TC
AX-176792656	10	4641469	1.81e-12	11.7423	Testa color	TC
AX-176802406	15	37908652	1.88e-12	11.7258	Testa color	TC
AX-176817944	15	7080250	1.93e-12	11.7144	Testa color	TC
AX-147235533	10	11241906	3.38e-12	11.4711	Testa color	TC
AX-147235575	10	13573326	3.38e-12	11.4711	Testa color	TC
AX-176794529	10	24982973	3.38e-12	11.4711	Testa color	TC
AX-176806817	10	32874570	3.38e-12	11.4711	Testa color	TC
AX-176800768	10	62657832	3.38e-12	11.4711	Testa color	TC
AX-176798340	10	62759260	3.38e-12	11.4711	Testa color	TC
AX-176807975	10	62848714	3.38e-12	11.4711	Testa color	TC
AX-177641000	10	83700063	3.38e-12	11.4711	Testa color	TC
AX-177642088	10	84245913	3.38e-12	11.4711	Testa color	TC
AX-176804872	10	91771185	3.38e-12	11.4711	Testa color	TC
AX-176807476	10	93146134	3.38e-12	11.4711	Testa color	TC
AX-176802287	10	95063883	3.38e-12	11.4711	Testa color	TC
AX-176794221	15	43143860	3.38e-12	11.4711	Testa color	TC
AX-176823973	15	129742024	3.38e-12	11.4711	Testa color	TC
AX-176811658	16	1773055	3.38e-12	11.4711	Testa color	TC
AX-176799557	16	6671322	3.38e-12	11.4711	Testa color	TC
AX-147236024	20	99143172	3.38e-12	11.4711	Testa color	TC
AX-176811323	10	95788606	3.77e-12	11.4237	Testa color	TC
AX-176820233	15	117029974	4e-12	11.3979	Testa color	TC
AX-147249855	15	37782815	4.2e-12	11.3768	Testa color	TC
AX-176803563	18	88807085	4.69e-12	11.3288	Testa color	TC
AX-176794144	15	57560923	5.31e-12	11.2749	Testa color	TC
AX-176793671	6	112797396	5.62e-12	11.2503	Testa color	TC
AX-147265170	20	140689384	5.79e-12	11.2373	Testa color	TC
AX-176799653	15	121264332	6.29e-12	11.2013	Testa color	TC
AX-176792814	15	34127356	7.36e-12	11.1331	Testa color	TC
AX-176798430	15	34127823	7.36e-12	11.1331	Testa color	TC
AX-176816212	15	34128695	7.36e-12	11.1331	Testa color	TC
AX-176818668	15	34129569	7.36e-12	11.1331	Testa color	TC
AX-176801337	15	34770510	7.36e-12	11.1331	Testa color	TC
AX-176810786	15	35576871	7.36e-12	11.1331	Testa color	TC
AX-176816468	15	35743236	7.36e-12	11.1331	Testa color	TC
AX-176807141	15	36235727	7.36e-12	11.1331	Testa color	TC
AX-176801762	15	36746279	7.36e-12	11.1331	Testa color	TC
AX-176793480	15	36747684	7.36e-12	11.1331	Testa color	TC
AX-176807076	15	37059372	7.36e-12	11.1331	Testa color	TC
AX-176796589	15	37386132	7.36e-12	11.1331	Testa color	TC
AX-176812645	15	37909612	7.36e-12	11.1331	Testa color	TC
AX-176793847	15	37995036	7.36e-12	11.1331	Testa color	TC
AX-176800509	15	37995071	7.36e-12	11.1331	Testa color	TC
AX-176817375	15	17682991	7.82e-12	11.1068	Testa color	TC
AX-176797514	15	17877442	7.82e-12	11.1068	Testa color	TC
AX-176817392	15	21262612	7.82e-12	11.1068	Testa color	TC
AX-176816245	16	7128288	7.82e-12	11.1068	Testa color	TC
AX-176809277	16	150013066	7.82e-12	11.1068	Testa color	TC
AX-176817439	15	29728672	8.7e-12	11.0605	Testa color	TC
AX-176796185	15	37909636	8.79e-12	11.056	Testa color	TC
AX-176802548	15	34821116	8.85e-12	11.0531	Testa color	TC
AX-176792702	15	36117755	8.85e-12	11.0531	Testa color	TC
AX-176794751	15	105021983	8.85e-12	11.0531	Testa color	TC
AX-176810467	15	121443160	9.15e-12	11.0386	Testa color	TC
AX-176808464	15	40460574	9.33e-12	11.0301	Testa color	TC
AX-176810984	15	123881534	9.37e-12	11.0283	Testa color	TC
AX-176800285	15	10747972	1.05e-11	10.9788	Testa color	TC
AX-176799494	15	35583789	1.07e-11	10.9706	Testa color	TC
AX-176808060	16	8824402	1.12e-11	10.9508	Testa color	TC
AX-176794631	16	154067276	1.15e-11	10.9393	Testa color	TC
AX-176812968	16	12736187	1.35e-11	10.8697	Testa color	TC
AX-176793108	13	135524688	1.36e-11	10.8665	Testa color	TC
AX-176801016	15	36763688	1.5e-11	10.8239	Testa color	TC
AX-176807810	15	5328582	1.5e-11	10.8239	Testa color	TC
AX-176818313	15	47309365	1.5e-11	10.8239	Testa color	TC
AX-177640068	10	109131102	2.31e-11	10.6364	Testa color	TC
AX-176811382	15	36763485	2.51e-11	10.6003	Testa color	TC
AX-176803754	4	2443000	2.56e-11	10.5918	Testa color	TC
AX-176794186	10	17352296	2.56e-11	10.5918	Testa color	TC
AX-176811182	10	19667107	2.56e-11	10.5918	Testa color	TC
AX-176815848	10	50091508	2.56e-11	10.5918	Testa color	TC
AX-176800431	10	88316755	2.56e-11	10.5918	Testa color	TC
AX-147236315	10	97363237	2.56e-11	10.5918	Testa color	TC
AX-176802981	15	11110318	2.56e-11	10.5918	Testa color	TC
AX-147249217	15	12025777	2.56e-11	10.5918	Testa color	TC
AX-176817356	15	13145124	2.56e-11	10.5918	Testa color	TC
AX-176817368	15	15587868	2.56e-11	10.5918	Testa color	TC
AX-176811423	15	15833794	2.56e-11	10.5918	Testa color	TC
AX-176812780	15	17097769	2.56e-11	10.5918	Testa color	TC
AX-176796222	15	17136003	2.56e-11	10.5918	Testa color	TC
AX-176817377	15	17299564	2.56e-11	10.5918	Testa color	TC
AX-176809053	15	20670954	2.56e-11	10.5918	Testa color	TC
AX-176801921	15	20724915	2.56e-11	10.5918	Testa color	TC
AX-176817390	15	22209562	2.56e-11	10.5918	Testa color	TC
AX-176801596	15	24288019	2.56e-11	10.5918	Testa color	TC
AX-176808638	15	26489336	2.56e-11	10.5918	Testa color	TC
AX-176815778	15	27820287	2.56e-11	10.5918	Testa color	TC
AX-176813571	15	33272935	2.56e-11	10.5918	Testa color	TC
AX-176817447	15	33382621	2.56e-11	10.5918	Testa color	TC
AX-176813536	15	33433241	2.56e-11	10.5918	Testa color	TC
AX-176809273	15	43650484	2.56e-11	10.5918	Testa color	TC
AX-176793771	15	121490242	2.56e-11	10.5918	Testa color	TC
AX-176818728	16	149868065	2.56e-11	10.5918	Testa color	TC
AX-147254188	16	151975821	2.56e-11	10.5918	Testa color	TC
AX-147248696	4	124919930	2.87e-11	10.5421	Testa color	TC
AX-176806364	15	22023390	3e-11	10.5229	Testa color	TC
AX-176815189	4	447194	3.03e-11	10.5186	Testa color	TC
AX-176821365	15	125422127	3.21e-11	10.4935	Testa color	TC
AX-176797011	10	66993125	3.27e-11	10.4855	Testa color	TC
AX-176802792	16	6918006	3.27e-11	10.4855	Testa color	TC
AX-147236128	16	6919433	3.27e-11	10.4855	Testa color	TC
AX-176818445	15	128686181	3.27e-11	10.4855	Testa color	TC
AX-176800003	16	149309698	3.28e-11	10.4841	Testa color	TC
AX-176795471	15	11698595	3.3e-11	10.4815	Testa color	TC
AX-176805374	16	150692971	3.42e-11	10.466	Testa color	TC
AX-176818811	8	49122751	3.44e-11	10.4634	Testa color	TC
AX-176812408	10	86838836	3.77e-11	10.4237	Testa color	TC
AX-176819870	16	12395562	4.89e-11	10.3107	Testa color	TC
AX-176807620	15	10377981	5.6e-11	10.2518	Testa color	TC
AX-176817349	15	11024636	5.6e-11	10.2518	Testa color	TC
AX-176793470	15	11428078	5.6e-11	10.2518	Testa color	TC
AX-176812171	15	33716043	5.6e-11	10.2518	Testa color	TC
AX-147222421	15	33792973	5.6e-11	10.2518	Testa color	TC
AX-176804340	15	34595472	5.6e-11	10.2518	Testa color	TC
AX-176813415	15	35583887	5.6e-11	10.2518	Testa color	TC
AX-176799766	15	35584239	5.6e-11	10.2518	Testa color	TC
AX-176798553	15	35584242	5.6e-11	10.2518	Testa color	TC
AX-176794572	15	36204954	5.6e-11	10.2518	Testa color	TC
AX-176794724	15	36744115	5.6e-11	10.2518	Testa color	TC
AX-176818698	15	36760802	5.6e-11	10.2518	Testa color	TC
AX-176812693	15	37045890	5.6e-11	10.2518	Testa color	TC
AX-176794322	15	37059363	5.6e-11	10.2518	Testa color	TC
AX-176814402	15	37221920	5.6e-11	10.2518	Testa color	TC
AX-176797037	15	37838818	5.6e-11	10.2518	Testa color	TC
AX-176803897	15	37912949	5.6e-11	10.2518	Testa color	TC
AX-176796734	15	37939029	5.6e-11	10.2518	Testa color	TC
AX-176807215	15	37994466	5.6e-11	10.2518	Testa color	TC
AX-176801567	16	148376097	5.6e-11	10.2518	Testa color	TC
AX-176812404	16	12395492	5.73e-11	10.2418	Testa color	TC
AX-176801835	11	140500119	5.79e-11	10.2373	Testa color	TC
AX-176795131	16	144258719	5.9e-11	10.2291	Testa color	TC
AX-176806492	16	151951398	6.54e-11	10.1844	Testa color	TC
AX-176798747	15	35582131	6.59e-11	10.1811	Testa color	TC
AX-147249842	15	36219386	6.59e-11	10.1811	Testa color	TC
AX-176818008	15	34937979	7.58e-11	10.1203	Testa color	TC
AX-176791777	18	117433853	7.82e-11	10.1068	Testa color	TC
AX-176812470	16	11388033	8.7e-11	10.0605	Testa color	TC
AX-176808324	15	18175197	9.75e-11	10.011	Testa color	TC
AX-147230771	18	10662792	1.41e-10	9.85078	Testa color	TC
AX-176804376	11	133298074	1.44e-10	9.84164	Testa color	TC
AX-176802949	15	151193019	1.49e-10	9.82681	Testa color	TC
AX-176812777	15	35582220	2.02e-10	9.69465	Testa color	TC
AX-176805210	16	151246128	2.06e-10	9.68613	Testa color	TC
AX-176816108	15	13328655	2.07e-10	9.68403	Testa color	TC
AX-176817448	15	33328199	2.12e-10	9.67366	Testa color	TC
AX-176805767	11	136402641	2.55e-10	9.59346	Testa color	TC
AX-147235820	20	79759742	2.56e-10	9.59176	Testa color	TC
AX-176794163	15	33716416	2.89e-10	9.5391	Testa color	TC
AX-147247816	16	143841027	2.92e-10	9.53462	Testa color	TC
AX-176791677	15	4127475	3.06e-10	9.51428	Testa color	TC
AX-147249828	15	33792954	3.29e-10	9.4828	Testa color	TC
AX-176808114	15	33808410	3.52e-10	9.45346	Testa color	TC
AX-176819924	16	11387963	4.31e-10	9.36552	Testa color	TC
AX-176818373	15	37902627	4.71e-10	9.32698	Testa color	TC
AX-147230770	18	10661988	4.89e-10	9.31069	Testa color	TC
AX-176800393	15	34143175	4.99e-10	9.3019	Testa color	TC
AX-176811969	11	136405014	5.35e-10	9.27165	Testa color	TC
AX-176800754	16	10090036	5.93e-10	9.22695	Testa color	TC
AX-176814125	15	37386255	6.06e-10	9.21753	Testa color	TC
AX-176793189	15	37838501	7.93e-10	9.10073	Testa color	TC
AX-176815422	18	132638638	1.01e-09	8.99568	Testa color	TC
AX-176808258	15	36205348	1.09e-09	8.96257	Testa color	TC
AX-176796735	15	34241184	1.13e-09	8.94692	Testa color	TC
AX-176791611	15	38027729	1.27e-09	8.8962	Testa color	TC
AX-176803132	15	34126109	1.37e-09	8.86328	Testa color	TC
AX-176807705	15	39308920	1.5e-09	8.82391	Testa color	TC
AX-176812092	15	17459709	1.58e-09	8.80134	Testa color	TC
AX-176817782	16	148652653	1.62e-09	8.79048	Testa color	TC
AX-176811234	15	13572756	1.68e-09	8.77469	Testa color	TC
AX-176809699	15	15228659	1.68e-09	8.77469	Testa color	TC
AX-176817401	15	24438490	1.68e-09	8.77469	Testa color	TC
AX-176797530	15	24789530	1.68e-09	8.77469	Testa color	TC
AX-176796673	15	122502038	1.89e-09	8.72354	Testa color	TC
AX-176803381	10	91400099	1.94e-09	8.7122	Testa color	TC
AX-176811313	15	26219384	1.94e-09	8.7122	Testa color	TC
AX-176806348	15	36761760	1.98e-09	8.70333	Testa color	TC
AX-176817457	15	43373691	2.21e-09	8.65561	Testa color	TC
AX-176800100	11	145187696	2.37e-09	8.62525	Testa color	TC
AX-176812647	16	144382405	2.83e-09	8.54821	Testa color	TC
AX-176802126	6	105973788	3.34e-09	8.47625	Testa color	TC
AX-176792417	13	13025251	3.34e-09	8.47625	Testa color	TC
AX-176816864	13	32515553	3.34e-09	8.47625	Testa color	TC
AX-176792355	13	33295784	3.34e-09	8.47625	Testa color	TC
AX-176811198	16	12861071	3.34e-09	8.47625	Testa color	TC
AX-176794299	16	12861141	3.34e-09	8.47625	Testa color	TC
AX-176817374	15	17241971	3.46e-09	8.46092	Testa color	TC
AX-147234821	9	119986761	3.5e-09	8.45593	Testa color	TC
AX-176799088	15	157283402	3.53e-09	8.45223	Testa color	TC
AX-176812576	11	140856685	3.79e-09	8.42136	Testa color	TC
AX-176807812	11	140901109	3.79e-09	8.42136	Testa color	TC
AX-147257610	8	33654558	4.07e-09	8.39041	Testa color	TC
AX-176801514	16	2575302	4.28e-09	8.36856	Testa color	TC
AX-176805790	15	37912954	4.43e-09	8.3536	Testa color	TC
AX-176805148	13	30442840	4.95e-09	8.30539	Testa color	TC
AX-176792588	15	35527938	4.99e-09	8.3019	Testa color	TC
AX-176803036	10	67866662	5.2e-09	8.284	Testa color	TC
AX-176800370	11	134284390	5.63e-09	8.24949	Testa color	TC
AX-176823454	15	38016681	6.08e-09	8.2161	Testa color	TC
AX-176795284	15	34438558	6.8e-09	8.16749	Testa color	TC
AX-176819858	16	1772985	7.13e-09	8.14691	Testa color	TC
AX-177642664	20	89486712	7.3e-09	8.13668	Testa color	TC
AX-176800924	11	133498810	7.56e-09	8.12148	Testa color	TC
AX-176813050	15	33728012	7.98e-09	8.098	Testa color	TC
AX-176819968	11	136402571	8.5e-09	8.07058	Testa color	TC
AX-176800986	15	116058915	8.96e-09	8.04769	Testa color	TC
AX-176818048	15	36900351	9.13e-09	8.03953	Testa color	TC
AX-176792120	18	10662835	1e-08	8	Testa color	TC
AX-176817861	14	123689778	1.06e-08	7.97469	Testa color	TC
AX-177641916	10	91569675	1.08e-08	7.96658	Testa color	TC
AX-176798990	15	73732165	1.08e-08	7.96658	Testa color	TC
AX-176800822	13	30455571	1.15e-08	7.9393	Testa color	TC
AX-176819827	13	33295714	1.49e-08	7.82681	Testa color	TC
AX-176803708	15	37221887	1.54e-08	7.81248	Testa color	TC
AX-176791560	20	90499662	1.6e-08	7.79588	Testa color	TC
AX-147248188	4	114136833	1.61e-08	7.79317	Testa color	TC
AX-176794076	15	38560241	1.62e-08	7.79048	Testa color	TC
AX-176811357	15	36117745	1.65e-08	7.78252	Testa color	TC
AX-176794963	15	37994397	1.65e-08	7.78252	Testa color	TC
AX-176802008	16	6845331	1.66e-08	7.77989	Testa color	TC
AX-176793432	15	35584225	1.66e-08	7.77989	Testa color	TC
AX-176805106	15	35643757	1.66e-08	7.77989	Testa color	TC
AX-176793587	15	36760762	1.66e-08	7.77989	Testa color	TC
AX-176792408	15	36798949	1.66e-08	7.77989	Testa color	TC
AX-176799170	15	37456210	1.66e-08	7.77989	Testa color	TC
AX-176795186	15	37912931	1.66e-08	7.77989	Testa color	TC
AX-176798235	15	30921669	1.81e-08	7.74232	Testa color	TC
AX-176800855	15	37221927	1.85e-08	7.73283	Testa color	TC
AX-147248420	4	120051297	2.41e-08	7.61798	Testa color	TC
AX-147222444	15	37783860	2.46e-08	7.60906	Testa color	TC
AX-147248401	4	119777822	2.48e-08	7.60555	Testa color	TC
AX-147229646	8	7155752	2.48e-08	7.60555	Testa color	TC
AX-176794870	8	8288886	2.48e-08	7.60555	Testa color	TC
AX-176819520	11	139850230	2.71e-08	7.56703	Testa color	TC
AX-176796754	16	2161097	2.86e-08	7.54363	Testa color	TC
AX-176805931	5	13876648	2.87e-08	7.54212	Testa color	TC
AX-176803466	5	15241834	2.87e-08	7.54212	Testa color	TC
AX-176795200	6	106182007	2.87e-08	7.54212	Testa color	TC
AX-176800937	8	1409830	2.87e-08	7.54212	Testa color	TC
AX-176815966	13	10718097	2.87e-08	7.54212	Testa color	TC
AX-176799156	13	10953063	2.87e-08	7.54212	Testa color	TC
AX-176804684	13	12995098	2.87e-08	7.54212	Testa color	TC
AX-176799044	13	13693477	2.87e-08	7.54212	Testa color	TC
AX-176809793	13	13815195	2.87e-08	7.54212	Testa color	TC
AX-176798042	13	13873931	2.87e-08	7.54212	Testa color	TC
AX-176810641	13	122888659	2.87e-08	7.54212	Testa color	TC
AX-176819927	13	123167448	2.87e-08	7.54212	Testa color	TC
AX-176796961	13	124763723	2.87e-08	7.54212	Testa color	TC
AX-176817791	13	126200335	2.87e-08	7.54212	Testa color	TC
AX-176800085	13	129163395	2.87e-08	7.54212	Testa color	TC
AX-176815595	15	9605764	2.87e-08	7.54212	Testa color	TC
AX-176817503	15	154691665	2.87e-08	7.54212	Testa color	TC
AX-176802656	15	155997698	2.87e-08	7.54212	Testa color	TC
AX-147251121	15	156060863	2.87e-08	7.54212	Testa color	TC
AX-176817972	15	157368774	2.87e-08	7.54212	Testa color	TC
AX-176804849	15	157834387	2.87e-08	7.54212	Testa color	TC
AX-176814319	13	33298995	3.03e-08	7.51856	Testa color	TC
AX-176813478	15	34127766	3.13e-08	7.50446	Testa color	TC
AX-147220453	4	108962996	3.22e-08	7.49214	Testa color	TC
AX-176818379	4	109316381	3.22e-08	7.49214	Testa color	TC
AX-176801111	4	110778159	3.22e-08	7.49214	Testa color	TC
AX-176813696	4	111311526	3.22e-08	7.49214	Testa color	TC
AX-176806186	4	112759778	3.22e-08	7.49214	Testa color	TC
AX-147248171	4	113750863	3.22e-08	7.49214	Testa color	TC
AX-176818590	4	113855110	3.22e-08	7.49214	Testa color	TC
AX-176817272	4	113925141	3.22e-08	7.49214	Testa color	TC
AX-147248269	4	116759350	3.22e-08	7.49214	Testa color	TC
AX-147248282	4	116978514	3.22e-08	7.49214	Testa color	TC
AX-147248426	4	120278269	3.22e-08	7.49214	Testa color	TC
AX-176811845	4	120921686	3.22e-08	7.49214	Testa color	TC
AX-147248470	4	120930019	3.22e-08	7.49214	Testa color	TC
AX-147248475	4	121031459	3.22e-08	7.49214	Testa color	TC
AX-147248608	4	123863735	3.22e-08	7.49214	Testa color	TC
AX-176821236	5	11254787	3.22e-08	7.49214	Testa color	TC
AX-176823553	5	28480460	3.22e-08	7.49214	Testa color	TC
AX-176821510	5	29850863	3.22e-08	7.49214	Testa color	TC
AX-147222285	5	30691004	3.22e-08	7.49214	Testa color	TC
AX-176795992	8	1522735	3.22e-08	7.49214	Testa color	TC
AX-176802302	8	2427549	3.22e-08	7.49214	Testa color	TC
AX-176810982	8	2885367	3.22e-08	7.49214	Testa color	TC
AX-176807479	8	6427278	3.22e-08	7.49214	Testa color	TC
AX-176799491	8	6738660	3.22e-08	7.49214	Testa color	TC
AX-147245305	13	131260229	3.22e-08	7.49214	Testa color	TC
AX-147248074	14	121709205	3.22e-08	7.49214	Testa color	TC
AX-147248084	14	121959863	3.22e-08	7.49214	Testa color	TC
AX-147220529	14	121964909	3.22e-08	7.49214	Testa color	TC
AX-147248091	14	122085850	3.22e-08	7.49214	Testa color	TC
AX-147220544	14	122445259	3.22e-08	7.49214	Testa color	TC
AX-147220591	14	124832478	3.22e-08	7.49214	Testa color	TC
AX-147220592	14	124834269	3.22e-08	7.49214	Testa color	TC
AX-147220617	14	125262297	3.22e-08	7.49214	Testa color	TC
AX-176802911	14	125492969	3.22e-08	7.49214	Testa color	TC
AX-176822619	14	126067932	3.22e-08	7.49214	Testa color	TC
AX-147220638	14	126073358	3.22e-08	7.49214	Testa color	TC
AX-147220642	14	126251180	3.22e-08	7.49214	Testa color	TC
AX-147220650	14	126501583	3.22e-08	7.49214	Testa color	TC
AX-176814742	14	127228228	3.22e-08	7.49214	Testa color	TC
AX-147220687	14	127689789	3.22e-08	7.49214	Testa color	TC
AX-147248329	14	131109946	3.22e-08	7.49214	Testa color	TC
AX-176820245	14	131125241	3.22e-08	7.49214	Testa color	TC
AX-147248368	14	132978168	3.22e-08	7.49214	Testa color	TC
AX-147220840	14	133390769	3.22e-08	7.49214	Testa color	TC
AX-147220846	14	133403963	3.22e-08	7.49214	Testa color	TC
AX-147220849	14	133540104	3.22e-08	7.49214	Testa color	TC
AX-147248417	14	133966290	3.22e-08	7.49214	Testa color	TC
AX-176791631	14	134070320	3.22e-08	7.49214	Testa color	TC
AX-147220890	14	134201488	3.22e-08	7.49214	Testa color	TC
AX-147220907	14	134628790	3.22e-08	7.49214	Testa color	TC
AX-147220908	14	134628865	3.22e-08	7.49214	Testa color	TC
AX-147220920	14	135022773	3.22e-08	7.49214	Testa color	TC
AX-147220957	14	135691868	3.22e-08	7.49214	Testa color	TC
AX-147220959	14	135692863	3.22e-08	7.49214	Testa color	TC
AX-147248495	14	135857244	3.22e-08	7.49214	Testa color	TC
AX-147248527	14	136277665	3.22e-08	7.49214	Testa color	TC
AX-147248530	14	136404192	3.22e-08	7.49214	Testa color	TC
AX-147221009	14	137122912	3.22e-08	7.49214	Testa color	TC
AX-147221016	14	137204149	3.22e-08	7.49214	Testa color	TC
AX-147221071	14	137793971	3.22e-08	7.49214	Testa color	TC
AX-147248598	14	137795936	3.22e-08	7.49214	Testa color	TC
AX-176791513	14	138335717	3.22e-08	7.49214	Testa color	TC
AX-147221111	14	138483073	3.22e-08	7.49214	Testa color	TC
AX-147221129	14	138960954	3.22e-08	7.49214	Testa color	TC
AX-147221160	14	139065546	3.22e-08	7.49214	Testa color	TC
AX-147221218	14	139644368	3.22e-08	7.49214	Testa color	TC
AX-176801041	15	137701452	3.22e-08	7.49214	Testa color	TC
AX-176802737	15	149134824	3.22e-08	7.49214	Testa color	TC
AX-176819634	15	150070981	3.22e-08	7.49214	Testa color	TC
AX-176799441	15	150071051	3.22e-08	7.49214	Testa color	TC
AX-176810318	15	150485647	3.22e-08	7.49214	Testa color	TC
AX-176813578	15	151797329	3.22e-08	7.49214	Testa color	TC
AX-176811780	15	151797424	3.22e-08	7.49214	Testa color	TC
AX-176797187	16	9352292	3.22e-08	7.49214	Testa color	TC
AX-176812452	16	10139395	3.22e-08	7.49214	Testa color	TC
AX-176792356	16	11135696	3.22e-08	7.49214	Testa color	TC
AX-176819706	16	11369117	3.22e-08	7.49214	Testa color	TC
AX-176794968	16	11598198	3.22e-08	7.49214	Testa color	TC
AX-176817422	16	12975421	3.22e-08	7.49214	Testa color	TC
AX-176812131	16	13178716	3.22e-08	7.49214	Testa color	TC
AX-176802448	16	13406023	3.22e-08	7.49214	Testa color	TC
AX-147234449	19	153325739	3.22e-08	7.49214	Testa color	TC
AX-147221138	14	138973585	3.3e-08	7.48149	Testa color	TC
AX-176792024	14	138974683	3.3e-08	7.48149	Testa color	TC
AX-176817218	15	36204244	3.36e-08	7.47366	Testa color	TC
AX-176807290	15	149914246	3.39e-08	7.4698	Testa color	TC
AX-176811813	4	118558245	3.51e-08	7.45469	Testa color	TC
AX-147248448	14	134606237	3.51e-08	7.45469	Testa color	TC
AX-147220977	14	135998100	3.51e-08	7.45469	Testa color	TC
AX-147221211	14	139473773	3.53e-08	7.45223	Testa color	TC
AX-176821918	20	111068856	3.55e-08	7.44977	Testa color	TC
AX-176793327	13	134412037	3.57e-08	7.44733	Testa color	TC
AX-147244197	13	26961495	3.57e-08	7.44733	Testa color	TC
AX-176819564	16	11135626	3.6e-08	7.4437	Testa color	TC
AX-147248726	14	139667669	3.62e-08	7.44129	Testa color	TC
AX-147249839	15	35348119	3.73e-08	7.42829	Testa color	TC
AX-176818754	8	1066624	3.76e-08	7.42481	Testa color	TC
AX-177639718	18	115351535	3.78e-08	7.42251	Testa color	TC
AX-147248617	14	138203712	3.87e-08	7.41229	Testa color	TC
AX-176807209	11	137972032	3.93e-08	7.40561	Testa color	TC
AX-147248616	14	138194703	3.96e-08	7.4023	Testa color	TC
AX-147250845	15	152031852	3.96e-08	7.4023	Testa color	TC
AX-176812412	15	34401150	4.09e-08	7.38828	Testa color	TC
AX-147248518	14	136001339	4.18e-08	7.37882	Testa color	TC
AX-176801026	11	143169822	4.18e-08	7.37882	Testa color	TC
AX-176805254	15	152386068	4.29e-08	7.36754	Testa color	TC
AX-147221023	14	137496509	4.35e-08	7.36151	Testa color	TC
AX-147248612	4	123889534	4.36e-08	7.36051	Testa color	TC
AX-147248728	14	139668146	4.36e-08	7.36051	Testa color	TC
AX-176792861	15	8548262	4.44e-08	7.35262	Testa color	TC
AX-147221086	14	138145462	4.45e-08	7.35164	Testa color	TC
AX-176811524	15	149184179	4.56e-08	7.34104	Testa color	TC
AX-147248639	14	138427449	4.57e-08	7.34008	Testa color	TC
AX-176808359	4	113902798	4.7e-08	7.3279	Testa color	TC
AX-147221087	14	138142086	4.76e-08	7.32239	Testa color	TC
AX-176801881	15	36205723	4.95e-08	7.30539	Testa color	TC
AX-147221026	14	137528293	4.97e-08	7.30364	Testa color	TC
AX-147248678	14	139167103	5.02e-08	7.2993	Testa color	TC
AX-147221226	14	139670926	5.05e-08	7.29671	Testa color	TC
AX-147221124	4	124565755	5.14e-08	7.28904	Testa color	TC
AX-147248730	4	125276697	5.47e-08	7.26201	Testa color	TC
AX-176817257	4	108891166	5.52e-08	7.25806	Testa color	TC
AX-147248437	4	120566346	5.56e-08	7.25493	Testa color	TC
AX-176798540	16	144402812	5.68e-08	7.24565	Testa color	TC
AX-147248691	14	139264342	5.79e-08	7.23732	Testa color	TC
AX-147248586	4	123580283	5.84e-08	7.23359	Testa color	TC
AX-176792541	13	4521711	5.88e-08	7.23062	Testa color	TC
AX-176797583	6	107611411	6e-08	7.22185	Testa color	TC
AX-147248722	14	139653272	6.34e-08	7.19791	Testa color	TC
AX-176792175	4	123559785	6.38e-08	7.19518	Testa color	TC
AX-147221179	14	139215151	6.57e-08	7.18243	Testa color	TC
AX-147248708	14	139431496	6.57e-08	7.18243	Testa color	TC
AX-147248721	14	139648766	7.13e-08	7.14691	Testa color	TC
AX-147221122	14	138902223	7.17e-08	7.14448	Testa color	TC
AX-147221203	14	139414010	7.17e-08	7.14448	Testa color	TC
AX-176807885	4	108250130	7.27e-08	7.13847	Testa color	TC
AX-147230614	18	6900248	7.48e-08	7.1261	Testa color	TC
AX-176823511	11	35690215	7.48e-08	7.1261	Testa color	TC
AX-147238563	11	66534567	7.48e-08	7.1261	Testa color	TC
AX-176805132	11	115794588	7.48e-08	7.1261	Testa color	TC
AX-176796170	11	116748800	7.48e-08	7.1261	Testa color	TC
AX-176810833	11	117726265	7.48e-08	7.1261	Testa color	TC
AX-176798019	11	118215821	7.48e-08	7.1261	Testa color	TC
AX-176796227	11	120481020	7.78e-08	7.10902	Testa color	TC
AX-176811154	16	11569274	7.99e-08	7.09745	Testa color	TC
AX-147221161	14	139065969	8.08e-08	7.09259	Testa color	TC
AX-147221227	14	139671286	8.08e-08	7.09259	Testa color	TC
AX-176804096	15	145226358	8.23e-08	7.0846	Testa color	TC
AX-147221139	14	138973627	8.29e-08	7.08145	Testa color	TC
AX-176791818	11	126687231	8.6e-08	7.0655	Testa color	TC
AX-147240700	2	6315047	9.42e-08	7.02595	Testa color	TC
AX-176796190	15	139683348	9.6e-08	7.01773	Testa color	TC
AX-176797175	10	32531432	1.07e-07	6.97062	Testa color	TC
AX-176793206	16	6671392	1.14e-07	6.9431	Testa color	TC
AX-147221212	14	139477350	1.18e-07	6.92812	Testa color	TC
AX-176815514	10	81400946	1.18e-07	6.92812	Testa color	TC
AX-177639514	10	89946065	1.2e-07	6.92082	Testa color	TC
AX-176810669	15	42454510	1.25e-07	6.90309	Testa color	TC
AX-176816460	11	74879966	1.3e-07	6.88606	Testa color	TC
AX-176817171	4	119905388	1.37e-07	6.86328	Testa color	TC
AX-176820108	15	132956372	1.37e-07	6.86328	Testa color	TC
AX-176816405	11	46830350	1.39e-07	6.85699	Testa color	TC
AX-176817380	15	18518474	1.47e-07	6.83268	Testa color	TC
AX-176795835	8	8465816	1.51e-07	6.82102	Testa color	TC
AX-147240701	12	8323889	1.56e-07	6.80688	Testa color	TC
AX-176817341	5	9231330	1.58e-07	6.80134	Testa color	TC
AX-176795984	15	145286981	1.68e-07	6.77469	Testa color	TC
AX-177638912	18	124620928	1.74e-07	6.75945	Testa color	TC
AX-176816817	13	18400148	2.02e-07	6.69465	Testa color	TC
AX-176797373	11	135651986	2.05e-07	6.68825	Testa color	TC
AX-176809866	15	37454641	2.08e-07	6.68194	Testa color	TC
AX-176818113	15	38710008	2.14e-07	6.66959	Testa color	TC
AX-147264359	20	119022969	2.26e-07	6.64589	Testa color	TC
AX-176813805	13	123167518	2.28e-07	6.64207	Testa color	TC
AX-177641204	10	108130	2.3e-07	6.63827	Testa color	TC
AX-176797250	15	7802608	2.3e-07	6.63827	Testa color	TC
AX-176804679	15	9448111	2.3e-07	6.63827	Testa color	TC
AX-176795952	15	145653696	2.3e-07	6.63827	Testa color	TC
AX-176811759	15	148817093	2.3e-07	6.63827	Testa color	TC
AX-176802235	15	157646119	2.3e-07	6.63827	Testa color	TC
AX-176803441	15	152633308	2.32e-07	6.63451	Testa color	TC
AX-176808804	11	33357857	2.33e-07	6.63264	Testa color	TC
AX-176803906	15	38321710	2.35e-07	6.62893	Testa color	TC
AX-176792131	17	113221306	2.4e-07	6.61979	Testa color	TC
AX-147220549	14	123466479	2.42e-07	6.61618	Testa color	TC
AX-176792967	16	11369187	2.42e-07	6.61618	Testa color	TC
AX-176797288	4	108386557	2.43e-07	6.61439	Testa color	TC
AX-147248451	4	120674491	2.43e-07	6.61439	Testa color	TC
AX-176792170	4	121848971	2.43e-07	6.61439	Testa color	TC
AX-147248552	4	122707293	2.43e-07	6.61439	Testa color	TC
AX-147245170	13	127903090	2.43e-07	6.61439	Testa color	TC
AX-176794452	14	124213736	2.43e-07	6.61439	Testa color	TC
AX-176819129	14	126326581	2.43e-07	6.61439	Testa color	TC
AX-176795801	14	128066302	2.43e-07	6.61439	Testa color	TC
AX-147220885	14	134040852	2.43e-07	6.61439	Testa color	TC
AX-147220887	14	134197420	2.43e-07	6.61439	Testa color	TC
AX-147220931	14	135148912	2.43e-07	6.61439	Testa color	TC
AX-147220958	14	135692826	2.43e-07	6.61439	Testa color	TC
AX-147220968	14	135923332	2.43e-07	6.61439	Testa color	TC
AX-147220994	14	136371093	2.43e-07	6.61439	Testa color	TC
AX-147248562	14	137173856	2.43e-07	6.61439	Testa color	TC
AX-147221108	14	138458887	2.43e-07	6.61439	Testa color	TC
AX-176802834	4	111426992	2.43e-07	6.61439	Testa color	TC
AX-176818266	15	152633238	2.44e-07	6.61261	Testa color	TC
AX-176807546	15	38374568	2.5e-07	6.60206	Testa color	TC
AX-176803379	15	157705298	2.51e-07	6.60033	Testa color	TC
AX-177640121	18	114790887	2.61e-07	6.58336	Testa color	TC
AX-147248424	4	120072718	2.64e-07	6.5784	Testa color	TC
AX-176813734	15	39114583	2.67e-07	6.57349	Testa color	TC
AX-176812149	15	34126017	2.71e-07	6.56703	Testa color	TC
AX-177639727	18	131238221	2.8e-07	6.55284	Testa color	TC
AX-176810343	15	18242615	2.85e-07	6.54516	Testa color	TC
AX-176792521	13	33214474	2.87e-07	6.54212	Testa color	TC
AX-147221200	14	139398407	2.9e-07	6.5376	Testa color	TC
AX-147248739	14	139897729	2.9e-07	6.5376	Testa color	TC
AX-176792552	16	144385654	2.92e-07	6.53462	Testa color	TC
AX-176814784	15	8437518	2.92e-07	6.53462	Testa color	TC
AX-176817756	15	37188382	3.04e-07	6.51713	Testa color	TC
AX-176807844	10	75468222	3.08e-07	6.51145	Testa color	TC
AX-176820541	10	69215384	3.1e-07	6.50864	Testa color	TC
AX-176804531	11	127504744	3.12e-07	6.50585	Testa color	TC
AX-177638665	10	75024809	3.21e-07	6.49349	Testa color	TC
AX-177639963	10	17980428	3.45e-07	6.46218	Testa color	TC
AX-177637923	10	20748255	3.49e-07	6.45717	Testa color	TC
AX-176812228	11	30190415	3.6e-07	6.4437	Testa color	TC
AX-176810829	11	29075459	3.63e-07	6.44009	Testa color	TC
AX-176793697	11	29657630	3.63e-07	6.44009	Testa color	TC
AX-176816362	11	30852335	3.63e-07	6.44009	Testa color	TC
AX-176816378	11	34603654	3.63e-07	6.44009	Testa color	TC
AX-176818704	11	37245954	3.63e-07	6.44009	Testa color	TC
AX-176797983	11	40208536	3.63e-07	6.44009	Testa color	TC
AX-176794617	11	40211962	3.63e-07	6.44009	Testa color	TC
AX-176811319	11	40875278	3.63e-07	6.44009	Testa color	TC
AX-176807313	11	41268688	3.63e-07	6.44009	Testa color	TC
AX-176803521	11	43914056	3.63e-07	6.44009	Testa color	TC
AX-176816401	11	44495946	3.63e-07	6.44009	Testa color	TC
AX-176821932	10	84552498	3.7e-07	6.4318	Testa color	TC
AX-176811485	11	44493004	4.01e-07	6.39686	Testa color	TC
AX-176799142	11	42303863	4.02e-07	6.39577	Testa color	TC
AX-176798278	11	41888001	4.06e-07	6.39147	Testa color	TC
AX-176803733	11	46170088	4.06e-07	6.39147	Testa color	TC
AX-176797853	15	38556927	4.06e-07	6.39147	Testa color	TC
AX-176800404	11	146371044	4.06e-07	6.39147	Testa color	TC
AX-176812555	15	35570892	4.33e-07	6.36351	Testa color	TC
AX-176796993	15	38561559	4.46e-07	6.35067	Testa color	TC
AX-176795839	15	38568865	4.46e-07	6.35067	Testa color	TC
AX-147248252	14	127653709	4.49e-07	6.34775	Testa color	TC
AX-147222400	15	38324484	4.88e-07	6.31158	Testa color	TC
AX-147221210	14	139473707	4.96e-07	6.30452	Testa color	TC
AX-177637569	17	126300239	4.97e-07	6.30364	Testa color	TC
AX-176813452	11	107024728	5.12e-07	6.29073	Testa color	TC
AX-176799091	14	137748830	5.42e-07	6.266	Testa color	TC
AX-176804667	13	9608048	5.43e-07	6.2652	Testa color	TC
AX-176801076	16	9599831	5.57e-07	6.25414	Testa color	TC
AX-147235734	10	75841087	5.7e-07	6.24413	Testa color	TC
AX-176823410	18	115282628	5.8e-07	6.23657	Testa color	TC
AX-176793670	4	94580581	6.59e-07	6.18111	Testa color	TC
AX-176814274	2	79993775	6.94e-07	6.15864	Testa color	TC
AX-147243982	13	19907182	7.1e-07	6.14874	Testa color	TC
AX-176816990	13	129490111	7.12e-07	6.14752	Testa color	TC
AX-176814879	15	38323750	7.16e-07	6.14509	Testa color	TC
AX-176795293	11	37416950	7.2e-07	6.14267	Testa color	TC
AX-176805226	15	34127359	7.55e-07	6.12205	Testa color	TC
AX-176818456	10	8966658	7.73e-07	6.11182	Testa color	TC
AX-176802197	19	147739334	7.75e-07	6.1107	Testa color	TC
AX-176811276	15	19596750	7.81e-07	6.10735	Testa color	TC
AX-176817049	4	3283976	8.01e-07	6.09637	Testa color	TC
AX-176800217	16	149638870	8.39e-07	6.07624	Testa color	TC
AX-176795847	15	38557645	8.76e-07	6.0575	Testa color	TC
AX-176796559	15	36203295	9.58e-07	6.01863	Testa color	TC
AX-176806313	11	127680831	9.64e-07	6.01592	Testa color	TC
AX-176806878	15	150484189	9.72e-07	6.01233	Testa color	TC
AX-147261957	9	117716299	9.87e-07	6.00568	Testa color	TC
AX-176822882	18	115286651	9.92e-07	6.00349	Testa color	TC
AX-147231262	18	117719023	1e-06	6	Testa color	TC
AX-176813555	15	37045201	1.01e-06	5.99568	Testa color	TC
AX-176802815	15	37221481	1.1e-06	5.95861	Testa color	TC
AX-176816809	13	14814934	1.16e-06	5.93554	Testa color	TC
AX-176822953	17	126799280	1.19e-06	5.92445	Testa color	TC
AX-176822217	10	92388493	1.23e-06	5.91009	Testa color	TC
AX-176821166	10	8204362	1.27e-06	5.8962	Testa color	TC
AX-176812172	11	97563437	1.34e-06	5.8729	Testa color	TC
AX-176801208	11	15222290	1.37e-06	5.86328	Testa color	TC
AX-147207749	11	16190370	1.37e-06	5.86328	Testa color	TC
AX-176803958	11	16638012	1.37e-06	5.86328	Testa color	TC
AX-176808631	11	23359912	1.37e-06	5.86328	Testa color	TC
AX-176809533	11	23372362	1.37e-06	5.86328	Testa color	TC
AX-176816357	11	32309881	1.37e-06	5.86328	Testa color	TC
AX-176810749	11	33026997	1.37e-06	5.86328	Testa color	TC
AX-176797126	11	33067124	1.37e-06	5.86328	Testa color	TC
AX-176816391	11	38174793	1.37e-06	5.86328	Testa color	TC
AX-176805112	11	124616102	1.37e-06	5.86328	Testa color	TC
AX-176794372	11	124731593	1.37e-06	5.86328	Testa color	TC
AX-176802413	11	124910666	1.37e-06	5.86328	Testa color	TC
AX-176813659	11	125704735	1.37e-06	5.86328	Testa color	TC
AX-176809157	11	126426627	1.37e-06	5.86328	Testa color	TC
AX-176800187	11	126828685	1.37e-06	5.86328	Testa color	TC
AX-176795929	11	128518920	1.37e-06	5.86328	Testa color	TC
AX-176812048	11	132559402	1.37e-06	5.86328	Testa color	TC
AX-147230755	18	123337491	1.43e-06	5.84466	Testa color	TC
AX-147236215	10	92360565	1.46e-06	5.83565	Testa color	TC
AX-176812421	11	35782570	1.47e-06	5.83268	Testa color	TC
AX-176800115	13	13873931	1.48e-06	5.82974	Testa color	TC
AX-176794133	11	23702357	1.49e-06	5.82681	Testa color	TC
AX-176816501	11	117120959	1.5e-06	5.82391	Testa color	TC
AX-176791945	20	81104467	1.54e-06	5.81248	Testa color	TC
AX-176796048	4	120663860	1.55e-06	5.80967	Testa color	TC
AX-177639625	10	93076448	1.57e-06	5.8041	Testa color	TC
AX-176800194	11	23134818	1.59e-06	5.7986	Testa color	TC
AX-176807821	17	33303190	1.67e-06	5.77728	Testa color	TC
AX-176816865	13	32379234	1.71e-06	5.767	Testa color	TC
AX-176812231	18	10644790	1.72e-06	5.76447	Testa color	TC
AX-176798693	15	37450150	1.73e-06	5.76195	Testa color	TC
AX-176811341	15	121259177	1.73e-06	5.76195	Testa color	TC
AX-177639597	10	23789643	1.74e-06	5.75945	Testa color	TC
AX-147236166	10	89862811	1.74e-06	5.75945	Testa color	TC
AX-147236254	10	94225228	1.74e-06	5.75945	Testa color	TC
AX-176791833	10	76295296	1.75e-06	5.75696	Testa color	TC
AX-177637922	10	90144338	1.86e-06	5.73049	Testa color	TC
AX-177638281	17	35628836	1.87e-06	5.72816	Testa color	TC
AX-176814262	13	16837697	1.9e-06	5.72125	Testa color	TC
AX-176801103	11	129404086	1.91e-06	5.71897	Testa color	TC
AX-177638288	10	79706993	1.91e-06	5.71897	Testa color	TC
AX-147235716	10	24594916	1.91e-06	5.71897	Testa color	TC
AX-176822711	10	29592877	1.91e-06	5.71897	Testa color	TC
AX-176820064	10	64630983	1.91e-06	5.71897	Testa color	TC
AX-177644076	11	82420188	1.96e-06	5.70774	Testa color	TC
AX-177638846	10	38711467	1.98e-06	5.70333	Testa color	TC
AX-177639966	10	23782814	1.98e-06	5.70333	Testa color	TC
AX-177637762	10	19499920	2.01e-06	5.6968	Testa color	TC
AX-176791523	4	117703908	2.03e-06	5.6925	Testa color	TC
AX-176817303	4	121179975	2.03e-06	5.6925	Testa color	TC
AX-147221013	4	122878980	2.03e-06	5.6925	Testa color	TC
AX-147248421	14	134041443	2.03e-06	5.6925	Testa color	TC
AX-177637772	10	29737539	2.03e-06	5.6925	Testa color	TC
AX-176809856	10	39756968	2.03e-06	5.6925	Testa color	TC
AX-176800378	10	55519440	2.03e-06	5.6925	Testa color	TC
AX-176823917	10	83413329	2.03e-06	5.6925	Testa color	TC
AX-177639349	10	90813817	2.03e-06	5.6925	Testa color	TC
AX-177639140	10	52939078	2.05e-06	5.68825	Testa color	TC
AX-177638008	10	36478594	2.05e-06	5.68825	Testa color	TC
AX-177640118	18	117137434	2.1e-06	5.67778	Testa color	TC
AX-147222389	15	38323200	2.16e-06	5.66555	Testa color	TC
AX-176821967	18	120947496	2.24e-06	5.64975	Testa color	TC
AX-176809247	4	112522620	2.36e-06	5.62709	Testa color	TC
AX-147221639	18	123357988	2.43e-06	5.61439	Testa color	TC
AX-147248227	4	114731941	2.43e-06	5.61439	Testa color	TC
AX-176791630	4	118428872	2.43e-06	5.61439	Testa color	TC
AX-147220797	4	118511417	2.43e-06	5.61439	Testa color	TC
AX-147220839	4	119355124	2.43e-06	5.61439	Testa color	TC
AX-147248556	4	122731649	2.43e-06	5.61439	Testa color	TC
AX-147247515	14	122600698	2.43e-06	5.61439	Testa color	TC
AX-176821228	14	123059497	2.43e-06	5.61439	Testa color	TC
AX-147220773	14	130877661	2.43e-06	5.61439	Testa color	TC
AX-147220804	14	132351481	2.43e-06	5.61439	Testa color	TC
AX-147248467	14	135015210	2.43e-06	5.61439	Testa color	TC
AX-147220960	14	135721079	2.43e-06	5.61439	Testa color	TC
AX-147220962	14	135759508	2.43e-06	5.61439	Testa color	TC
AX-147248490	14	135772924	2.43e-06	5.61439	Testa color	TC
AX-147220973	14	135977873	2.43e-06	5.61439	Testa color	TC
AX-147221175	14	139185256	2.43e-06	5.61439	Testa color	TC
AX-177639639	10	78015259	2.55e-06	5.59346	Testa color	TC
AX-177639399	10	60093413	2.57e-06	5.59007	Testa color	TC
AX-147248076	4	111403441	2.64e-06	5.5784	Testa color	TC
AX-176820269	14	135727606	2.65e-06	5.57675	Testa color	TC
AX-176821108	4	124039692	2.66e-06	5.57512	Testa color	TC
AX-147221225	14	139670770	2.66e-06	5.57512	Testa color	TC
AX-177638985	10	29710768	2.68e-06	5.57187	Testa color	TC
AX-176800244	11	26761878	2.69e-06	5.57025	Testa color	TC
AX-147221166	14	139092293	2.79e-06	5.5544	Testa color	TC
AX-176819938	15	18519742	2.88e-06	5.54061	Testa color	TC
AX-176797266	17	36689575	2.9e-06	5.5376	Testa color	TC
AX-176802136	15	151121143	2.9e-06	5.5376	Testa color	TC
AX-176822082	10	54099378	2.92e-06	5.53462	Testa color	TC
AX-176811016	11	19905568	2.97e-06	5.52724	Testa color	TC
AX-147238207	11	19949544	2.97e-06	5.52724	Testa color	TC
AX-176816338	11	20862958	2.97e-06	5.52724	Testa color	TC
AX-147249643	15	24129736	3.01e-06	5.52143	Testa color	TC
AX-176796740	11	118719711	3.03e-06	5.51856	Testa color	TC
AX-176810751	11	129663940	3.03e-06	5.51856	Testa color	TC
AX-147226344	16	147347913	3.1e-06	5.50864	Testa color	TC
AX-176793739	15	154150412	3.14e-06	5.50307	Testa color	TC
AX-176800064	15	36204754	3.22e-06	5.49214	Testa color	TC
AX-176812213	11	21769412	3.24e-06	5.48945	Testa color	TC
AX-176798822	11	51928001	3.24e-06	5.48945	Testa color	TC
AX-177640183	17	126576875	3.27e-06	5.48545	Testa color	TC
AX-176822103	15	129701489	3.32e-06	5.47886	Testa color	TC
AX-147248587	14	137720730	3.42e-06	5.46597	Testa color	TC
AX-147248627	14	138254016	3.43e-06	5.46471	Testa color	TC
AX-176823888	10	7704338	3.49e-06	5.45717	Testa color	TC
AX-177639675	10	87851670	3.56e-06	5.44855	Testa color	TC
AX-176809085	17	107310085	3.58e-06	5.44612	Testa color	TC
AX-176799781	11	21436709	3.61e-06	5.44249	Testa color	TC
AX-176822617	15	36799465	3.8e-06	5.42022	Testa color	TC
AX-147221130	14	138960972	3.83e-06	5.4168	Testa color	TC
AX-176821061	17	31738704	3.9e-06	5.40894	Testa color	TC
AX-177637641	17	31972847	3.9e-06	5.40894	Testa color	TC
AX-176814320	5	98904713	1.27e-08	7.8962	Total number of branches	TNB
AX-176804877	5	98183397	1.7e-08	7.76955	Total number of branches	TNB
AX-176814320	5	98904713	1.27e-07	6.8962	Total number of branches	TNB
AX-176814320	5	97904713	2.27e-07	6.64397	Total number of branches	TNB
AX-176804877	5	97183397	1.7e-06	5.76955	Total number of branches	TNB
AX-176798839	5	97843464	2.92e-06	5.53462	Total number of branches	TNB
AX-176817253	5	98410409	2.92e-06	5.53462	Total number of branches	TNB
AX-176809506	5	98922033	2.92e-06	5.53462	Total number of branches	TNB
AX-176800909	5	98975592	2.92e-06	5.53462	Total number of branches	TNB
AX-176798776	5	112166415	6.36e-08	7.19654	Testa oile spots	TOS
AX-176809615	5	115818259	7.39e-08	7.13136	Testa oile spots	TOS
AX-147223822	5	112516286	3.46e-07	6.46092	Testa oile spots	TOS
AX-176810475	5	114022508	1.04e-06	5.98297	Testa oile spots	TOS
AX-176810022	5	111936057	1.99e-06	5.70115	Testa oile spots	TOS
AX-176806854	5	114965471	3.06e-06	5.51428	Testa oile spots	TOS
